# Supplementary material for: De Novo Transcriptome Assembly and Annotation of the Leaves and Callus of Cyclocarya Paliurus (Bata1) Iljinskaja
Source: PLoS One. 2016 Aug 2;11(8):e0160279. doi: 10.1371/journal.pone.0160279 (PMC4970709; doi:10.1371/journal.pone.0160279)
Supplement: S1 Table — (XLSX) [file pone.0160279.s001.xlsx]

## Sheet: unigene_anot
S1 Unigene annotation by the NCBI NR, Swiss-Port, Pfam, String, COG, GO and KEGG databases.
Unigene	Length	NR_Description	Swissprot_Description	Pfam	String_description	COG	GO_molecular_function	GO_biological_process	GO_cellular_component	KEGG_Pathway
c10000_g1_i1	280	_	_	_	_	_	_	_	_	_
c10001_g1_i1	481	_	_	_	_	_	_	_	_	_
c10002_g1_i1	608	PREDICTED: BEACH domain-containing protein lvsC-like, partial [Vitis vinifera]	_	PF13385.1|Laminin_G_3|Concanavalin A-like lectin/glucanases superfamily|m.21915:13-116	_	_	_	_	_	_
c10003_g1_i1	394	_	_	_	_	_	_	_	_	_
c10004_g1_i1	220	_	_	_	_	_	_	_	_	_
c10005_g1_i1	234	_	_	_	_	_	_	_	_	_
c10006_g1_i2	410	_	_	_	_	_	_	_	_	_
c10007_g1_i1	364	Ovate family protein 8, putative [Theobroma cacao]	_	_	_	_	_	_	_	_
c10009_g1_i1	312	PREDICTED: uncharacterized protein LOC103323735 [Prunus mume]	_	_	_	_	_	_	_	_
c10011_g1_i1	207	_	_	_	_	_	_	_	_	_
c10013_g1_i1	331	PREDICTED: uncharacterized protein LOC101292725 [Fragaria vesca subsp. vesca]	_	_	_	_	_	_	GO:0005622|intracellular;	_
c10014_g1_i1	589	_	_	PF14111.1|DUF4283|Domain of unknown function (DUF4283)|m.22091:50-126	_	_	_	_	_	_
c10016_g1_i1	315	_	_	_	_	_	_	_	_	_
c10017_g1_i1	364	hypothetical protein VITISV_010117 [Vitis vinifera]	RecName: Full=Probable protein phosphatase 2C 15; Short=AtPP2C15 [Arabidopsis thaliana]	_	_	_	GO:0004674|protein serine/threonine kinase activity;GO:0005524|ATP binding;	GO:0009069|serine family amino acid metabolic process;GO:0006468|protein phosphorylation;	_	_
c10018_g1_i1	253	NBS-containing resistance-like protein [Corylus avellana]	RecName: Full=Putative disease resistance protein At4g11170 [Arabidopsis thaliana]	_	_	_	GO:0043531|ADP binding;	GO:0006952|defense response;	_	_
c10019_g1_i1	333	_	_	_	_	_	_	_	_	_
c1001_g1_i1	294	_	_	_	_	_	_	_	_	_
c10020_g1_i1	382	unnamed protein product [Vitis putative ERD6-like transporter [Vitis vinifera]	RecName: Full=Sugar transporter ERD6-like 8 [Arabidopsis thaliana]	_	_	_	GO:0022891|substrate-specific transmembrane transporter activity;	GO:0055085|transmembrane transport;	GO:0016021|integral component of membrane;	_
c10021_g1_i1	218	_	_	_	_	_	_	_	_	_
c10022_g1_i1	600	_	_	_	_	_	_	_	_	_
c10023_g1_i1	339	_	_	_	_	_	_	_	_	_
c10024_g1_i1	227	F-box protein [Morus notabilis]	RecName: Full=F-box protein At2g32560 [Arabidopsis thaliana]	_	_	_	_	_	_	_
c10025_g1_i1	322	hypothetical protein PHAVU_005G025700g [Phaseolus vulgaris]	_	PF13837.1|Myb_DNA-bind_4|Myb/SANT-like DNA-binding domain|m.22059:8-45	_	_	_	_	_	_
c10026_g1_i1	339	_	_	_	_	_	_	_	_	_
c10027_g1_i1	233	hypothetical protein PHSY_005130 [Pseudozyma hubeiensis SY62]	RecName: Full=Acyl-CoA-binding protein; Short=ACBP; AltName: Full=Diazepam-binding inhibitor; Short=DBI; AltName: Full=Endozepine; Short=EP [Homo sapiens]	_	hypothetical protein	COG4281	GO:0000062|fatty-acyl-CoA binding;	_	_	path:ko03320
c10028_g1_i1	276	Uncharacterized protein TCM_025556 [Theobroma cacao]	_	_	_	_	_	_	GO:0009535|chloroplast thylakoid membrane;GO:0009941|chloroplast envelope;	_
c10029_g1_i1	385	_	_	_	_	_	_	_	_	_
c1002_g1_i1	504	hypothetical protein L484_013405 [Morus notabilis]	_	_	_	_	_	_	_	_
c10032_g1_i1	385	_	_	_	_	_	_	_	_	_
c10034_g1_i1	225	_	_	_	_	_	_	_	_	_
c10035_g1_i1	220	_	_	_	_	_	_	_	_	_
c10036_g1_i1	534	PREDICTED: transcription factor TGA4-like [Malus domestica]	RecName: Full=Transcription factor TGA1; AltName: Full=DNA-binding protein TGA1a-like protein; AltName: Full=bZIP transcription factor 47; Short=AtbZIP47 [Arabidops	_	_	_	GO:0043565|sequence-specific DNA binding;GO:0003700|sequence-specific DNA binding transcription factor activity;	GO:0006355|regulation of transcription, DNA-templated;	GO:0005667|transcription factor complex;	path:ko04075
c10037_g1_i1	553	Cation/H(+) antiporter 15 [Morus notabilis]	RecName: Full=Cation/H(+) antiporter 26; AltName: Full=Protein CATION/H+ EXCHANGER 26; Short=AtCHX26 [Arabidopsis thaliana]	_	_	_	GO:0015299|solute:proton antiporter activity;	GO:1902600|hydrogen ion transmembrane transport;GO:0006885|regulation of pH;	GO:0016021|integral component of membrane;	_
c10038_g1_i1	354	hypothetical protein PRUPE_ppa010147mg [Prunus persica]	_	_	_	_	GO:0046982|protein heterodimerization activity;GO:0043565|sequence-specific DNA binding;GO:0003700|sequence-specific DNA binding transcription factor activity;	GO:0006355|regulation of transcription, DNA-templated;	GO:0016602|CCAAT-binding factor complex;	path:ko04612;path:ko05152
c10039_g1_i1	359	_	_	_	_	_	_	_	_	_
c1003_g1_i1	505	hypothetical protein VITISV_009583 [Vitis vinifera]	_	PF00564.19|PB1|PB1 domain|m.48434:2-41	_	_	GO:0004674|protein serine/threonine kinase activity;GO:0005524|ATP binding;	GO:0009069|serine family amino acid metabolic process;GO:0006468|protein phosphorylation;	_	_
c10040_g1_i1	245	_	_	_	_	_	_	_	_	_
c10041_g1_i1	971	_	_	_	_	_	_	_	_	_
c10042_g1_i1	339	_	_	_	_	_	_	_	_	_
c10043_g1_i1	267	_	_	_	_	_	_	_	_	_
c10044_g1_i1	240	_	_	_	_	_	_	_	_	_
c10045_g1_i1	263	_	_	_	_	_	_	_	_	_
c10046_g1_i1	599	_	_	_	_	_	_	_	_	_
c10047_g1_i2	280	hypothetical protein L484_019545 [Morus notabilis]	RecName: Full=Clathrin interactor EPSIN 1; AltName: Full=EPSIN-related 1 [Arabidopsis thaliana]	_	_	_	_	_	_	path:ko04144
c10049_g1_i1	647	_	_	_	_	_	_	_	_	_
c10050_g1_i1	280	_	_	_	_	_	_	_	_	_
c10053_g1_i1	236	ER glycerol-phosphate acyltransferase [Ricinus communis]	RecName: Full=Glycerol-3-phosphate 2-O-acyltransferase 6; Short=AtGPAT6; AltName: Full=Glycerol-3-phosphate acyltransferase 6 [Arabidopsis thaliana]	_	_	_	GO:0090447|glycerol-3-phosphate 2-O-acyltransferase activity;GO:0016791|phosphatase activity;GO:0004366|glycerol-3-phosphate O-acyltransferase activity;	GO:0046486|glycerolipid metabolic process;GO:0042967|acyl-carrier-protein biosynthetic process;GO:0009908|flower development;GO:0010143|cutin biosynthetic process;GO:0016311|dephosphorylation;	_	path:ko00561;path:ko00564;path:ko01100
c10054_g1_i1	692	PREDICTED: wall-associated receptor kinase-like 22 [Malus domestica]	RecName: Full=Wall-associated receptor kinase-like 2; Flags: Precursor [Arabidopsis thaliana]	_	_	_	GO:0004672|protein kinase activity;GO:0043167|ion binding;	_	_	_
c10055_g1_i1	299	DREB2A-interacting protein 2 isoform 1 [Theobroma cacao]	RecName: Full=E3 ubiquitin protein ligase DRIP2; AltName: Full=DREB2A-interacting protein 2 [Arabidopsis thaliana]	_	_	_	GO:0008270|zinc ion binding;GO:0004842|ubiquitin-protein transferase activity;GO:0016874|ligase activity;	GO:0009414|response to water deprivation;GO:0051865|protein autoubiquitination;	_	_
c10057_g1_i1	259	hypothetical protein PHAVU_010G012100g [Phaseolus vulgaris]	_	_	_	_	_	_	_	_
c10058_g1_i1	509	PREDICTED: uncharacterized protein LOC101214235 [Cucumis sativus]	_	_	_	_	_	_	_	_
c10059_g1_i1	318	_	_	_	_	_	_	_	_	_
c10060_g1_i1	278	_	_	_	_	_	_	_	_	_
c10061_g1_i1	499	PREDICTED: galactokinase-like [Cucumis sativus]	RecName: Full=Galactokinase; AltName: Full=Galactose kinase [Arabidopsis thaliana]	_	_	_	GO:0005524|ATP binding;GO:0033858|N-acetylgalactosamine kinase activity;GO:0004335|galactokinase activity;	GO:0046835|carbohydrate phosphorylation;GO:0006012|galactose metabolic process;	GO:0005737|cytoplasm;	_
c10062_g1_i1	215	Alkylated DNA repair protein alkB-8-like protein [Morus notabilis]	_	_	_	_	GO:0008175|tRNA methyltransferase activity;	GO:0002098|tRNA wobble uridine modification;GO:0030488|tRNA methylation;	_	_
c10064_g1_i1	239	_	_	_	_	_	_	_	_	_
c10065_g1_i1	209	Stellacyanin, putative isoform 1 [Theobroma cacao]	_	_	_	_	GO:0009055|electron carrier activity;GO:0005507|copper ion binding;	_	_	_
c10066_g1_i1	238	hypothetical protein, conserved [Eimeria necatrix]	_	_	_	_	_	_	_	_
c10067_g1_i1	343	PREDICTED: uncharacterized protein LOC103336496 [Prunus mume]	RecName: Full=TMV resistance protein N [Nicotiana glutinosa]	_	_	_	_	_	_	_
c10068_g1_i1	461	_	_	_	_	_	_	_	_	_
c10069_g1_i1	218	_	_	_	_	_	_	_	_	_
c1006_g1_i1	219	_	_	_	_	_	_	_	_	_
c10071_g1_i1	281	_	_	_	_	_	_	_	_	_
c10072_g1_i1	1727	PREDICTED: ethylene-responsive transcription factor ABR1-like [Malus domestica]	RecName: Full=Ethylene-responsive transcription factor ABR1; AltName: Full=Protein ABA REPRESSOR 1 [Arabidopsis thaliana]	PF00847.15|AP2|AP2 domain|m.21938:183-232	_	_	_	_	_	_
c10073_g1_i1	1726	PREDICTED: MATE efflux family protein 5 [Malus domestica]	_	PF01554.13|MatE|MatE|m.22097:2-85;PF01554.13|MatE|MatE|m.22097:154-315	hypothetical protein	COG0534	GO:0015238|drug transmembrane transporter activity;GO:0015297|antiporter activity;	GO:0006855|drug transmembrane transport;	GO:0016021|integral component of membrane;	_
c10074_g1_i1	605	Domain of Uncharacterized protein function, putative [Theobroma cacao]	RecName: Full=RecQ-mediated genome instability protein 1; AltName: Full=BLM-associated protein of 75 kDa homolog; Short=BLAP75 [Arabidopsis thaliana]	PF08585.7|DUF1767|Domain of unknown function (DUF1767)|m.21969:9-67	SubName: Full=Chromosome chr17 scaffold_16, whole genome shotgun sequence;	_	_	GO:0007126|meiotic nuclear division;GO:0000724|double-strand break repair via homologous recombination;	_	path:ko03460
c10075_g1_i1	405	_	_	_	_	_	_	_	_	_
c10076_g1_i1	224	_	_	_	_	_	_	_	_	_
c10077_g1_i1	213	_	_	_	_	_	_	_	_	_
c10078_g1_i1	219	_	_	_	_	_	_	_	_	_
c1007_g1_i1	642	_	_	_	_	_	_	_	_	_
c10080_g1_i1	299	_	_	_	_	_	_	_	_	_
c10082_g1_i1	215	_	_	_	_	_	_	_	_	_
c10083_g1_i1	293	_	_	_	_	_	_	_	_	_
c10084_g1_i1	222	2-oxoglutarate (2OG) and Fe(II)-dependent oxygenase superfamily protein isoform 1 [Theobroma cacao]	_	_	_	_	GO:0016706|oxidoreductase activity, acting on paired donors, with incorporation or reduction of molecular oxygen, 2-oxoglutarate as one donor, and incorporation of one atom each of oxygen into both donors;GO:0005506|iron ion binding;GO:0031418|L-ascorbic acid binding;	GO:0055114|oxidation-reduction process;	_	path:ko00330;path:ko01100
c10085_g1_i1	480	_	_	_	_	_	_	_	_	_
c10086_g1_i1	349	PREDICTED: probable WRKY transcription factor 65-like [Citrus sinensis]	RecName: Full=Probable WRKY transcription factor 65; AltName: Full=WRKY DNA-binding protein 65 [Arabidopsis thaliana]	PF03106.10|WRKY|WRKY DNA -binding domain|m.21956:1-46	_	_	_	_	_	_
c10087_g1_i1	202	hypothetical protein CICLE_v10024796mg [Citrus clementina]	RecName: Full=Leucine-rich repeat receptor-like serine/threonine-protein kinase BAM1; AltName: Full=Protein BARELY ANY MERISTEM 1; Flags: Precursor [Arabidopsis th	_	_	_	GO:0004674|protein serine/threonine kinase activity;GO:0005524|ATP binding;	GO:0009069|serine family amino acid metabolic process;GO:0006468|protein phosphorylation;	GO:0016021|integral component of membrane;	_
c10089_g1_i1	213	_	_	_	_	_	_	_	_	_
c1008_g1_i1	748	TCP family transcription factor, putative [Theobroma cacao]	_	_	_	_	_	GO:0044699|single-organism process;GO:0050896|response to stimulus;	_	_
c10091_g1_i1	230	_	_	_	_	_	_	_	_	_
c10092_g1_i1	582	_	_	_	_	_	_	_	_	_
c10093_g1_i1	354	_	_	_	_	_	_	_	_	_
c10096_g1_i1	310	_	_	_	_	_	_	_	_	_
c10097_g1_i1	268	hypothetical protein PHAVU_002G266400g [Phaseolus vulgaris]	_	_	_	_	_	_	_	_
c10099_g1_i1	205	_	_	_	_	_	_	_	_	_
c1009_g1_i1	294	_	_	_	_	_	_	_	_	_
c100_g1_i1	391	PREDICTED: proline-rich receptor-like protein kinase PERK2 [Malus domestica]	RecName: Full=Proline-rich receptor-like protein kinase PERK13; AltName: Full=Proline-rich extensin-like receptor kinase 13; Short=AtPERK13; AltName: Full=Protein	_	hypothetical protein	_	_	_	_	_
c10100_g1_i1	814	PREDICTED: uncharacterized protein LOC102609921 [Citrus sinensis]	RecName: Full=Transcription-repair-coupling factor; Short=TRCF [Synechocystis sp. PCC 6803 substr. Kazusa]	PF02559.11|CarD_CdnL_TRCF|CarD-like/TRCF domain|m.21965:8-108;PF00270.24|DEAD|DEAD/DEAH box helicase|m.21965:140-271	SubName: Full=Chromosome chr14 scaffold_9, whole genome shotgun sequence;	COG1197	GO:0005524|ATP binding;GO:0004386|helicase activity;GO:0003676|nucleic acid binding;	GO:0006281|DNA repair;	_	_
c10101_g1_i1	232	_	_	_	_	_	_	_	_	_
c10102_g1_i1	258	_	_	_	_	_	_	_	_	_
c10104_g1_i1	477	_	_	_	_	_	_	_	_	_
c10105_g1_i1	278	PREDICTED: peroxiredoxin-2E, chloroplastic-like [Cucumis sativus]	RecName: Full=Peroxiredoxin-2E-1, chloroplastic; AltName: Full=Peroxiredoxin IIE-1; AltName: Full=Thioredoxin reductase 2E-1; Flags: Precursor [Oryza sativa Japoni	_	_	_	GO:0016491|oxidoreductase activity;	GO:0055114|oxidation-reduction process;	_	_
c10106_g1_i1	211	unknown [Lotus japonicus]	RecName: Full=Annexin D2; AltName: Full=AnnAt2 [Arabidopsis thaliana]	_	_	_	GO:0005544|calcium-dependent phospholipid binding;GO:0005509|calcium ion binding;	_	_	_
c10107_g1_i1	462	_	_	_	_	_	_	_	_	_
c10108_g1_i1	401	hypothetical protein L484_012729 [Morus notabilis]	_	PF04674.7|Phi_1|Phosphate-induced protein 1 conserved region|m.21926:1-120	SubName: Full=Chromosome chr18 scaffold_1, whole genome shotgun sequence;	_	_	_	_	_
c10109_g1_i1	304	_	_	_	_	_	_	_	_	_
c1010_g1_i1	250	PREDICTED: serine/arginine-rich splicing factor 4 isoform X1 [Prunus mume]	_	_	_	_	_	_	GO:0031011|Ino80 complex;	_
c10110_g1_i1	355	_	_	_	_	_	_	_	_	_
c10111_g1_i1	222	_	_	_	_	_	_	_	_	_
c10119_g1_i1	208	_	_	_	_	_	_	_	_	_
c1011_g1_i1	490	PREDICTED: FHA domain-containing protein At4g14490-like [Prunus mume]	_	_	_	_	_	_	_	_
c10120_g1_i1	229	cyclophilin 1 [Chlamydomonas reinhardtii]	RecName: Full=Peptidyl-prolyl cis-trans isomerase CYP18-3; Short=PPIase CYP18-3; AltName: Full=Cyclophilin of 18 kDa 3; AltName: Full=Cyclosporin A-binding protein;	_	_	_	GO:0003755|peptidyl-prolyl cis-trans isomerase activity;	GO:0006457|protein folding;GO:0009742|brassinosteroid mediated signaling pathway;GO:0009785|blue light signaling pathway;GO:0001932|regulation of protein phosphorylation;GO:0046686|response to cadmium ion;GO:0009585|red, far-red light phototransduction;GO:0000413|protein peptidyl-prolyl isomerization;GO:0009704|de-etiolation;	GO:0048046|apoplast;GO:0005774|vacuolar membrane;GO:0005794|Golgi apparatus;GO:0005829|cytosol;GO:0005886|plasma membrane;GO:0009507|chloroplast;	_
c10121_g1_i2	447	_	_	_	_	_	_	_	_	_
c10122_g1_i1	291	_	_	_	_	_	_	_	_	_
c10125_g1_i1	226	MATE efflux family protein [Populus trichocarpa]	_	_	_	_	GO:0015238|drug transmembrane transporter activity;GO:0015297|antiporter activity;	GO:0009624|response to nematode;GO:0003156|regulation of organ formation;GO:0055072|iron ion homeostasis;GO:0006855|drug transmembrane transport;	GO:0017119|Golgi transport complex;GO:0016021|integral component of membrane;	_
c10126_g1_i1	788	transcription factor, putative [Ricinus communis]	_	_	_	_	GO:0003677|DNA binding;	_	_	_
c10128_g1_i1	214	_	_	_	_	_	_	_	_	_
c10129_g1_i1	211	PREDICTED: uncharacterized basic helix-loop-helix protein At1g06150-like [Vitis vinifera]	RecName: Full=Transcription factor EMB1444; AltName: Full=Basic helix-loop-helix protein EMB1444; AltName: Full=LONESOME HIGHWAY-like protein 1; AltName: Full=Pro	_	_	_	GO:0046983|protein dimerization activity;	_	_	_
c1012_g1_i1	289	_	_	_	_	_	_	_	_	_
c10131_g1_i1	208	HSP20-like chaperones superfamily protein [Theobroma cacao]	RecName: Full=21.7 kDa class VI heat shock protein; AltName: Full=21.7 kDa heat shock protein; Short=AtHsp21.7 [Arabidopsis thaliana]	_	_	_	_	GO:0006950|response to stress;	_	_
c10132_g1_i1	355	_	_	_	_	_	_	_	_	_
c10133_g1_i1	269	PREDICTED: expansin-A20-like [Fragaria vesca subsp. vesca]	RecName: Full=Expansin-A20; Short=AtEXPA20; AltName: Full=Alpha-expansin-20; Short=At-EXP20; Short=AtEx20; AltName: Full=Ath-ExpAlpha-1.23; Flags: Precursor [Arabi	_	_	_	_	_	_	_
c10134_g1_i1	395	_	_	_	_	_	_	_	_	_
c10135_g1_i1	395	_	_	_	_	_	_	_	_	_
c10136_g1_i1	356	hypothetical protein JCGZ_00384 [Jatropha curcas]	RecName: Full=Alanine--glyoxylate aminotransferase 2 homolog 3, mitochondrial; AltName: Full=Beta-alanine-pyruvate aminotransferase 3; Flags: Precursor [Arabidopsi	PF00202.16|Aminotran_3|Aminotransferase class-III|m.22045:17-118	_	_	GO:0008483|transaminase activity;GO:0030170|pyridoxal phosphate binding;	GO:0043562|cellular response to nitrogen levels;GO:0008152|metabolic process;	_	path:ko00250;path:ko00260;path:ko01100
c10137_g1_i1	319	hypothetical protein PRUPE_ppa000206mg [Prunus persica]	_	_	_	_	GO:0004672|protein kinase activity;	GO:0016310|phosphorylation;	_	_
c10139_g1_i1	291	_	_	_	_	_	_	_	_	_
c1013_g1_i1	330	_	_	_	_	_	_	_	_	_
c10140_g1_i1	429	PREDICTED: putative pentatricopeptide repeat-containing protein At5g52630 [Prunus mume]	RecName: Full=Pentatricopeptide repeat-containing protein At5g43790 [Arabidopsis thaliana]	PF01535.15|PPR|PPR repeat|m.21962:8-35;PF01535.15|PPR|PPR repeat|m.21962:45-69;PF01535.15|PPR|PPR repeat|m.21962:117-140;PF13812.1|PPR_3|Pentatricopeptide repeat domain|m.21962:9-41;PF13812.1|PPR_3|Pentatricopeptide repeat domain|m.21962:44-69;PF13812.1|PPR_3|Pentatricopeptide repeat domain|m.21962:115-141	_	_	_	_	_	_
c10141_g1_i1	204	_	_	_	_	_	_	_	_	_
c10143_g1_i1	323	Pentatricopeptide repeat (PPR) superfamily protein [Theobroma cacao]	RecName: Full=Putative pentatricopeptide repeat-containing protein At2g01510 [Arabidopsis thaliana]	PF13041.1|PPR_2|PPR repeat family|m.21992:45-90;PF01535.15|PPR|PPR repeat|m.21992:19-39;PF01535.15|PPR|PPR repeat|m.21992:47-77;PF13812.1|PPR_3|Pentatricopeptide repeat domain|m.21992:19-40;PF13812.1|PPR_3|Pentatricopeptide repeat domain|m.21992:49-78	_	_	_	_	_	_
c10144_g1_i1	296	hypothetical protein VITISV_018454 [Vitis vinifera]	_	_	_	_	_	_	_	_
c10145_g1_i1	290	Nuclear transport factor 2 family protein with RNA binding domain isoform 1 [Theobroma cacao]	RecName: Full=Putative G3BP-like protein [Schizosaccharomyces pombe 972h-]	_	_	_	_	_	_	_
c10146_g1_i1	240	_	_	_	_	_	_	_	_	_
c10147_g1_i1	344	_	_	_	_	_	_	_	_	_
c10148_g1_i1	277	PREDICTED: patatin-like protein 3 [Prunus mume]	_	_	_	_	_	GO:0008152|metabolic process;	_	_
c10149_g1_i1	209	_	_	_	_	_	_	_	_	_
c1014_g1_i1	347	hypothetical protein VITISV_015170 [Vitis vinifera]	_	_	_	_	GO:0003676|nucleic acid binding;	GO:0015074|DNA integration;	_	_
c10150_g1_i1	490	hypothetical protein EUTSA_v10028730mg [Eutrema salsugineum]	RecName: Full=Polyubiquitin; Contains: RecName: Full=Ubiquitin; Flags: Precursor, partial [Nicotiana sylvestris]	PF00240.18|ubiquitin|Ubiquitin family|m.22028:1-33;PF00240.18|ubiquitin|Ubiquitin family|m.22028:41-109;PF00240.18|ubiquitin|Ubiquitin family|m.22028:117-163;PF11976.3|Rad60-SLD|Ubiquitin-2 like Rad60 SUMO-like|m.22028:1-30;PF11976.3|Rad60-SLD|Ubiquitin-2 like Rad60 SUMO-like|m.22028:36-106;PF11976.3|Rad60-SLD|Ubiquitin-2 like Rad60 SUMO-like|m.22028:112-162;PF14560.1|Ubiquitin_2|Ubiquitin-like d…	hypothetical protein	COG5272	_	_	GO:0005737|cytoplasm;	path:ko03320
c10152_g1_i1	612	hypothetical protein JCGZ_21295 [Jatropha curcas]	_	PF06749.7|DUF1218|Protein of unknown function (DUF1218)|m.22073:28-117	hypothetical protein	_	_	_	_	_
c10153_g1_i1	319	_	_	_	_	_	_	_	_	_
c10154_g1_i1	348	hypothetical protein PHAVU_005G134400g [Phaseolus vulgaris]	RecName: Full=GATA transcription factor 8 [Arabidopsis thaliana]	_	SubName: Full=Chromosome chr13 scaffold_17, whole genome shotgun sequence;	_	GO:0008270|zinc ion binding;GO:0043565|sequence-specific DNA binding;GO:0016740|transferase activity;GO:0003700|sequence-specific DNA binding transcription factor activity;	GO:0006355|regulation of transcription, DNA-templated;	GO:0005667|transcription factor complex;	_
c10156_g1_i1	297	_	_	_	_	_	_	_	_	_
c10157_g1_i1	421	hypothetical protein POPTR_0008s04470g [Populus trichocarpa]	RecName: Full=Protein NRT1/ PTR FAMILY 2.6; Short=AtNPF2.6; AltName: Full=Probable nitrate excretion transporter 2; AltName: Full=Protein NAXT1-like 1 [Arabidopsis	PF00854.16|PTR2|POT family|m.22054:10-136	_	_	GO:0005215|transporter activity;	GO:0006857|oligopeptide transport;	GO:0016021|integral component of membrane;	_
c10158_g1_i1	1568	gibberellin 20 oxidase 1 [Castanea mollissima]	RecName: Full=Gibberellin 20 oxidase 1; AltName: Full=GA 20-oxidase 1; Short=AtGA20ox1; AltName: Full=Gibberellin C-20 oxidase 1 [Arabidopsis thaliana]	PF03171.15|2OG-FeII_Oxy|2OG-Fe(II) oxygenase superfamily|m.22076:226-324;PF14226.1|DIOX_N|non-haem dioxygenase in morphine synthesis N-terminal|m.22076:62-168	SubName: Full=Giberellin 20-oxidase; Flags: Fragment;	COG3491	GO:0016706|oxidoreductase activity, acting on paired donors, with incorporation or reduction of molecular oxygen, 2-oxoglutarate as one donor, and incorporation of one atom each of oxygen into both donors;GO:0005506|iron ion binding;	GO:0055114|oxidation-reduction process;	_	path:ko00904;path:ko01100;path:ko01110
c1015_g1_i1	270	_	_	_	_	_	_	_	_	_
c10160_g1_i1	700	_	_	_	_	_	_	_	_	_
c10161_g1_i1	226	_	_	_	_	_	_	_	_	_
c10162_g1_i1	232	_	_	_	_	_	_	_	_	_
c10164_g1_i1	231	_	_	_	_	_	_	_	_	_
c10166_g1_i1	204	hypothetical protein POPTR_0008s03580g [Populus trichocarpa]	_	_	hypothetical protein	_	_	_	_	_
c10167_g1_i1	299	_	_	_	_	_	_	_	_	_
c10168_g1_i1	780	hypothetical protein CICLE_v10021525mg [Citrus clementina]	_	PF08879.5|WRC|WRC|m.22014:67-103	_	_	_	_	_	_
c1016_g1_i1	492	PREDICTED: uncharacterized protein LOC100267143 [Vitis vinifera]	_	_	SubName: Full=Chromosome undetermined scaffold_155, whole genome shotgun sequence;	_	_	_	GO:0009506|plasmodesma;	_
c10170_g1_i1	380	Os01g0300200 [Oryza sativa Japonica Group]	RecName: Full=ATP-citrate synthase beta chain protein 1; Short=ATP-citrate synthase B-1; AltName: Full=ATP-citrate lyase B-1; AltName: Full=Citrate cleavage enzyme	_	_	_	GO:0004775|succinate-CoA ligase (ADP-forming) activity;GO:0003878|ATP citrate synthase activity;GO:0005524|ATP binding;GO:0016829|lyase activity;GO:0046872|metal ion binding;	GO:0019643|reductive tricarboxylic acid cycle;GO:0044262|cellular carbohydrate metabolic process;GO:0006629|lipid metabolic process;	GO:0042709|succinate-CoA ligase complex;GO:0005829|cytosol;GO:0009346|citrate lyase complex;GO:0005886|plasma membrane;	path:ko00020;path:ko00720;path:ko01100;path:ko01110;path:ko01120
c10171_g1_i1	202	_	_	_	_	_	_	_	_	_
c10172_g1_i1	398	PREDICTED: protein OBERON 4-like [Vitis vinifera]	_	_	_	_	_	_	_	_
c10174_g1_i1	354	unnamed protein product [Vitis vinifera]	RecName: Full=Wall-associated receptor kinase 3; Flags: Precursor [Arabidopsis thaliana]	PF07645.10|EGF_CA|Calcium-binding EGF domain|m.22082:82-115	_	_	_	_	_	_
c10175_g1_i1	349	potential alanine glyoxylate aminotransferase fragment [Pseudozyma hubeiensis SY62]	_	_	_	_	GO:0008483|transaminase activity;GO:0030170|pyridoxal phosphate binding;	GO:0008152|metabolic process;	_	path:ko00250;path:ko00260;path:ko00630;path:ko00680;path:ko01100;path:ko01110;path:ko01120;path:ko01200;path:ko04146
c10178_g1_i1	310	hypothetical protein PHAVU_001G225000g [Phaseolus vulgaris]	RecName: Full=Nicotianamine synthase; AltName: Full=Chloronerva; AltName: Full=S-adenosyl-L-methionine:S-adenosyl-L-methionine:S-adenosyl-methionine 3-amino-3-carbox	_	_	_	GO:0030410|nicotianamine synthase activity;	GO:0071732|cellular response to nitric oxide;GO:0009555|pollen development;GO:0030418|nicotianamine biosynthetic process;GO:0010043|response to zinc ion;GO:0009860|pollen tube growth;GO:0071281|cellular response to iron ion;GO:0010233|phloem transport;GO:0071369|cellular response to ethylene stimulus;	_	_
c10179_g1_i1	1724	PREDICTED: 3-oxoacyl-[acyl-carrier-protein]	RecName: Full=3-oxoacyl-[acyl-carrier-protein]	PF00109.21|ketoacyl-synt|Beta-ketoacyl synthase, N-terminal domain|m.22100:84-329;PF02801.17|Ketoacyl-synt_C|Beta-ketoacyl synthase, C-terminal domain|m.22100:338-451	hypothetical protein	COG0304	GO:0016747|transferase activity, transferring acyl groups other than amino-acyl groups;	GO:0006633|fatty acid biosynthetic process;	_	path:ko00061;path:ko00780;path:ko01100;path:ko01212
c10180_g1_i1	265	hypothetical protein JCGZ_22390 [Jatropha curcas]	RecName: Full=Protein kinase APK1B, chloroplastic; Flags: Precursor [Arabidopsis thaliana]	_	SubName: Full=Chromosome chr4 scaffold_205, whole genome shotgun sequence;	COG0515	GO:0004674|protein serine/threonine kinase activity;GO:0005524|ATP binding;	GO:0009069|serine family amino acid metabolic process;GO:0006468|protein phosphorylation;	_	_
c10181_g1_i1	329	_	_	_	_	_	_	_	_	_
c10183_g1_i1	393	_	_	_	_	_	_	_	_	_
c10184_g1_i1	540	hypothetical protein L484_003842 [Morus notabilis]	RecName: Full=Pentatricopeptide repeat-containing protein At3g14730 [Arabidopsis thaliana]	PF01535.15|PPR|PPR repeat|m.22085:44-64;PF13812.1|PPR_3|Pentatricopeptide repeat domain|m.22085:43-68	_	_	_	_	_	_
c10189_g1_i1	337	Peroxidase 5 [Morus notabilis]	RecName: Full=Peroxidase 5; Flags: Precursor [Vitis vinifera]	PF00141.18|peroxidase|Peroxidase|m.22080:47-111	_	_	GO:0046872|metal ion binding;GO:0020037|heme binding;GO:0004601|peroxidase activity;	GO:0006979|response to oxidative stress;GO:0055114|oxidation-reduction process;	GO:0005576|extracellular region;	path:ko00360;path:ko00940;path:ko01100;path:ko01110
c10191_g1_i1	568	_	_	_	_	_	_	_	_	_
c10192_g1_i1	408	PREDICTED: uncharacterized protein LOC100246730 isoform 1 [Vitis vinifera]	_	_	_	_	_	_	_	_
c10193_g1_i1	416	_	_	_	_	_	_	_	_	_
c10197_g1_i1	270	hypothetical protein RHTO_00154 [Rhodosporidium toruloides NP11]	_	_	_	_	_	_	_	_
c10198_g1_i1	270	conserved hypothetical protein [Ricinus communis]	RecName: Full=Putative DUF21 domain-containing protein At1g03270; AltName: Full=CBS domain-containing protein CBSDUF4 [Arabidopsis thaliana]	_	_	_	GO:0030554|adenyl nucleotide binding;	_	_	_
c10199_g1_i1	215	_	_	_	_	_	_	_	_	_
c1019_g1_i1	260	PREDICTED: probable histone H2A variant 3 [Vitis vinifera]	RecName: Full=Probable histone H2A variant 3 [Oryza sativa Japonica Group]	_	_	_	GO:0003677|DNA binding;GO:0046982|protein heterodimerization activity;	GO:0006334|nucleosome assembly;GO:0009909|regulation of flower development;GO:0042742|defense response to bacterium;GO:0009266|response to temperature stimulus;GO:0044030|regulation of DNA methylation;	GO:0005634|nucleus;GO:0005773|vacuole;GO:0000786|nucleosome;	path:ko05034;path:ko05322
c101_g1_i1	268	succinate dehydrogenase iron-sulfur subunit, mitochondrial precursor [Pyrenophora tritici-repentis Pt-1C-BFP]	RecName: Full=Succinate dehydrogenase [ubiquinone]	_	_	_	GO:0009055|electron carrier activity;GO:0051537|2 iron, 2 sulfur cluster binding;GO:0016491|oxidoreductase activity;	GO:0006099|tricarboxylic acid cycle;	GO:0005739|mitochondrion;	path:ko00020;path:ko00190;path:ko01100;path:ko01110;path:ko01120;path:ko01200;path:ko04932;path:ko05010;path:ko05012;path:ko05016
c10200_g1_i2	262	Plasma membrane ATPase 4 isoform 1 [Theobroma cacao]	RecName: Full=Plasma membrane ATPase 4; AltName: Full=Proton pump 4	_	_	_	_	_	_	path:ko00190
c10201_g1_i1	207	_	_	_	_	_	_	_	_	_
c10202_g1_i1	365	_	_	_	_	_	_	_	_	_
c10203_g1_i1	302	_	_	_	_	_	_	_	_	_
c10204_g1_i1	275	_	_	_	_	_	_	_	_	_
c10206_g1_i1	751	hypothetical protein VITISV_026680 [Vitis vinifera]	_	_	_	_	GO:0003676|nucleic acid binding;	GO:0043170|macromolecule metabolic process;GO:0044238|primary metabolic process;	_	_
c10207_g1_i1	239	_	_	_	_	_	_	_	_	_
c10209_g1_i1	264	_	_	_	_	_	_	_	_	_
c1020_g1_i1	213	Interferon-induced guanylate-binding protein 2 [Morus notabilis]	_	_	_	_	GO:0005525|GTP binding;GO:0003924|GTPase activity;	GO:0006184|GTP catabolic process;	_	_
c10211_g1_i1	848	PREDICTED: pentatricopeptide repeat-containing protein At4g19890 [Prunus mume]	RecName: Full=Pentatricopeptide repeat-containing protein At4g19890 [Arabidopsis thaliana]	PF13041.1|PPR_2|PPR repeat family|m.21964:10-55;PF12854.2|PPR_1|PPR repeat|m.21964:3-35;PF12854.2|PPR_1|PPR repeat|m.21964:38-69;PF01535.15|PPR|PPR repeat|m.21964:10-39;PF01535.15|PPR|PPR repeat|m.21964:44-74;PF13812.1|PPR_3|Pentatricopeptide repeat domain|m.21964:9-41;PF13812.1|PPR_3|Pentatricopeptide repeat domain|m.21964:44-76	_	_	_	_	_	_
c10213_g1_i1	255	_	_	_	_	_	_	_	_	_
c10215_g1_i1	261	hypothetical protein CICLE_v10007750mg [Citrus clementina]	RecName: Full=Gamma-glutamyltranspeptidase 3; AltName: Full=Gamma-glutamyltransferase 3; AltName: Full=Gamma-glutamyltranspeptidase 4; AltName: Full=Glutathione hy	_	_	_	GO:0003840|gamma-glutamyltransferase activity;GO:0016756|glutathione gamma-glutamylcysteinyltransferase activity;	GO:0006691|leukotriene metabolic process;GO:0019530|taurine metabolic process;GO:0006693|prostaglandin metabolic process;GO:0006751|glutathione catabolic process;GO:0006805|xenobiotic metabolic process;	_	_
c10216_g1_i1	463	PH01B019A14.5 [Phyllostachys edulis]	_	PF14244.1|UBN2_3|gag-polypeptide of LTR copia-type|m.22012:52-93	_	_	_	_	_	_
c10218_g1_i1	322	NAC transcription factor 011 [Jatropha curcas]	RecName: Full=NAC transcription factor 25; Short=AtNAC025 [Arabidopsis thaliana]	_	_	_	GO:0003677|DNA binding;	GO:0045892|negative regulation of transcription, DNA-templated;GO:0010089|xylem development;GO:0010150|leaf senescence;GO:0009651|response to salt stress;GO:0009737|response to abscisic acid;	_	_
c1021_g1_i1	227	_	_	_	_	_	_	_	_	_
c10220_g1_i1	257	PREDICTED: protein FANTASTIC FOUR 3-like [Citrus sinensis]	_	_	_	_	_	_	_	_
c10221_g1_i1	232	Ninja-family protein AFP3 [Arabidopsis thaliana]	RecName: Full=Ninja-family protein AFP3; AltName: Full=ABI five-binding protein 3; Short=ABI5-binding protein 3 [Arabidopsis thaliana]	_	_	_	_	_	_	_
c10222_g1_i1	202	_	_	_	_	_	_	_	_	_
c10225_g1_i1	445	_	_	_	_	_	_	_	_	_
c10226_g1_i1	1553	beta-1,3-glucanase [Vitis vinifera]	RecName: Full=Glucan endo-1,3-beta-glucosidase, basic vacuolar isoform; AltName: Full=(1-)3)-beta-glucan endohydrolase; Short=(1-)3)-beta-glucanase; AltName: Full=B	PF00332.13|Glyco_hydro_17|Glycosyl hydrolases family 17|m.22037:36-350	hypothetical protein	_	GO:0004553|hydrolase activity, hydrolyzing O-glycosyl compounds;	GO:0009817|defense response to fungus, incompatible interaction;GO:0002215|defense response to nematode;GO:0009651|response to salt stress;GO:0005975|carbohydrate metabolic process;	GO:0005774|vacuolar membrane;GO:0005618|cell wall;	_
c10227_g1_i1	201	_	_	_	_	_	_	_	_	_
c10228_g1_i1	551	PREDICTED: uncharacterized protein LOC103436231 [Malus domestica]	_	_	_	_	_	_	_	_
c10229_g1_i1	574	_	_	_	_	_	_	_	_	_
c1022_g1_i1	268	_	_	_	_	_	_	_	_	_
c10232_g1_i1	371	_	_	_	_	_	_	_	_	_
c10233_g1_i1	604	_	_	_	_	_	_	_	_	_
c10234_g1_i1	263	_	_	_	_	_	_	_	_	_
c10236_g1_i1	794	Ribosomal RNA adenine dimethylase family protein [Theobroma cacao]	_	PF00398.15|RrnaAD|Ribosomal RNA adenine dimethylase|m.21961:2-78	_	_	GO:0008649|rRNA methyltransferase activity;	GO:0000154|rRNA modification;GO:0032259|methylation;	_	_
c10237_g1_i1	221	C2H2-like zinc finger protein, putative [Theobroma cacao]	_	_	_	_	_	_	_	_
c10238_g1_i1	456	_	_	_	_	_	_	_	_	_
c10239_g1_i2	1441	_	_	_	_	_	_	_	_	_
c1023_g1_i1	234	_	_	_	_	_	_	_	_	_
c10240_g1_i1	281	_	_	_	_	_	_	_	_	_
c10241_g1_i1	234	_	_	_	_	_	_	_	_	_
c10242_g1_i1	599	_	_	_	_	_	_	_	_	_
c10243_g1_i1	802	hypothetical protein L484_019912 [Morus notabilis]	_	_	_	_	_	_	_	_
c10244_g1_i1	475	Transcription initiation factor IIB [Morus notabilis]	RecName: Full=Vegetative cell wall protein gp1; AltName: Full=Hydroxyproline-rich glycoprotein 1; Flags: Precursor [Chlamydomonas reinhardtii]	_	_	_	GO:0003743|translation initiation factor activity;GO:0008270|zinc ion binding;GO:0017025|TBP-class protein binding;	GO:0006446|regulation of translational initiation;GO:0006355|regulation of transcription, DNA-templated;GO:0006352|DNA-templated transcription, initiation;	GO:0005840|ribosome;	path:ko03022;path:ko05169;path:ko05203
c10246_g1_i1	501	Leucine-rich repeat receptor-like protein kinase isoform 11 [Theobroma cacao]	_	_	_	_	_	_	_	_
c10247_g1_i1	258	_	_	_	_	_	_	_	_	_
c10248_g1_i1	285	_	_	_	_	_	_	_	_	_
c10249_g1_i1	440	hypothetical protein POPTR_0016s04180g [Populus trichocarpa]	_	_	_	_	_	_	_	_
c1024_g1_i1	443	_	_	_	_	_	_	_	_	_
c10250_g1_i1	223	hypothetical protein MIMGU_mgv1a007035mg [Erythranthe guttata]	_	_	_	_	_	_	_	_
c10252_g1_i1	318	_	_	_	_	_	_	_	_	_
c10254_g1_i1	276	hypothetical protein PRUPE_ppa007433mg [Prunus persica]	RecName: Full=Protein Brevis radix-like 4; Short=AtBRXL4 [Arabidopsis thaliana]	_	_	_	_	_	_	_
c10255_g1_i1	332	_	_	_	_	_	_	_	_	_
c10257_g1_i1	209	_	_	_	_	_	_	_	_	_
c10259_g1_i1	356	_	_	_	_	_	_	_	_	_
c1025_g1_i1	246	_	_	_	_	_	_	_	_	_
c10260_g1_i2	377	hypothetical protein L484_027613 [Morus notabilis]	_	_	_	_	_	_	_	_
c10261_g1_i1	370	PREDICTED: receptor-like protein 12 [Malus domestica]	_	_	_	_	_	_	_	_
c10265_g1_i1	325	_	_	_	_	_	_	_	_	_
c10266_g1_i1	222	hypothetical protein PHAVU_007G230200g [Phaseolus vulgaris]	RecName: Full=60S acidic ribosomal protein P2-4 [Arabidopsis thaliana]	_	SubName: Full=Putative uncharacterized protein (Chromosome chr6 scaffold_25, whole genome sh [...]	COG2058	GO:0003735|structural constituent of ribosome;	GO:0042254|ribosome biogenesis;GO:0006414|translational elongation;	GO:0005840|ribosome;	path:ko03010
c10267_g1_i1	498	oxidoreductase family protein [Populus trichocarpa]	_	_	_	_	GO:0016706|oxidoreductase activity, acting on paired donors, with incorporation or reduction of molecular oxygen, 2-oxoglutarate as one donor, and incorporation of one atom each of oxygen into both donors;	GO:0055114|oxidation-reduction process;	_	_
c10268_g1_i1	211	hypothetical protein PRUPE_ppa000478mg [Prunus persica]	RecName: Full=Protein TOPLESS; AltName: Full=WUS-interacting protein 1 [Arabidopsis thaliana]	_	_	_	_	GO:0006355|regulation of transcription, DNA-templated;	_	_
c10269_g1_i1	340	_	_	_	_	_	_	_	_	_
c1026_g1_i1	222	unknown [Lotus japonicus]	RecName: Full=Ferritin-3, chloroplastic; AltName: Full=SFerH-3; Flags: Precursor [Glycine max]	_	_	_	GO:0008199|ferric iron binding;GO:0004322|ferroxidase activity;	GO:0006879|cellular iron ion homeostasis;GO:0015994|chlorophyll metabolic process;GO:0055114|oxidation-reduction process;GO:0009737|response to abscisic acid;GO:0006979|response to oxidative stress;GO:0006826|iron ion transport;	GO:0009507|chloroplast;	path:ko00860;path:ko04978
c10270_g1_i1	731	PREDICTED: uncharacterized protein LOC103437755 [Malus domestica]	_	_	_	_	_	_	_	_
c10271_g1_i1	309	ATPase family AAA domain-containing protein 1 [Morus notabilis]	_	_	_	_	GO:0005524|ATP binding;GO:0017111|nucleoside-triphosphatase activity;	GO:0008152|metabolic process;	_	_
c10272_g1_i1	339	ATP binding protein, putative [Ricinus communis]	_	PF08590.5|DUF1771|Domain of unknown function (DUF1771)|m.49084:1-63	_	_	_	_	_	_
c10273_g1_i1	352	PREDICTED: zinc finger CCCH domain-containing protein 6-like [Vitis vinifera]	RecName: Full=Zinc finger CCCH domain-containing protein 6; Short=AtC3H6 [Arabidopsis thaliana]	_	_	_	_	_	_	_
c10274_g1_i1	470	Uncharacterized protein TCM_039778 [Theobroma cacao]	RecName: Full=UPF0481 protein At3g47200 [Arabidopsis thaliana]	PF03140.10|DUF247|Plant protein of unknown function|m.48966:12-155	_	_	_	_	_	_
c10275_g1_i1	242	_	_	_	_	_	_	_	_	_
c10276_g1_i1	227	_	_	_	_	_	_	_	_	_
c10279_g1_i1	265	_	_	_	_	_	_	_	_	_
c1027_g1_i1	319	_	_	_	_	_	_	_	_	_
c10280_g1_i1	646	hypothetical protein CICLE_v10005059mg [Citrus clementina]	RecName: Full=Heat stress transcription factor A-5; Short=AtHsfA5; AltName: Full=AtHsf-12 [Arabidopsis thaliana]	_	_	_	_	_	_	_
c10281_g1_i1	431	hypothetical protein JCGZ_19066 [Jatropha curcas]	_	PF03810.14|IBN_N|Importin-beta N-terminal domain|m.48904:37-106	_	_	GO:0008536|Ran GTPase binding;	GO:0006886|intracellular protein transport;	_	_
c10283_g1_i1	229	PREDICTED: mechanosensitive ion channel protein 8-like [Solanum lycopersicum]	RecName: Full=Mechanosensitive ion channel protein 4; AltName: Full=Mechanosensitive channel of small conductance-like 4; AltName: Full=MscS-Like protein 4 [Arabido	_	_	_	_	GO:0055085|transmembrane transport;	GO:0005774|vacuolar membrane;GO:0009506|plasmodesma;GO:0005886|plasma membrane;	_
c10284_g1_i1	429	Hydroxyproline-rich glycoprotein family protein, putative [Theobroma cacao]	_	_	_	_	_	_	_	_
c10285_g1_i1	413	_	_	_	_	_	_	_	_	_
c10286_g1_i1	294	_	_	_	_	_	_	_	_	_
c10287_g1_i1	441	PREDICTED: uncharacterized protein LOC100256435 [Vitis vinifera]	_	_	_	_	GO:0005524|ATP binding;GO:0008017|microtubule binding;GO:0003777|microtubule motor activity;	GO:0007018|microtubule-based movement;GO:0008152|metabolic process;	GO:0045298|tubulin complex;GO:0005874|microtubule;GO:0016021|integral component of membrane;GO:0005886|plasma membrane;GO:0005871|kinesin complex;	_
c10288_g1_i1	1126	PREDICTED: pentatricopeptide repeat-containing protein At3g50420 [Prunus mume]	RecName: Full=Pentatricopeptide repeat-containing protein At3g50420 [Arabidopsis thaliana]	PF01535.15|PPR|PPR repeat|m.48959:24-46;PF01535.15|PPR|PPR repeat|m.48959:54-83;PF01535.15|PPR|PPR repeat|m.48959:88-116;PF01535.15|PPR|PPR repeat|m.48959:125-145;PF13041.1|PPR_2|PPR repeat family|m.48959:51-97;PF13812.1|PPR_3|Pentatricopeptide repeat domain|m.48959:53-85	_	_	_	_	_	_
c10289_g1_i1	380	hypothetical protein VITISV_026680 [Vitis vinifera]	_	_	_	_	GO:0003964|RNA-directed DNA polymerase activity;GO:0003723|RNA binding;GO:0004190|aspartic-type endopeptidase activity;	GO:0015074|DNA integration;GO:0006508|proteolysis;GO:0006278|RNA-dependent DNA replication;	GO:0005634|nucleus;	_
c1028_g1_i1	640	_	_	_	_	_	_	_	_	_
c10290_g1_i1	411	_	_	_	_	_	_	_	_	_
c10291_g1_i1	254	_	_	_	_	_	_	_	_	_
c10292_g1_i1	937	PREDICTED: uncharacterized protein LOC103427145 [Malus domestica]	_	_	hypothetical protein	_	_	_	_	_
c10293_g1_i1	410	_	_	_	_	_	_	_	_	_
c10297_g1_i1	383	_	_	_	_	_	_	_	_	_
c10298_g1_i1	304	_	_	_	_	_	_	_	_	_
c10299_g1_i1	225	_	_	_	_	_	_	_	_	_
c1029_g1_i1	424	_	_	_	_	_	_	_	_	_
c102_g1_i1	291	_	_	_	_	_	_	_	_	_
c10300_g1_i1	472	_	_	_	_	_	_	_	_	_
c10301_g1_i1	346	_	_	_	_	_	_	_	_	_
c10303_g1_i1	1039	PREDICTED: uncharacterized protein LOC103415345 [Malus domestica]	_	_	_	_	_	_	_	_
c10306_g1_i1	264	hypothetical protein M437DRAFT_45301 [Aureobasidium melanogenum CBS 110374]	_	_	_	_	_	_	_	_
c10308_g1_i1	237	PREDICTED: vacuolar-sorting receptor 6-like [Citrus sinensis]	RecName: Full=Vacuolar-sorting receptor 6; Short=AtVSR6; AltName: Full=BP80-like protein d; Short=AtBP80d; AltName: Full=Epidermal growth factor receptor-like prot	_	_	_	GO:0005509|calcium ion binding;	_	_	_
c10309_g1_i1	450	CC-NBS-LRR protein [Quercus suber]	_	_	_	_	_	_	_	_
c1030_g1_i1	268	_	_	_	_	_	_	_	_	_
c10310_g1_i1	306	_	_	_	_	_	_	_	_	_
c10311_g1_i1	279	_	_	_	_	_	_	_	_	_
c10312_g1_i1	270	_	_	_	_	_	_	_	_	_
c10313_g1_i1	720	unnamed protein product [Coffea canephora]	_	_	SubName: Full=Chromosome chr4 scaffold_6, whole genome shotgun sequence;	_	_	_	_	_
c10314_g1_i1	206	hypothetical protein PRUPE_ppa000304mg [Prunus persica]	_	_	_	_	GO:0004674|protein serine/threonine kinase activity;GO:0005524|ATP binding;	GO:0009069|serine family amino acid metabolic process;GO:0006468|protein phosphorylation;	_	_
c10315_g1_i1	307	_	_	_	_	_	_	_	_	_
c10316_g1_i1	206	hypothetical protein VITISV_012033 [Vitis vinifera]	RecName: Full=Germin-like protein subfamily 1 member 19; Flags: Precursor [Arabidopsis thaliana]	_	_	_	GO:0045735|nutrient reservoir activity;GO:0030145|manganese ion binding;	_	GO:0005576|extracellular region;	_
c10317_g1_i1	263	_	_	_	_	_	_	_	_	_
c10318_g1_i1	211	hypothetical protein PRUPE_ppa004098mg [Prunus persica]	_	_	_	_	_	_	_	_
c1031_g1_i1	436	Leucine-rich receptor-like protein kinase family protein [Theobroma cacao]	RecName: Full=Systemin receptor SR160; AltName: Full=Brassinosteroid LRR receptor kinase; Flags: Precursor [Solanum peruvianum]	PF08263.7|LRRNT_2|Leucine rich repeat N-terminal domain|m.48490:3-33;PF00560.28|LRR_1|Leucine Rich Repeat|m.48490:91-111	_	_	GO:0004674|protein serine/threonine kinase activity;GO:0005524|ATP binding;	GO:0009069|serine family amino acid metabolic process;GO:0006468|protein phosphorylation;	GO:0016021|integral component of membrane;	path:ko04075
c10320_g1_i1	306	_	_	_	_	_	_	_	_	_
c10323_g1_i1	454	PREDICTED: lisH domain-containing protein C1711.05 isoform X2 [Prunus mume]	_	_	_	_	_	_	_	_
c10325_g1_i1	1012	serine hydroxymethyltransferase, putative [Ricinus communis]	RecName: Full=Serine hydroxymethyltransferase, mitochondrial; Short=SHMT; AltName: Full=Glycine hydroxymethyltransferase; AltName: Full=Serine methylase; Flags: Precurs	PF00464.14|SHMT|Serine hydroxymethyltransferase|m.48868:73-337;PF01212.16|Beta_elim_lyase|Beta-eliminating lyase|m.48868:164-326	RecName: Full=Serine hydroxymethyltransferase; EC=2.1.2.1;; Interconversion of serine and gl [...]	COG0112	GO:0004372|glycine hydroxymethyltransferase activity;GO:0008168|methyltransferase activity;GO:0030170|pyridoxal phosphate binding;	GO:0006544|glycine metabolic process;GO:0035999|tetrahydrofolate interconversion;GO:0032259|methylation;GO:0006563|L-serine metabolic process;	_	path:ko00260;path:ko00460;path:ko00630;path:ko00670;path:ko00680;path:ko01100;path:ko01110;path:ko01120;path:ko01200;path:ko01230
c10326_g1_i1	295	_	_	_	_	_	_	_	_	_
c10327_g1_i1	214	_	_	_	_	_	_	_	_	_
c1032_g1_i1	384	cinnamyl alcohol acyltransferase 1 [Larrea tridentata]	_	PF02458.10|Transferase|Transferase family|m.48387:3-115	_	_	GO:0016747|transferase activity, transferring acyl groups other than amino-acyl groups;	GO:0008152|metabolic process;	_	_
c10331_g1_i1	397	unnamed protein product [Vitis vinifera]	_	_	_	_	GO:0003824|catalytic activity;	GO:0008152|metabolic process;	_	_
c10334_g1_i1	822	PREDICTED: uncharacterized protein LOC100246308 [Vitis vinifera]	_	_	hypothetical protein	_	_	_	_	_
c10335_g1_i1	472	_	_	_	_	_	_	_	_	_
c10338_g1_i1	324	_	_	_	_	_	_	_	_	_
c10340_g1_i1	820	PREDICTED: probable methyltransferase PMT23-like [Cicer arietinum]	RecName: Full=Probable methyltransferase PMT23 [Arabidopsis thaliana]	PF03141.11|Methyltransf_29|Putative S-adenosyl-L-methionine-dependent methyltransferase|m.48937:86-233	_	_	GO:0008168|methyltransferase activity;	GO:0032259|methylation;	GO:0005768|endosome;GO:0005802|trans-Golgi network;	_
c10341_g1_i1	1494	PREDICTED: fanconi-associated nuclease 1 homolog [Vitis vinifera]	RecName: Full=Fanconi-associated nuclease 1 homolog [Arabidopsis thaliana]	PF08797.6|HIRAN|HIRAN domain|m.48974:227-296	_	_	_	_	_	path:ko03460
c10343_g1_i1	621	_	_	_	_	_	_	_	_	_
c10344_g1_i1	222	_	_	_	_	_	_	_	_	_
c10345_g1_i1	600	zinc metallopeptidase [Pseudozyma hubeiensis SY62]	RecName: Full=Dehydrogenase/reductase SDR family member 4; AltName: Full=NADPH-dependent carbonyl reductase/NADP-retinol dehydrogenase; Short=CR; Short=PHCR; AltN	PF13561.1|adh_short_C2|Enoyl-(Acyl carrier protein) reductase|m.49091:10-199;PF00106.20|adh_short|short chain dehydrogenase|m.49091:4-175	_	_	_	_	_	_
c10346_g1_i1	313	PREDICTED: uncharacterized protein LOC100261983 [Vitis vinifera]	_	_	_	_	GO:0020037|heme binding;GO:0046872|metal ion binding;	GO:0010311|lateral root formation;	GO:0005829|cytosol;	_
c10347_g1_i1	260	kinase, putative [Ricinus kinase, putative [Ricinus communis]	RecName: Full=Receptor-like protein kinase ANXUR1; Flags: Precursor [Arabidopsis thaliana]	_	_	_	GO:0004709|MAP kinase kinase kinase activity;GO:0005524|ATP binding;	GO:0009069|serine family amino acid metabolic process;GO:0007178|transmembrane receptor protein serine/threonine kinase signaling pathway;GO:0000186|activation of MAPKK activity;	_	_
c10348_g1_i1	545	_	_	_	_	_	_	_	_	_
c1034_g1_i1	588	copper amine oxidase, putative [Ricinus communis]	RecName: Full=Primary amine oxidase; AltName: Full=Copper amine oxidase; AltName: Full=MAOXI; Flags: Precursor	_	_	_	GO:0008131|primary amine oxidase activity;GO:0005507|copper ion binding;GO:0048038|quinone binding;	GO:0055114|oxidation-reduction process;GO:0009308|amine metabolic process;	GO:0005777|peroxisome;	path:ko00260;path:ko00350;path:ko00360;path:ko00410;path:ko00950;path:ko00960;path:ko01100;path:ko01110
c10350_g1_i1	238	_	_	_	_	_	_	_	_	_
c10351_g1_i1	410	hypothetical protein L484_017421 [Morus notabilis]	_	_	_	_	_	_	_	_
c10352_g1_i1	247	hypothetical protein PRUPE_ppa002374mg [Prunus persica]	RecName: Full=Telomere repeat-binding protein 4; AltName: Full=H-protein promoter binding factor-1; Short=AtTBP1; AltName: Full=Telomeric DNA-binding protein 1 [Ara	_	_	_	GO:0003677|DNA binding;GO:0003682|chromatin binding;	_	GO:0000785|chromatin;	_
c10354_g1_i1	313	hypothetical protein [Paraprevotella clara]	_	_	_	_	_	_	_	_
c10355_g1_i1	248	_	_	_	_	_	_	_	_	_
c10356_g1_i1	626	hypothetical protein MTR_1g005220 [Medicago truncatula]	_	_	_	_	_	_	_	_
c10357_g1_i1	414	beta tubulin [Oryza sativa Japonica Group]	RecName: Full=Tubulin beta-1 chain; AltName: Full=Beta-1-tubulin	PF00091.20|Tubulin|Tubulin/FtsZ family, GTPase domain|m.49053:2-60;PF03953.12|Tubulin_C|Tubulin C-terminal domain|m.49053:99-137	_	_	GO:0005200|structural constituent of cytoskeleton;GO:0003924|GTPase activity;GO:0005525|GTP binding;	GO:0007018|microtubule-based movement;GO:0006184|GTP catabolic process;GO:0051258|protein polymerization;GO:0046686|response to cadmium ion;GO:0009651|response to salt stress;	GO:0009506|plasmodesma;GO:0005874|microtubule;GO:0005773|vacuole;GO:0005618|cell wall;GO:0005794|Golgi apparatus;GO:0005829|cytosol;GO:0005886|plasma membrane;	path:ko04145;path:ko04540;path:ko05130
c10358_g1_i1	321	_	_	_	_	_	_	_	_	_
c10359_g1_i1	534	PREDICTED: ethylene-responsive transcription factor ERF095 [Prunus mume]	RecName: Full=Ethylene-responsive transcription factor ERF095 [Arabidopsis thaliana]	PF00847.15|AP2|AP2 domain|m.48903:13-63	DNA binding / transcription factor; encodes a member of the ERF (ethylene response factor) s [...]	_	GO:0003677|DNA binding;GO:0003700|sequence-specific DNA binding transcription factor activity;	GO:0006355|regulation of transcription, DNA-templated;	GO:0005634|nucleus;GO:0005667|transcription factor complex;	_
c1035_g1_i1	380	_	_	_	_	_	_	_	_	_
c10363_g1_i1	399	PREDICTED: glucan endo-1,3-beta-glucosidase 8-like [Citrus sinensis]	RecName: Full=Glucan endo-1,3-beta-glucosidase 8; AltName: Full=(1-)3)-beta-glucan endohydrolase 8; Short=(1-)3)-beta-glucanase 8; AltName: Full=Beta-1,3-endogluca	PF07983.8|X8|X8 domain|m.49086:56-124	_	_	GO:0004553|hydrolase activity, hydrolyzing O-glycosyl compounds;GO:0052906|tRNA (guanine(37)-N(1))-methyltransferase activity;	GO:0030488|tRNA methylation;GO:0005975|carbohydrate metabolic process;	GO:0005759|mitochondrial matrix;GO:0005634|nucleus;GO:0031225|anchored component of membrane;GO:0005886|plasma membrane;	_
c10366_g1_i1	843	_	_	_	_	_	_	_	_	_
c10368_g1_i1	306	hypothetical protein POPTR_0016s14740g [Populus trichocarpa]	RecName: Full=Putative zinc transporter At3g08650 [Arabidopsis thaliana]	_	_	_	GO:0046873|metal ion transmembrane transporter activity;	GO:0055085|transmembrane transport;GO:0030001|metal ion transport;	GO:0016020|membrane;	_
c10369_g1_i1	222	hypothetical protein CICLE_v10022266mg [Citrus clementina]	RecName: Full=CASP-like protein POPTRDRAFT_834139 [Populus trichocarpa]	_	_	_	_	GO:0080167|response to karrikin;GO:0010227|floral organ abscission;	GO:0016021|integral component of membrane;GO:0005886|plasma membrane;	_
c1036_g1_i1	467	PREDICTED: nudix hydrolase 17, mitochondrial-like [Cucumis sativus]	RecName: Full=Nudix hydrolase 18, mitochondrial; Short=AtNUDT18; Flags: Precursor [Arabidopsis thaliana]	_	_	_	GO:0016787|hydrolase activity;	GO:0008152|metabolic process;	_	_
c10370_g1_i1	204	hypothetical protein CICLE_v10003482mg [Citrus clementina]	_	_	_	_	GO:0008270|zinc ion binding;	_	_	_
c10371_g1_i1	817	_	_	_	_	_	_	_	_	_
c10372_g1_i1	229	hypothetical protein VITISV_044100 [Vitis vinifera]	_	_	_	_	GO:0003723|RNA binding;GO:0003677|DNA binding;GO:0004190|aspartic-type endopeptidase activity;GO:0003964|RNA-directed DNA polymerase activity;GO:0003682|chromatin binding;	GO:0006333|chromatin assembly or disassembly;GO:0006508|proteolysis;GO:0006278|RNA-dependent DNA replication;GO:0006310|DNA recombination;	GO:0000785|chromatin;	_
c10373_g1_i1	330	Peroxidase superfamily protein [Theobroma cacao]	RecName: Full=Peroxidase 17; Short=Atperox P17; AltName: Full=ATP25a; Flags: Precursor [Arabidopsis thaliana]	_	_	_	GO:0046872|metal ion binding;GO:0020037|heme binding;GO:0004601|peroxidase activity;	GO:0006979|response to oxidative stress;GO:0055114|oxidation-reduction process;	GO:0005829|cytosol;	path:ko00360;path:ko00940;path:ko01100;path:ko01110
c10375_g1_i1	209	_	_	_	_	_	_	_	_	_
c10376_g1_i1	273	_	_	_	_	_	_	_	_	_
c10379_g1_i1	341	cellulose synthase 6 [Betula luminifera]	RecName: Full=Cellulose synthase A catalytic subunit 6 [UDP-forming]	PF14569.1|zf-UDP|Zinc-binding RING-finger|m.49017:1-36	_	_	GO:0016760|cellulose synthase (UDP-forming) activity;GO:0008270|zinc ion binding;	GO:0043622|cortical microtubule organization;GO:0006011|UDP-glucose metabolic process;GO:0005982|starch metabolic process;GO:0010192|mucilage biosynthetic process;GO:0005985|sucrose metabolic process;GO:0016049|cell growth;GO:0010214|seed coat development;GO:0009833|primary cell wall biogenesis;GO:0030244|cellulose biosynthetic process;	GO:0005794|Golgi apparatus;GO:0016021|integral component of membrane;GO:0005886|plasma membrane;	_
c1037_g1_i2	365	PREDICTED: putative pentatricopeptide repeat-containing protein At3g15200 [Malus PREDICTED: putative pentatricopeptide rep	_	_	_	_	_	_	_	_
c10380_g1_i1	250	hypothetical protein EUTSA_v10007850mg [Eutrema salsugineum]	_	_	_	_	GO:0003830|beta-1,4-mannosylglycoprotein 4-beta-N-acetylglucosaminyltransferase activity;	GO:0006487|protein N-linked glycosylation;	GO:0016020|membrane;	path:ko00510;path:ko01100
c10381_g1_i1	222	PREDICTED: serine/threonine-protein phosphatase 6 regulatory ankyrin repeat subunit B-like [Prunus mume]	_	_	_	_	_	_	_	_
c10382_g1_i1	309	PREDICTED: uncharacterized protein LOC101496020 [Cicer arietinum]	_	_	_	_	_	_	_	_
c10383_g1_i1	216	_	_	_	_	_	_	_	_	_
c10384_g1_i1	233	_	_	_	_	_	_	_	_	_
c10385_g1_i1	419	_	_	_	_	_	_	_	_	_
c10387_g1_i1	696	Uncharacterized protein TCM_004392 [Theobroma cacao]	RecName: Full=Protein FANTASTIC FOUR 4 [Arabidopsis thaliana]	PF11250.3|DUF3049|Protein of unknown function (DUF3049)|m.48964:81-135	_	_	_	_	_	_
c10389_g1_i1	496	PREDICTED: transcription factor GAMYB-like [Prunus mume]	RecName: Full=Transcription factor GAMYB; AltName: Full=OsGAMyb [Oryza sativa Indica Group]	_	_	_	GO:0005488|binding;	_	_	_
c1038_g1_i1	336	hypothetical protein CICLE_v10022159mg [Citrus clementina]	RecName: Full=Germin-like protein subfamily 2 member 4; Flags: Precursor [Arabidopsis thaliana]	_	SubName: Full=Germin-like protein 2 (Putative uncharacterized protein) (Chromosome chr14 sca [...]	COG2140	GO:0004784|superoxide dismutase activity;GO:0045735|nutrient reservoir activity;GO:0030145|manganese ion binding;	GO:0019430|removal of superoxide radicals;GO:2000280|regulation of root development;GO:0055114|oxidation-reduction process;GO:0010497|plasmodesmata-mediated intercellular transport;	GO:0009506|plasmodesma;GO:0009505|plant-type cell wall;GO:0005576|extracellular region;	_
c10391_g1_i1	211	_	_	_	_	_	_	_	_	_
c10392_g1_i1	214	_	_	_	_	_	_	_	_	_
c10394_g1_i1	835	chaperone protein DNAj, putative [Ricinus communis]	RecName: Full=Chaperone protein DnaJ [Erysipelothrix rhusiopathiae]	PF00226.26|DnaJ|DnaJ domain|m.49044:70-131	SubName: Full=Chromosome chr19 scaffold_66, whole genome shotgun sequence;	COG2214;COG0484	_	_	_	_
c10395_g1_i1	218	hypothetical protein CICLE_v10003128mg [Citrus clementina]	_	_	_	_	GO:0043168|anion binding;GO:0032559|adenyl ribonucleotide binding;GO:0032550|purine ribonucleoside binding;	_	_	_
c10399_g1_i1	450	_	_	_	_	_	_	_	_	_
c1039_g1_i1	201	_	_	_	_	_	_	_	_	_
c103_g1_i1	349	PREDICTED: E3 ubiquitin-protein ligase RING1-like [Citrus sinensis]	_	_	_	_	_	_	_	_
c10400_g1_i1	363	_	_	_	_	_	_	_	_	_
c10401_g1_i1	336	_	_	_	_	_	_	_	_	_
c10402_g1_i1	365	Glucan 1,3-beta-glucosidase [Medicago truncatula]	_	PF00150.13|Cellulase|Cellulase (glycosyl hydrolase family 5)|m.48872:12-120	_	_	GO:0051015|actin filament binding;GO:0004553|hydrolase activity, hydrolyzing O-glycosyl compounds;GO:0030674|protein binding, bridging;	GO:0005975|carbohydrate metabolic process;	_	_
c10403_g1_i1	246	_	_	_	_	_	_	_	_	_
c10404_g1_i1	239	hypothetical protein JCGZ_12616 [Jatropha curcas]	_	_	_	_	GO:0008270|zinc ion binding;	_	_	_
c10405_g1_i1	425	_	_	_	_	_	_	_	_	_
c10406_g1_i1	246	hypothetical protein L484_007723 [Morus notabilis]	RecName: Full=Pentatricopeptide repeat-containing protein At5g18475 [Arabidopsis thaliana]	_	_	_	_	_	_	_
c10407_g1_i1	298	_	_	_	_	_	_	_	_	_
c10408_g1_i1	425	_	_	_	_	_	_	_	_	_
c10408_g2_i1	212	_	_	_	_	_	_	_	_	_
c10409_g1_i1	210	hypothetical protein VITISV_023209 [Vitis vinifera]	_	_	_	_	GO:0008270|zinc ion binding;GO:0003676|nucleic acid binding;	GO:0015074|DNA integration;	_	_
c10410_g1_i1	479	_	_	_	_	_	_	_	_	_
c10411_g1_i1	311	_	_	_	_	_	_	_	_	_
c10414_g1_i1	549	_	_	_	_	_	_	_	_	_
c10415_g1_i1	274	hypothetical protein JCGZ_20513 [Jatropha curcas]	_	_	_	_	_	_	_	_
c1041_g1_i1	221	_	_	_	_	_	_	_	_	_
c10420_g1_i1	476	PREDICTED: protein trichome birefringence-like 42 [Prunus mume]	RecName: Full=Protein trichome birefringence [Arabidopsis thaliana]	PF13839.1|PC-Esterase|GDSL/SGNH-like Acyl-Esterase family found in Pmr5 and Cas1p|m.49046:14-94	_	_	_	_	_	_
c10421_g1_i1	375	_	_	_	_	_	_	_	_	_
c10422_g1_i1	273	_	_	_	_	_	_	_	_	_
c10423_g1_i1	287	_	_	_	_	_	_	_	_	_
c10424_g1_i1	336	_	_	_	_	_	_	_	_	_
c10425_g1_i1	658	_	_	_	_	_	_	_	_	_
c10427_g1_i1	600	_	_	_	_	_	_	_	_	_
c10429_g1_i1	208	Uncharacterized ATP-dependent helicase [Morus notabilis]	_	_	_	_	_	_	_	_
c1042_g1_i1	324	hypothetical protein CICLE_v10010959mg [Citrus clementina]	_	_	_	_	_	_	_	_
c10430_g1_i1	302	hypothetical protein JCGZ_14665 [Jatropha curcas]	_	_	_	_	_	_	_	path:ko03013;path:ko05416
c10431_g1_i1	266	_	_	_	_	_	_	_	_	_
c10432_g1_i1	332	_	_	_	_	_	_	_	_	_
c10433_g1_i1	363	_	_	_	_	_	_	_	_	_
c10435_g1_i1	258	_	_	_	_	_	_	_	_	_
c10436_g1_i1	281	_	_	_	_	_	_	_	_	_
c10438_g1_i1	526	PREDICTED: 4-coumarate--CoA ligase-like 5-like [Solanum lycopersicum]	RecName: Full=4-coumarate--CoA ligase-like 5; AltName: Full=4-coumarate--CoA ligase isoform 9; Short=At4CL9; AltName: Full=Peroxisomal OPC-8:0-CoA ligase 1 [Arabi	PF00501.23|AMP-binding|AMP-binding enzyme|m.49036:2-174	_	_	GO:0003987|acetate-CoA ligase activity;GO:0047077|Photinus-luciferin 4-monooxygenase (ATP-hydrolyzing) activity;	GO:0009611|response to wounding;GO:0019643|reductive tricarboxylic acid cycle;GO:0006094|gluconeogenesis;GO:0006096|glycolytic process;GO:0009695|jasmonic acid biosynthetic process;	_	path:ko00592;path:ko01100
c10439_g1_i1	246	_	_	_	_	_	_	_	_	_
c1043_g1_i1	201	_	_	_	_	_	_	_	_	_
c10441_g1_i1	211	_	_	_	_	_	_	_	_	_
c10442_g1_i1	260	_	_	_	_	_	_	_	_	_
c10443_g1_i1	745	_	_	_	_	_	_	_	_	_
c10444_g1_i1	205	_	_	_	_	_	_	_	_	_
c10445_g1_i1	239	_	_	_	_	_	_	_	_	_
c10446_g1_i1	213	_	_	_	_	_	_	_	_	_
c10447_g1_i1	303	_	_	_	_	_	_	_	_	_
c10449_g1_i1	284	_	_	_	_	_	_	_	_	_
c10451_g1_i1	332	_	_	_	_	_	_	_	_	_
c10452_g1_i1	293	_	_	_	_	_	_	_	_	_
c10453_g1_i1	261	_	_	_	_	_	_	_	_	_
c10454_g1_i1	229	_	_	_	_	_	_	_	_	_
c10457_g1_i1	276	hypothetical protein CICLE_v10011398mg [Citrus clementina]	_	_	_	_	GO:0097159|organic cyclic compound binding;GO:1901363|heterocyclic compound binding;	_	_	_
c10458_g1_i1	1201	hypothetical protein JCGZ_26868 [Jatropha curcas]	_	_	SubName: Full=Putative uncharacterized protein;	_	_	_	_	_
c10459_g1_i1	347	uncharacterized protein LOC100820387 [Glycine max]	RecName: Full=Proteasome subunit alpha type-3; AltName: Full=20S proteasome alpha subunit G; AltName: Full=20S proteasome subunit alpha-7; AltName: Full=Proteasome c	_	_	_	GO:0004298|threonine-type endopeptidase activity;	GO:0006511|ubiquitin-dependent protein catabolic process;	GO:0005634|nucleus;GO:0019773|proteasome core complex, alpha-subunit complex;GO:0005737|cytoplasm;	path:ko03050
c1045_g1_i1	246	_	_	_	_	_	_	_	_	_
c10463_g1_i1	356	_	_	_	_	_	_	_	_	_
c10465_g1_i1	433	_	_	_	_	_	_	_	_	_
c10466_g1_i1	207	_	_	_	_	_	_	_	_	_
c10469_g1_i1	892	PREDICTED: ycf20-like protein [Vitis vinifera]	RecName: Full=Ycf20-like protein [Arabidopsis thaliana]	PF04483.7|DUF565|Protein of unknown function (DUF565)|m.49112:138-200	SubName: Full=Chromosome undetermined scaffold_644, whole genome shotgun sequence;	_	_	GO:0010196|nonphotochemical quenching;	GO:0009507|chloroplast;	_
c1046_g1_i1	358	_	_	_	_	_	_	_	_	_
c10470_g1_i1	732	_	_	_	_	_	_	_	_	_
c10471_g1_i1	210	_	_	_	_	_	_	_	_	_
c10472_g1_i1	287	_	_	_	_	_	_	_	_	_
c10473_g1_i1	451	_	_	_	_	_	_	_	_	_
c10476_g1_i1	305	_	_	_	_	_	_	_	_	_
c10478_g1_i1	298	_	_	_	_	_	_	_	_	_
c10479_g1_i2	269	_	_	_	_	_	_	_	_	_
c1047_g1_i1	605	_	_	_	_	_	_	_	_	_
c10482_g1_i1	222	hypothetical protein ZEAMMB73_628963 [Zea mays]	RecName: Full=CTP synthase; AltName: Full=CTP synthetase; AltName: Full=UTP--ammonia ligase [Dictyostelium discoideum]	_	_	_	GO:0005524|ATP binding;GO:0003883|CTP synthase activity;	GO:0006541|glutamine metabolic process;GO:0044210|'de novo' CTP biosynthetic process;GO:0006206|pyrimidine nucleobase metabolic process;	_	path:ko00240;path:ko01100
c10484_g1_i1	479	hypothetical protein POPTR_0020s00240g [Populus trichocarpa]	RecName: Full=Probable indole-3-pyruvate monooxygenase YUCCA10; AltName: Full=Flavin-containing monooxygenase YUCCA10 [Arabidopsis thaliana]	_	_	_	GO:0050661|NADP binding;GO:0004499|N,N-dimethylaniline monooxygenase activity;GO:0050660|flavin adenine dinucleotide binding;	GO:0055114|oxidation-reduction process;	_	path:ko00380;path:ko01100
c10486_g1_i1	220	_	_	_	_	_	_	_	_	_
c10487_g1_i1	215	hypothetical protein CICLE_v10020127mg [Citrus clementina]	_	_	_	_	GO:0004806|triglyceride lipase activity;	GO:0016042|lipid catabolic process;GO:0046486|glycerolipid metabolic process;	_	_
c10488_g1_i1	212	_	_	_	_	_	_	_	_	_
c10489_g1_i1	259	_	_	_	_	_	_	_	_	_
c10491_g1_i1	206	conserved hypothetical protein [Ricinus communis]	RecName: Full=Non-lysosomal glucosylceramidase; Short=NLGase; AltName: Full=Beta-glucocerebrosidase 2; Short=Beta-glucosidase 2; AltName: Full=Glucosylceramidase 2	_	_	_	GO:0004348|glucosylceramidase activity;	GO:0005975|carbohydrate metabolic process;GO:0006680|glucosylceramide catabolic process;	GO:0016021|integral component of membrane;GO:0005886|plasma membrane;	path:ko00511;path:ko00600;path:ko01100
c10492_g1_i2	390	_	_	_	_	_	_	_	_	_
c10494_g1_i1	378	_	RecName: Full=ATPase 4, plasma membrane-type; AltName: Full=Proton pump 4 [Arabidopsis thaliana]	_	_	_	_	_	_	path:ko00190
c10497_g1_i1	235	_	_	_	_	_	_	_	_	_
c10498_g1_i1	731	RecName: Full=Pectinesterase 3; Short=PE 3; AltName: Full=Pectin methylesterase 3; Flags: Precursor	RecName: Full=Pectinesterase 3; Short=PE 3; AltName: Full=Pectin methylesterase 3; Flags: Precursor	PF04043.10|PMEI|Plant invertase/pectin methylesterase inhibitor|m.49088:110-232	_	_	GO:0045330|aspartyl esterase activity;GO:0030599|pectinesterase activity;GO:0004857|enzyme inhibitor activity;	GO:0005982|starch metabolic process;GO:0005985|sucrose metabolic process;GO:0045490|pectin catabolic process;GO:0043086|negative regulation of catalytic activity;GO:0042545|cell wall modification;	GO:0005618|cell wall;GO:0005576|extracellular region;	path:ko00040;path:ko00500;path:ko01100
c10499_g1_i1	217	hypothetical protein CICLE_v10027269mg, partial [Citrus clementina]	_	_	_	_	_	_	_	_
c1049_g1_i2	241	_	_	_	_	_	_	_	_	_
c104_g1_i1	468	_	_	_	_	_	_	_	_	_
c10501_g1_i1	311	_	_	_	_	_	_	_	_	_
c10502_g1_i1	257	_	_	_	_	_	_	_	_	_
c10505_g1_i1	263	unnamed protein product [Coffea canephora]	RecName: Full=Protein CYPRO4	_	_	_	_	_	_	_
c10507_g1_i1	213	_	_	_	_	_	_	_	_	_
c10508_g1_i1	201	_	_	_	_	_	_	_	_	_
c1050_g1_i1	272	_	_	_	_	_	_	_	_	_
c10510_g1_i1	213	_	_	_	_	_	_	_	_	_
c10511_g1_i1	339	_	_	_	_	_	_	_	_	_
c10512_g1_i1	316	_	_	_	_	_	_	_	_	_
c10513_g1_i1	417	PREDICTED: probable pre-mRNA-splicing factor ATP-dependent RNA helicase-like [Cicer arietinum]	RecName: Full=Probable pre-mRNA-splicing factor ATP-dependent RNA helicase [Arabidopsis thaliana]	_	_	_	GO:0005524|ATP binding;GO:0004386|helicase activity;GO:0003676|nucleic acid binding;	GO:0008152|metabolic process;	GO:0016020|membrane;GO:0005730|nucleolus;GO:0005829|cytosol;GO:0009941|chloroplast envelope;	path:ko03040
c10514_g1_i1	346	_	_	_	_	_	_	_	_	_
c10516_g1_i1	210	_	_	_	_	_	_	_	_	_
c10517_g1_i1	208	hypothetical protein PHAVU_001G063800g [Phaseolus vulgaris]	_	_	_	_	_	_	GO:0005768|endosome;GO:0005802|trans-Golgi network;	_
c10518_g1_i1	418	hypothetical protein CICLE_v10018700mg [Citrus clementina]	RecName: Full=Pentatricopeptide repeat-containing protein At1g18485 [Arabidopsis thaliana]	_	_	_	_	_	_	_
c10518_g2_i1	782	hypothetical protein PRUPE_ppa021532mg [Prunus persica]	RecName: Full=Pentatricopeptide repeat-containing protein At1g18485 [Arabidopsis thaliana]	PF01535.15|PPR|PPR repeat|m.49105:5-29;PF01535.15|PPR|PPR repeat|m.49105:33-61;PF01535.15|PPR|PPR repeat|m.49105:105-130;PF01535.15|PPR|PPR repeat|m.49105:174-199;PF13041.1|PPR_2|PPR repeat family|m.49105:30-70;PF13812.1|PPR_3|Pentatricopeptide repeat domain|m.49105:32-64;PF13812.1|PPR_3|Pentatricopeptide repeat domain|m.49105:102-129;PF13812.1|PPR_3|Pentatricopeptide repeat domain|m.49105:171-200	_	_	_	_	_	_
c10519_g1_i1	396	_	_	_	_	_	_	_	_	_
c1051_g1_i1	483	_	_	_	_	_	_	_	_	_
c10521_g1_i1	208	_	_	_	_	_	_	_	_	_
c10522_g1_i1	551	hypothetical protein JCGZ_06225 [Jatropha curcas]	RecName: Full=Gibberellin 3-beta-dioxygenase 1; AltName: Full=GA 3-oxidase 1; AltName: Full=Gibberellin 3 beta-hydroxylase 1 [Pisum sativum]	PF14226.1|DIOX_N|non-haem dioxygenase in morphine synthesis N-terminal|m.49141:55-112	_	_	GO:0016706|oxidoreductase activity, acting on paired donors, with incorporation or reduction of molecular oxygen, 2-oxoglutarate as one donor, and incorporation of one atom each of oxygen into both donors;GO:0005506|iron ion binding;	GO:0055114|oxidation-reduction process;	_	path:ko00904;path:ko01110
c10524_g1_i2	801	_	_	_	_	_	_	_	_	_
c10527_g1_i1	244	_	_	_	_	_	_	_	_	_
c10528_g1_i1	233	_	_	_	_	_	_	_	_	_
c10529_g1_i1	397	_	_	_	_	_	_	_	_	_
c1052_g1_i1	449	_	_	_	_	_	_	_	_	_
c10531_g1_i1	449	Glutamate receptor 3.6 [Morus notabilis]	RecName: Full=Glutamate receptor 3.6; AltName: Full=Ligand-gated ion channel 3.6; Flags: Precursor [Arabidopsis thaliana]	PF01094.23|ANF_receptor|Receptor family ligand binding region|m.49145:2-102	_	_	GO:0004965|G-protein coupled GABA receptor activity;GO:0005234|extracellular-glutamate-gated ion channel activity;GO:0004970|ionotropic glutamate receptor activity;	GO:0034220|ion transmembrane transport;GO:0007216|G-protein coupled glutamate receptor signaling pathway;GO:0035235|ionotropic glutamate receptor signaling pathway;GO:0007268|synaptic transmission;	GO:0016021|integral component of membrane;	_
c10538_g1_i1	676	hypothetical protein PRUPE_ppa000731mg [Prunus persica]	RecName: Full=Pumilio homolog 4; Short=APUM-4; Short=AtPUM4 [Arabidopsis thaliana]	_	_	_	GO:0003723|RNA binding;	_	_	_
c10539_g1_i1	398	_	_	_	_	_	_	_	_	_
c10541_g1_i1	288	_	_	_	_	_	_	_	_	_
c10543_g1_i1	224	_	_	_	_	_	_	_	_	_
c10544_g1_i1	281	hypothetical protein JCGZ_14325 [Jatropha curcas]	RecName: Full=RING-H2 finger protein ATL68 [Arabidopsis thaliana]	_	_	_	GO:0046872|metal ion binding;	_	_	_
c10545_g1_i2	298	PREDICTED: uncharacterized protein LOC101232215 [Cucumis sativus]	_	_	_	_	_	_	_	_
c10546_g1_i1	648	PREDICTED: transcriptional corepressor LEUNIG-like isoform X3 [Glycine max]	RecName: Full=Transcriptional corepressor LEUNIG [Arabidopsis thaliana]	_	_	_	GO:0005198|structural molecule activity;	GO:0006886|intracellular protein transport;GO:0016192|vesicle-mediated transport;	GO:0030117|membrane coat;	_
c10547_g1_i1	566	zinc finger family protein [Populus trichocarpa]	RecName: Full=RING-H2 finger protein ATL70 [Arabidopsis thaliana]	PF13639.1|zf-RING_2|Ring finger domain|m.48989:100-142;PF12678.2|zf-rbx1|RING-H2 zinc finger|m.48989:97-142;PF13923.1|zf-C3HC4_2|Zinc finger, C3HC4 type (RING finger)|m.48989:100-141;PF00097.20|zf-C3HC4|Zinc finger, C3HC4 type (RING finger)|m.48989:100-141	hypothetical protein	_	GO:0008270|zinc ion binding;	_	_	_
c10548_g1_i1	598	PREDICTED: uncharacterized protein LOC103337883 [Prunus mume]	_	_	SubName: Full=Chromosome chr8 scaffold_29, whole genome shotgun sequence;	_	_	_	_	_
c10549_g1_i1	313	PREDICTED: LRR receptor-like serine/threonine-protein kinase FEI 1-like isoform 1 [Vitis unnamed protein product [Vitis vinifer	RecName: Full=LRR receptor-like serine/threonine-protein kinase FEI 2; Flags: Precursor [Arabidopsis thaliana]	PF12799.2|LRR_4|Leucine Rich repeats (2 copies)|m.48971:2-41;PF00560.28|LRR_1|Leucine Rich Repeat|m.48971:2-24	_	_	GO:0005524|ATP binding;GO:0004674|protein serine/threonine kinase activity;GO:0004714|transmembrane receptor protein tyrosine kinase activity;	GO:0009826|unidimensional cell growth;GO:0009069|serine family amino acid metabolic process;GO:0007169|transmembrane receptor protein tyrosine kinase signaling pathway;GO:0009664|plant-type cell wall organization;GO:0018108|peptidyl-tyrosine phosphorylation;	GO:0016021|integral component of membrane;	_
c10550_g1_i1	292	Rubber elongation factor protein, putative [Ricinus communis]	RecName: Full=REF/SRPP-like protein At3g05500 [Arabidopsis thaliana]	_	_	_	GO:0003746|translation elongation factor activity;	GO:0006448|regulation of translational elongation;	GO:0005840|ribosome;GO:0005773|vacuole;	_
c10551_g1_i1	212	_	_	_	_	_	_	_	_	_
c10554_g1_i1	539	PREDICTED: calcium-transporting ATPase 2, plasma membrane-type isoform 1 [Vitis vinifera]	RecName: Full=Calcium-transporting ATPase 1, chloroplastic; AltName: Full=Ca(2+)-ATPase isoform 1; AltName: Full=Plastid envelope ATPase 1; Flags: Precursor [Arabid	_	_	_	_	_	_	_
c10555_g1_i1	346	_	_	_	_	_	_	_	_	_
c10556_g1_i1	1095	uncharacterized protein LOC100527783 [Glycine max]	RecName: Full=Uncharacterized protein Os08g0359500 [Oryza sativa Japonica Group]	PF04969.11|CS|CS domain|m.48925:54-129	annotation not avaliable	_	_	_	_	path:ko00590;path:ko01100
c10559_g1_i1	302	_	_	_	_	_	_	_	_	_
c1055_g1_i1	231	hypothetical protein AMTR_s00001p00169860 [Amborella trichopoda]	RecName: Full=Serine/threonine-protein kinase HT1; AltName: Full=High leaf temperature protein 1 [Arabidopsis thaliana]	_	_	_	GO:0004674|protein serine/threonine kinase activity;GO:0005524|ATP binding;GO:0016597|amino acid binding;	GO:0009069|serine family amino acid metabolic process;GO:0006468|protein phosphorylation;	_	_
c10560_g1_i1	376	_	_	_	_	_	_	_	_	_
c10563_g1_i1	210	_	_	_	_	_	_	_	_	_
c10564_g1_i3	623	_	_	_	_	_	_	_	_	_
c10565_g1_i1	645	_	_	_	_	_	_	_	_	_
c10567_g1_i1	363	_	_	_	_	_	_	_	_	_
c10568_g1_i1	220	_	_	_	_	_	_	_	_	_
c10569_g1_i1	339	_	_	_	_	_	_	_	_	_
c1056_g1_i1	290	_	_	_	_	_	_	_	_	_
c10571_g1_i1	378	_	_	_	_	_	_	_	_	_
c10572_g1_i1	217	_	_	_	_	_	_	_	_	_
c10578_g1_i1	205	uncharacterized protein LOC100305597 [Glycine max]	RecName: Full=Protein BUD31 homolog 1; AltName: Full=Protein G10 homolog 1 [Oryza sativa Japonica Group]	_	hypothetical protein	COG5132	_	_	GO:0005634|nucleus;GO:0005829|cytosol;	path:ko03040
c10582_g1_i1	327	_	_	_	_	_	_	_	_	_
c10585_g1_i1	1308	JHL07K02.6 protein [Theobroma JHL07K02.6 protein [Theobroma cacao]	RecName: Full=Chromophore lyase CRL, chloroplastic; AltName: Full=Protein CONSTITUTIVE ACTIVATOR OF AAA-ATPase 33; AltName: Full=Protein CRUMPLED LEAF [Arabidopsis t	PF06206.6|CpeT|CpeT/CpcT family (DUF1001)|m.49057:40-223	SubName: Full=Putative uncharacterized protein (Chromosome chr17 scaffold_16, whole genome s [...]	_	_	GO:0051302|regulation of cell division;GO:0017009|protein-phycocyanobilin linkage;GO:0000302|response to reactive oxygen species;GO:0010020|chloroplast fission;	GO:0009707|chloroplast outer membrane;	_
c10586_g1_i1	209	_	_	_	_	_	_	_	_	_
c10588_g1_i1	350	PREDICTED: uncharacterized protein LOC100853028 [Vitis vinifera]	_	_	_	_	GO:0003677|DNA binding;GO:0005524|ATP binding;GO:0016301|kinase activity;GO:0008270|zinc ion binding;	GO:0016310|phosphorylation;GO:0006352|DNA-templated transcription, initiation;GO:0016570|histone modification;	GO:0005634|nucleus;	_
c10589_g1_i1	227	PREDICTED: uncharacterized protein LOC100795449 isoform X2 [Glycine max]	_	_	_	_	GO:0008270|zinc ion binding;	_	_	_
c1058_g1_i2	309	_	_	_	_	_	_	_	_	_
c10590_g1_i1	420	_	_	_	_	_	_	_	_	_
c10594_g1_i1	258	_	_	_	_	_	_	_	_	_
c10595_g1_i1	290	_	_	_	_	_	_	_	_	_
c10596_g1_i1	1264	hypothetical protein JCGZ_17741 [Jatropha curcas]	RecName: Full=Uncharacterized protein At4g28440 [Arabidopsis thaliana]	_	hypothetical protein	_	GO:0003677|DNA binding;	_	_	path:ko03030;path:ko03420;path:ko03430;path:ko03440;path:ko03460
c10597_g1_i1	426	_	_	_	_	_	_	_	_	_
c10598_g1_i1	207	_	_	_	_	_	_	_	_	_
c10599_g1_i1	303	_	_	_	_	_	_	_	_	_
c1059_g1_i1	219	unnamed protein product [Coffea canephora]	RecName: Full=L-type lectin-domain containing receptor kinase S.4; Short=LecRK-S.4; Flags: Precursor [Arabidopsis thaliana]	_	_	_	GO:0005524|ATP binding;GO:0030246|carbohydrate binding;GO:0004675|transmembrane receptor protein serine/threonine kinase activity;	GO:0009069|serine family amino acid metabolic process;GO:0007178|transmembrane receptor protein serine/threonine kinase signaling pathway;GO:0002229|defense response to oomycetes;GO:0046777|protein autophosphorylation;GO:0071472|cellular response to salt stress;GO:0071369|cellular response to ethylene stimulus;GO:0048041|focal adhesion assembly;	GO:0009506|plasmodesma;GO:0005739|mitochondrion;	_
c105_g1_i1	307	_	_	_	_	_	_	_	_	_
c10600_g1_i1	481	PREDICTED: protein FAM188A [Cucumis melo]	_	PF13898.1|DUF4205|Domain of unknown function (DUF4205)|m.49069:108-160	_	_	_	_	_	_
c10601_g1_i1	268	_	_	_	_	_	_	_	_	_
c10602_g1_i1	284	_	_	_	_	_	_	_	_	_
c10603_g1_i1	389	_	_	_	_	_	_	_	_	_
c10604_g1_i1	317	_	_	_	_	_	_	_	_	_
c10605_g1_i1	247	Leucine-rich receptor-like protein kinase family protein, XI-23,RLK7, putative [Theobroma Leucine-rich receptor-like protein kinase	RecName: Full=Receptor-like protein kinase HAIKU2; Flags: Precursor [Arabidopsis thaliana]	_	_	_	GO:0004674|protein serine/threonine kinase activity;GO:0005524|ATP binding;	GO:0009069|serine family amino acid metabolic process;GO:0006468|protein phosphorylation;GO:0009960|endosperm development;	GO:0016021|integral component of membrane;	_
c10606_g1_i1	341	_	_	_	_	_	_	_	_	_
c10606_g2_i1	466	_	_	_	_	_	_	_	_	_
c10607_g1_i2	264	hypothetical protein PHAVU_002G139400g [Phaseolus vulgaris]	RecName: Full=ABC transporter B family member 2; Short=ABC transporter ABCB.2; Short=AtABCB2; AltName: Full=Multidrug resistance protein 2; AltName: Full=P-glycopr	_	_	_	GO:0005524|ATP binding;GO:0042626|ATPase activity, coupled to transmembrane movement of substances;	GO:0055085|transmembrane transport;GO:0006200|ATP catabolic process;	GO:0016021|integral component of membrane;GO:0005739|mitochondrion;	path:ko02010;path:ko04976;path:ko05206
c10608_g1_i1	322	_	_	_	_	_	_	_	_	_
c10609_g1_i1	201	_	_	_	_	_	_	_	_	_
c1060_g1_i1	265	_	_	_	_	_	_	_	_	_
c10610_g1_i1	899	Cysteine/Histidine-rich C1 domain family protein, putative [Theobroma cacao]	_	PF07649.7|C1_3|C1-like domain|m.49025:214-242;PF03107.11|C1_2|C1 domain|m.49025:213-242	_	_	_	_	_	_
c10611_g1_i1	216	_	_	_	_	_	_	_	_	_
c10613_g1_i1	776	hypothetical protein EUGRSUZ_I01035 [Eucalyptus grandis]	RecName: Full=Serine carboxypeptidase-like 18; Flags: Precursor [Arabidopsis thaliana]	PF00450.17|Peptidase_S10|Serine carboxypeptidase|m.49090:50-245	_	_	GO:0016746|transferase activity, transferring acyl groups;GO:0004185|serine-type carboxypeptidase activity;	GO:0006508|proteolysis;	_	_
c10614_g1_i1	308	PREDICTED: uncharacterized LOC101220360 [Cucumis sativus]	RecName: Full=Regulator of nonsense transcripts 1; AltName: Full=Up-frameshift suppressor 1 homolog [Dictyostelium discoideum]	_	_	_	_	_	_	path:ko03013
c10615_g1_i1	233	_	_	_	_	_	_	_	_	_
c10617_g1_i3	408	histone H3 [Ceriporiopsis subvermispora B]	RecName: Full=Histone H3.2 [Ustilago maydis 521]	_	_	_	GO:0003677|DNA binding;GO:0046982|protein heterodimerization activity;	GO:0006334|nucleosome assembly;	GO:0005634|nucleus;GO:0000786|nucleosome;	path:ko05034;path:ko05202;path:ko05322
c10619_g1_i1	349	_	_	_	_	_	_	_	_	_
c1061_g1_i1	402	PREDICTED: protein TRANSPARENT TESTA 1-like [Malus domestica]	_	_	_	_	_	_	_	_
c10620_g1_i1	224	_	_	_	_	_	_	_	_	_
c10621_g1_i1	236	_	_	_	_	_	_	_	_	_
c10622_g1_i1	592	SEC14 cytosolic factor family protein / phosphoglyceride transfer family protein isoform 1 [Theobroma cacao]	_	_	_	_	_	_	_	_
c10623_g1_i2	542	Wall-associated receptor kinase 2 [Morus notabilis]	RecName: Full=Wall-associated receptor kinase 3; Flags: Precursor [Arabidopsis thaliana]	PF07645.10|EGF_CA|Calcium-binding EGF domain|m.48864:47-81	_	_	GO:0005488|binding;GO:0016772|transferase activity, transferring phosphorus-containing groups;	_	_	_
c10624_g1_i1	400	_	_	_	_	_	_	_	_	_
c10626_g1_i1	372	hypothetical protein CICLE_v10026302mg [Citrus clementina]	_	_	_	_	_	_	_	_
c10627_g1_i1	300	_	_	_	_	_	_	_	_	_
c10629_g1_i1	273	hypothetical protein VITISV_008028 [Vitis vinifera]	_	_	_	_	_	_	_	_
c10631_g1_i1	205	hypothetical protein CICLE_v10010507mg [Citrus clementina]	RecName: Full=Cyclic nucleotide-gated ion channel 4; Short=AtCNGC4; AltName: Full=Cyclic nucleotide- and calmodulin-regulated ion channel 4; Short=AtHLM1 [Arabidop	_	_	_	_	_	_	_
c10633_g1_i3	417	_	_	_	_	_	_	_	_	_
c10634_g1_i1	1050	Cyclic nucleotide-gated channel 15 isoform 1 [Theobroma cacao]	RecName: Full=Putative cyclic nucleotide-gated ion channel 15; AltName: Full=Cyclic nucleotide- and calmodulin-regulated ion channel 15 [Arabidopsis thaliana]	PF00520.26|Ion_trans|Ion transport protein|m.48879:122-263	_	_	GO:0005249|voltage-gated potassium channel activity;	GO:0071805|potassium ion transmembrane transport;	GO:0008076|voltage-gated potassium channel complex;	path:ko04626
c10639_g1_i1	279	DnaJ homolog subfamily C member 17 [Morus notabilis]	_	_	_	_	GO:0000166|nucleotide binding;GO:0003676|nucleic acid binding;	_	_	_
c1063_g1_i1	263	_	_	_	_	_	_	_	_	_
c10641_g1_i1	314	_	_	_	_	_	_	_	_	_
c10642_g1_i1	460	_	_	_	_	_	_	_	_	_
c10644_g1_i1	240	_	_	_	_	_	_	_	_	_
c10645_g1_i1	387	_	_	_	_	_	_	_	_	_
c10647_g1_i1	271	_	_	_	_	_	_	_	_	_
c10648_g1_i1	254	_	_	_	_	_	_	_	_	_
c1064_g1_i1	268	_	_	_	_	_	_	_	_	_
c10650_g1_i1	277	_	_	_	_	_	_	_	_	_
c10651_g1_i1	438	_	_	_	_	_	_	_	_	_
c10652_g1_i1	302	PREDICTED: uncharacterized protein LOC101308554 [Fragaria vesca subsp. vesca]	RecName: Full=Exocyst complex component EXO70B1; Short=AtExo70b1; AltName: Full=Exocyst subunit Exo70 family protein B1 [Arabidopsis thaliana]	PF03081.10|Exo70|Exo70 exocyst complex subunit|m.49129:3-99	_	_	_	GO:0006887|exocytosis;	GO:0005634|nucleus;GO:0000145|exocyst;GO:0005829|cytosol;GO:0090406|pollen tube;	path:ko04910
c10654_g1_i1	557	hypothetical protein VITISV_006799 [Vitis vinifera]	RecName: Full=Retrovirus-related Pol polyprotein from transposon TNT 1-94; Includes: RecName: Full=Protease; Includes: RecName: Full=Reverse transcriptase; Includes:	PF07727.9|RVT_2|Reverse transcriptase (RNA-dependent DNA polymerase)|m.48923:1-185	_	_	GO:0008270|zinc ion binding;GO:0003676|nucleic acid binding;	GO:0015074|DNA integration;	_	_
c10655_g1_i1	888	Kinase superfamily protein isoform 1 [Theobroma cacao]	RecName: Full=Probable receptor-like protein kinase At5g15080 [Arabidopsis thaliana]	PF07714.12|Pkinase_Tyr|Protein tyrosine kinase|m.49099:3-172;PF00069.20|Pkinase|Protein kinase domain|m.49099:5-171	hypothetical protein	COG0515	_	_	_	_
c10658_g1_i1	454	hypothetical protein PRUPE_ppa006209mg [Prunus persica]	_	_	_	_	GO:0000166|nucleotide binding;	_	GO:0005622|intracellular;	_
c10659_g1_i1	328	_	_	_	_	_	_	_	_	_
c10661_g1_i1	304	glyceraldehyde-3-phosphate dehydrogenase [Pseudozyma hubeiensis SY62]	RecName: Full=Glyceraldehyde-3-phosphate dehydrogenase; Short=GAPDH [Ustilago maydis 521]	PF00044.19|Gp_dh_N|Glyceraldehyde 3-phosphate dehydrogenase, NAD binding domain|m.49015:1-74;PF02800.15|Gp_dh_C|Glyceraldehyde 3-phosphate dehydrogenase, C-terminal domain|m.49015:79-100	_	_	GO:0050661|NADP binding;GO:0051287|NAD binding;GO:0004365|glyceraldehyde-3-phosphate dehydrogenase (NAD+) (phosphorylating) activity;	GO:0006094|gluconeogenesis;GO:0006096|glycolytic process;GO:0055114|oxidation-reduction process;	_	path:ko00010;path:ko00710;path:ko01100;path:ko01110;path:ko01120;path:ko01200;path:ko01230;path:ko04066;path:ko05010
c10663_g1_i1	380	_	_	_	_	_	_	_	_	_
c10664_g1_i1	881	PREDICTED: uncharacterized protein LOC102619291 isoform X1 [Citrus sinensis]	RecName: Full=Fanconi anemia group M protein; Short=Protein FACM; AltName: Full=ATP-dependent RNA helicase FANCM; AltName: Full=Fanconi anemia-associated polypepti	PF00271.26|Helicase_C|Helicase conserved C-terminal domain|m.48955:54-115	_	_	_	_	_	path:ko03460
c10665_g1_i2	210	_	_	_	_	_	_	_	_	_
c10666_g1_i1	552	PREDICTED: feruloyl CoA ortho-hydroxylase 1-like [Fragaria vesca subsp. vesca]	_	_	_	_	GO:0016707|gibberellin 3-beta-dioxygenase activity;	GO:0016102|diterpenoid biosynthetic process;GO:0055114|oxidation-reduction process;	_	_
c10667_g1_i1	1890	PREDICTED: transcription factor Pur-alpha 1-like [Fragaria vesca subsp. vesca]	RecName: Full=Transcription factor Pur-alpha 1; AltName: Full=Purine-rich single-stranded DNA-binding protein alpha 1 [Arabidopsis thaliana]	PF04845.8|PurA|PurA ssDNA and RNA-binding protein|m.49073:21-147;PF04845.8|PurA|PurA ssDNA and RNA-binding protein|m.49073:208-265	hypothetical protein	_	_	_	_	_
c10669_g1_i1	304	_	_	_	_	_	_	_	_	_
c10673_g1_i1	317	_	_	_	_	_	_	_	_	_
c10674_g1_i1	313	hypothetical protein PRUPE_ppa000061mg [Prunus persica]	RecName: Full=Nuclear-pore anchor; AltName: Full=Protein TRANSLOCATED PROMOTER REGION; Short=AtTPR [Arabidopsis thaliana]	_	_	_	_	GO:0006606|protein import into nucleus;	GO:0005643|nuclear pore;	path:ko03013;path:ko04011;path:ko05200;path:ko05216
c10675_g1_i2	402	_	_	_	_	_	_	_	_	_
c10677_g1_i1	306	_	_	_	_	_	_	_	_	_
c10680_g1_i1	263	_	_	_	_	_	_	_	_	_
c10681_g1_i1	808	gluaredoxin [Nicotiana tabacum]	RecName: Full=Glutaredoxin	PF00462.19|Glutaredoxin|Glutaredoxin|m.48893:15-77;PF13417.1|GST_N_3|Glutathione S-transferase, N-terminal domain|m.48893:18-77	SubName: Full=Putative uncharacterized protein (Chromosome chr14 scaffold_21, whole genome s [...]	COG0695	GO:0015035|protein disulfide oxidoreductase activity;GO:0009055|electron carrier activity;	GO:0055114|oxidation-reduction process;GO:0045454|cell redox homeostasis;	_	_
c10683_g1_i2	332	_	_	_	_	_	_	_	_	_
c10684_g1_i1	224	Superoxide dismutase [Endocarpon pusillum Z07020]	RecName: Full=Superoxide dismutase [Aspergillus niger CBS 513.88]	_	_	_	GO:0004784|superoxide dismutase activity;GO:0046872|metal ion binding;	GO:0019430|removal of superoxide radicals;GO:0055114|oxidation-reduction process;	_	path:ko04146;path:ko05014;path:ko05016;path:ko05020
c10684_g2_i1	615	hypothetical protein DOTSEDRAFT_23143 [Dothistroma septosporum NZE10]	RecName: Full=Superoxide dismutase [Cordyceps militaris]	PF00080.15|Sod_Cu|Copper/zinc superoxide dismutase (SODC)|m.48881:4-150	Cytosolic superoxide dismutase; Destroys radicals which are normally produced within the cel [...]	COG2032	GO:0004784|superoxide dismutase activity;GO:0046872|metal ion binding;	GO:0019430|removal of superoxide radicals;GO:0055114|oxidation-reduction process;	_	path:ko04146;path:ko05014;path:ko05016;path:ko05020
c10685_g1_i1	383	PREDICTED: uncharacterized protein LOC100249509 [Vitis vinifera]	RecName: Full=Transcription factor EMB1444; AltName: Full=Basic helix-loop-helix protein EMB1444; AltName: Full=LONESOME HIGHWAY-like protein 1; AltName: Full=Pro	PF14215.1|bHLH-MYC_N|bHLH-MYC and R2R3-MYB transcription factors N-terminal|m.48956:2-116	_	_	_	_	_	_
c10686_g1_i1	391	_	_	_	_	_	_	_	_	_
c10687_g1_i1	262	_	_	_	_	_	_	_	_	_
c10688_g1_i1	415	_	_	_	_	_	_	_	_	_
c10689_g1_i1	264	_	_	_	_	_	_	_	_	_
c1068_g1_i1	231	_	_	_	_	_	_	_	_	_
c10690_g1_i1	223	_	_	_	_	_	_	_	_	_
c10691_g1_i1	466	_	_	_	_	_	_	_	_	_
c10693_g1_i1	271	_	_	_	_	_	_	_	_	_
c10695_g1_i1	454	conserved hypothetical protein [Ricinus communis]	_	PF04759.8|DUF617|Protein of unknown function, DUF617|m.48946:67-150	SubName: Full=Chromosome chr18 scaffold_137, whole genome shotgun sequence;	_	_	_	_	_
c10696_g1_i1	387	PREDICTED: ethylene-responsive transcription factor 6-like [Cucumis sativus]	RecName: Full=Ethylene-responsive transcription factor 5; AltName: Full=Ethylene-responsive element-binding factor 4; Short=EREBP-4; AltName: Full=Ethylene-responsi	_	_	_	GO:0003677|DNA binding;GO:0003700|sequence-specific DNA binding transcription factor activity;	GO:0006355|regulation of transcription, DNA-templated;	GO:0005634|nucleus;GO:0005667|transcription factor complex;	_
c10703_g1_i1	229	CBL-interacting serine/threonine-protein kinase 12 [Morus notabilis]	RecName: Full=CBL-interacting serine/threonine-protein kinase 12; AltName: Full=SNF1-related kinase 3.9; AltName: Full=SOS2-like protein kinase PKS8 [Arabidopsis t	_	_	_	GO:0004674|protein serine/threonine kinase activity;GO:0005524|ATP binding;	GO:0007165|signal transduction;GO:0009069|serine family amino acid metabolic process;GO:0006468|protein phosphorylation;	_	_
c10706_g1_i1	672	hypothetical protein PRUPE_ppa000334mg [Prunus persica]	RecName: Full=Regulator of nonsense transcripts 1 homolog; AltName: Full=ATP-dependent helicase UPF1 [Arabidopsis thaliana]	_	_	_	GO:0003677|DNA binding;GO:0005524|ATP binding;GO:0008270|zinc ion binding;GO:0004386|helicase activity;	GO:0000184|nuclear-transcribed mRNA catabolic process, nonsense-mediated decay;	GO:0005737|cytoplasm;	path:ko03013;path:ko03015
c10708_g1_i1	479	hypothetical protein JCGZ_00476 [Jatropha curcas]	RecName: Full=Pentatricopeptide repeat-containing protein At3g22150, chloroplastic; Flags: Precursor [Arabidopsis thaliana]	PF13041.1|PPR_2|PPR repeat family|m.49113:69-119;PF01535.15|PPR|PPR repeat|m.49113:72-100	_	_	_	_	_	_
c1070_g1_i1	555	_	_	_	_	_	_	_	_	_
c10710_g1_i1	409	_	_	_	_	_	_	_	_	_
c10713_g1_i1	438	_	_	_	_	_	_	_	_	_
c10714_g1_i1	241	_	_	_	_	_	_	_	_	_
c10715_g1_i1	668	_	_	_	_	_	_	_	_	_
c10716_g1_i1	505	DOF domain class transcription factor, putative [Theobroma cacao]	RecName: Full=Dof zinc finger protein PBF; AltName: Full=Prolamin box-binding factor [Zea mays]	_	_	_	GO:0003677|DNA binding;	GO:0006355|regulation of transcription, DNA-templated;	_	_
c10718_g1_i1	295	unknown [Glycine max]	RecName: Full=Protein BRASSINAZOLE-RESISTANT 2; AltName: Full=Protein 107; AltName: Full=Protein BIN2 SUBSTRATE 1; AltName: Full=Protein BRI1-EMS-SUPPRESSOR 1 [Arab	_	_	_	_	_	_	path:ko04075
c10719_g1_i1	595	PREDICTED: beta-glucosidase 12-like [Fragaria vesca subsp. vesca]	RecName: Full=Beta-glucosidase 12; Short=Os4bglu12; Flags: Precursor [Oryza sativa Japonica Group]	PF00232.13|Glyco_hydro_1|Glycosyl hydrolase family 1|m.48970:8-132	_	_	GO:0019137|thioglucosidase activity;	GO:0009817|defense response to fungus, incompatible interaction;GO:0042344|indole glucosinolate catabolic process;GO:0009682|induced systemic resistance;GO:0006568|tryptophan metabolic process;GO:0005975|carbohydrate metabolic process;GO:0052544|defense response by callose deposition in cell wall;	GO:0016020|membrane;GO:0009941|chloroplast envelope;	path:ko00460;path:ko00500;path:ko00940;path:ko01100;path:ko01110
c1071_g1_i1	289	Os11g0148300 [Oryza sativa Japonica Group]	RecName: Full=Peptidyl-prolyl cis-trans isomerase FKBP42; Short=PPIase FKBP42; AltName: Full=42 kDa peptidyl-prolyl isomerase; AltName: Full=FK506-binding protein	_	_	_	GO:0003755|peptidyl-prolyl cis-trans isomerase activity;GO:0005528|FK506 binding;	GO:0000413|protein peptidyl-prolyl isomerization;GO:0061077|chaperone-mediated protein folding;GO:0048366|leaf development;	GO:0005789|endoplasmic reticulum membrane;	_
c10721_g1_i1	772	_	_	_	_	_	_	_	_	_
c10722_g1_i1	209	hypothetical protein EUGRSUZ_F02685 [Eucalyptus grandis]	_	_	_	_	_	_	_	_
c10724_g1_i1	212	_	_	_	_	_	_	_	_	_
c10725_g1_i1	317	_	_	_	_	_	_	_	_	_
c10727_g1_i1	452	PREDICTED: glucan endo-1,3-beta-glucosidase-like protein 1 [Vitis vinifera]	RecName: Full=Glucan endo-1,3-beta-glucosidase-like protein 1; Flags: Precursor [Arabidopsis thaliana]	_	_	_	_	_	_	_
c1072_g1_i1	446	hypothetical protein CICLE_v10024697mg [Citrus clementina]	RecName: Full=ABC transporter G family member 40; Short=ABC transporter ABCG.40; Short=AtABCG40; AltName: Full=Pleiotropic drug resistance protein 12 [Arabidopsis	PF01061.19|ABC2_membrane|ABC-2 type transporter|m.48329:62-148	_	_	GO:0005524|ATP binding;GO:0016887|ATPase activity;	GO:0006200|ATP catabolic process;	GO:0016020|membrane;	_
c10730_g1_i1	534	hypothetical protein PRUPE_ppa019758mg [Prunus persica]	RecName: Full=Pentatricopeptide repeat-containing protein At5g57250, mitochondrial; Flags: Precursor [Arabidopsis thaliana]	PF12854.2|PPR_1|PPR repeat|m.48885:109-139;PF13041.1|PPR_2|PPR repeat family|m.48885:79-125;PF13041.1|PPR_2|PPR repeat family|m.48885:111-153;PF01535.15|PPR|PPR repeat|m.48885:41-67;PF01535.15|PPR|PPR repeat|m.48885:79-103;PF01535.15|PPR|PPR repeat|m.48885:114-144;PF01535.15|PPR|PPR repeat|m.48885:149-178;PF13812.1|PPR_3|Pentatricopeptide repeat domain|m.48885:113-143	_	_	_	_	_	_
c10731_g1_i1	1353	PREDICTED: momilactone A synthase-like [Vitis vinifera]	RecName: Full=Secoisolariciresinol dehydrogenase	PF00106.20|adh_short|short chain dehydrogenase|m.48954:18-184;PF13561.1|adh_short_C2|Enoyl-(Acyl carrier protein) reductase|m.48954:27-263;PF08659.5|KR|KR domain|m.48954:20-172	hypothetical protein	COG1028	GO:0016491|oxidoreductase activity;	GO:0055114|oxidation-reduction process;	_	_
c10734_g1_i1	1296	hypothetical protein PRUPE_ppa1027128mg [Prunus persica]	RecName: Full=Histone-lysine N-methyltransferase SUVR3; AltName: Full=Protein SET DOMAIN GROUP 20; AltName: Full=Suppressor of variegation 3-9-related protein 3;	PF00856.23|SET|SET domain|m.48994:202-325;PF05033.11|Pre-SET|Pre-SET motif|m.48994:68-183	SET domain protein	COG2940	GO:0008168|methyltransferase activity;	GO:0032259|methylation;	GO:0043229|intracellular organelle;	path:ko00310
c10736_g1_i1	253	_	_	_	_	_	_	_	_	_
c10738_g1_i1	400	_	_	_	_	_	_	_	_	_
c1073_g1_i1	325	unnamed protein product [Coffea canephora]	_	_	_	_	GO:0016301|kinase activity;	GO:0008152|metabolic process;	_	_
c10740_g1_i1	263	_	_	_	_	_	_	_	_	_
c10741_g1_i1	236	hypothetical protein PRUPE_ppa004008mg [Prunus persica]	_	_	_	_	_	_	_	_
c10743_g1_i1	379	_	_	_	_	_	_	_	_	_
c10744_g1_i1	621	hypothetical protein PRUPE_ppa006814mg [Prunus persica]	_	PF04862.7|DUF642|Protein of unknown function (DUF642)|m.48890:30-150	_	_	_	_	_	_
c10746_g1_i1	274	hypothetical protein CICLE_v10007367mg [Citrus clementina]	RecName: Full=Plasma membrane ATPase 4; AltName: Full=Proton pump 4	_	_	_	GO:0046872|metal ion binding;GO:0005524|ATP binding;GO:0019829|cation-transporting ATPase activity;	GO:0006754|ATP biosynthetic process;GO:0006200|ATP catabolic process;GO:0006812|cation transport;	GO:0016021|integral component of membrane;	path:ko00190
c10748_g1_i1	266	_	_	_	_	_	_	_	_	_
c1074_g1_i1	209	_	_	_	_	_	_	_	_	_
c10750_g1_i1	797	hypothetical protein PRUPE_ppa002455mg [Prunus persica]	RecName: Full=DUF21 domain-containing protein At1g55930, chloroplastic; AltName: Full=CBS domain-containing protein CBSDUFCH2; Flags: Precursor [Arabidopsis thali	_	_	_	_	_	_	_
c10751_g1_i1	692	hypothetical protein CISIN_1g035370mg [Citrus sinensis]	_	_	hypothetical protein	_	_	_	_	_
c10752_g1_i1	349	hypothetical protein PRUPE_ppa009054mg [Prunus persica]	RecName: Full=60S ribosomal protein L6; AltName: Full=YL16-like	_	_	_	GO:0003735|structural constituent of ribosome;	GO:0042254|ribosome biogenesis;GO:0006412|translation;	GO:0005840|ribosome;	path:ko03010
c10754_g1_i1	604	_	_	_	_	_	_	_	_	_
c10756_g1_i1	354	_	_	_	_	_	_	_	_	_
c10757_g1_i1	538	_	_	_	_	_	_	_	_	_
c10758_g1_i1	245	_	_	_	_	_	_	_	_	_
c10759_g1_i1	303	Laccase/Diphenol oxidase family protein isoform 1 [Theobroma cacao]	RecName: Full=Laccase-4; AltName: Full=Benzenediol:oxygen oxidoreductase 4; AltName: Full=Diphenol oxidase 4; AltName: Full=Protein IRREGULAR XYLEM 12; AltName: Ful	PF07731.9|Cu-oxidase_2|Multicopper oxidase|m.48991:9-101	_	_	GO:0052716|hydroquinone:oxygen oxidoreductase activity;GO:0005507|copper ion binding;	GO:0046274|lignin catabolic process;GO:0055114|oxidation-reduction process;	GO:0048046|apoplast;	_
c1075_g1_i1	572	_	_	_	_	_	_	_	_	_
c10760_g1_i1	399	_	_	_	_	_	_	_	_	_
c10761_g1_i1	340	PREDICTED: medium-chain-fatty-acid--CoA ligase [Vitis vinifera]	RecName: Full=Probable acyl-activating enzyme 5, peroxisomal; AltName: Full=AMP-binding protein 5; Short=AtAMPBP5 [Arabidopsis thaliana]	_	_	_	GO:0008756|o-succinylbenzoate-CoA ligase activity;	GO:0006744|ubiquinone biosynthetic process;	_	_
c10762_g1_i1	723	PREDICTED: uncharacterized protein LOC103699074, partial [Phoenix dactylifera]	_	_	annotation not avaliable	_	_	_	_	_
c10762_g2_i1	366	_	_	_	_	_	_	_	_	_
c10763_g1_i1	207	_	_	_	_	_	_	_	_	_
c10764_g1_i1	430	hypothetical protein PHAVU_006G217200g [Phaseolus vulgaris]	_	_	_	_	GO:0003677|DNA binding;GO:0003682|chromatin binding;	_	GO:0005634|nucleus;GO:0000785|chromatin;	_
c10766_g1_i1	220	PREDICTED: glucose-1-phosphate adenylyltransferase small subunit 1, chloroplastic-like [Vitis vinifera]	_	_	_	_	_	_	_	path:ko00500;path:ko00520;path:ko01100;path:ko01110
c10767_g1_i2	387	Os01g0106800 [Oryza sativa Japonica Group]	RecName: Full=RING-box protein 1a; AltName: Full=At-Rbx1;1; AltName: Full=Protein RING of cullins 1; AltName: Full=RBX1-2; AltName: Full=RBX1a-At [Arabidopsis thal	PF12678.2|zf-rbx1|RING-H2 zinc finger|m.48941:23-93;PF12861.2|zf-Apc11|Anaphase-promoting complex subunit 11 RING-H2 finger|m.48941:35-99;PF13639.1|zf-RING_2|Ring finger domain|m.48941:36-91	hypothetical protein	COG5194	GO:0008270|zinc ion binding;	GO:0009733|response to auxin;	GO:0031463|Cul3-RING ubiquitin ligase complex;GO:0019005|SCF ubiquitin ligase complex;	path:ko03420;path:ko04066;path:ko04110;path:ko04111;path:ko04114;path:ko04120;path:ko04141;path:ko04310;path:ko04350;path:ko04710;path:ko05200;path:ko05211
c10768_g1_i1	748	_	_	_	_	_	_	_	_	_
c10769_g1_i1	326	_	_	_	_	_	_	_	_	_
c1076_g1_i1	214	_	_	_	_	_	_	_	_	_
c10770_g1_i1	252	PREDICTED: uncharacterized protein LOC103699645, partial [Phoenix dactylifera]	_	_	_	_	_	_	_	_
c10771_g1_i1	260	hypothetical protein CICLE_v100187491mg, partial [Citrus clementina]	RecName: Full=Histone-lysine N-methyltransferase ATX4; AltName: Full=Protein SET DOMAIN GROUP 16; AltName: Full=Trithorax-homolog protein 4; Short=TRX-homolog prot	_	_	_	GO:0008168|methyltransferase activity;GO:0008270|zinc ion binding;	GO:0032259|methylation;	_	_
c10773_g1_i1	2158	PREDICTED: pentatricopeptide repeat-containing protein At4g21065-like [Prunus mume]	RecName: Full=Pentatricopeptide repeat-containing protein At4g21065 [Arabidopsis thaliana]	PF13041.1|PPR_2|PPR repeat family|m.48997:166-213;PF13041.1|PPR_2|PPR repeat family|m.48997:267-314;PF01535.15|PPR|PPR repeat|m.48997:68-96;PF01535.15|PPR|PPR repeat|m.48997:168-194;PF01535.15|PPR|PPR repeat|m.48997:241-267;PF01535.15|PPR|PPR repeat|m.48997:270-299;PF01535.15|PPR|PPR repeat|m.48997:309-331;PF01535.15|PPR|PPR repeat|m.48997:341-365;PF13812.1|PPR_3|Pentatricopeptide repeat domain|m…	SubName: Full=Chromosome chr6 scaffold_3, whole genome shotgun sequence;	_	_	_	_	_
c10774_g1_i1	244	_	_	_	_	_	_	_	_	_
c10776_g1_i1	302	_	_	_	_	_	_	_	_	_
c10777_g1_i1	239	_	_	_	_	_	_	_	_	_
c10778_g1_i2	935	PREDICTED: RING-H2 finger protein ATL43-like [Vitis vinifera]	RecName: Full=RING-H2 finger protein ATL43; Flags: Precursor [Arabidopsis thaliana]	PF13639.1|zf-RING_2|Ring finger domain|m.49126:221-264;PF12678.2|zf-rbx1|RING-H2 zinc finger|m.49126:221-264;PF00097.20|zf-C3HC4|Zinc finger, C3HC4 type (RING finger)|m.49126:222-263;PF13920.1|zf-C3HC4_3|Zinc finger, C3HC4 type (RING finger)|m.49126:220-267;PF12861.2|zf-Apc11|Anaphase-promoting complex subunit 11 RING-H2 finger|m.49126:222-266	hypothetical protein	COG5540	GO:0008270|zinc ion binding;	_	_	_
c10779_g1_i1	278	_	_	_	_	_	_	_	_	_
c10780_g1_i1	621	PREDICTED: uncharacterized protein LOC103447202 isoform X2 [Malus domestica]	_	_	_	_	_	_	_	_
c10782_g1_i1	215	_	_	_	_	_	_	_	_	_
c10784_g1_i1	668	hypothetical protein JCGZ_07244 [Jatropha curcas]	RecName: Full=Putative polyol transporter 1 [Arabidopsis thaliana]	PF00083.19|Sugar_tr|Sugar (and other) transporter|m.49130:41-222;PF07690.11|MFS_1|Major Facilitator Superfamily|m.49130:48-220	_	_	GO:0022891|substrate-specific transmembrane transporter activity;	GO:0055085|transmembrane transport;	GO:0016021|integral component of membrane;	_
c10785_g1_i1	487	_	_	_	_	_	_	_	_	_
c10786_g1_i1	306	_	_	_	_	_	_	_	_	_
c10787_g1_i1	1548	Peroxidase 2 [Theobroma cacao]	RecName: Full=Peroxidase 53; Short=Atperox P53; AltName: Full=ATPA2; Flags: Precursor [Arabidopsis thaliana]	PF00141.18|peroxidase|Peroxidase|m.48869:43-290	hypothetical protein	_	GO:0046872|metal ion binding;GO:0020037|heme binding;GO:0004601|peroxidase activity;	GO:0006979|response to oxidative stress;GO:0055114|oxidation-reduction process;	GO:0005576|extracellular region;	path:ko00360;path:ko00940;path:ko01100;path:ko01110
c10788_g1_i1	369	PREDICTED: G-type lectin S-receptor-like serine/threonine-protein kinase At4g27290 [Malus domestica]	_	PF00954.15|S_locus_glycop|S-locus glycoprotein family|m.48995:8-96	_	_	GO:0000166|nucleotide binding;GO:0004672|protein kinase activity;	GO:0016310|phosphorylation;	_	_
c10789_g1_i1	256	_	_	_	_	_	_	_	_	_
c1078_g1_i1	300	_	_	_	_	_	_	_	_	_
c10791_g1_i1	380	_	_	_	_	_	_	_	_	_
c10792_g1_i1	325	_	_	_	_	_	_	_	_	_
c10793_g1_i1	278	_	_	_	_	_	_	_	_	_
c10794_g1_i1	239	unknown [Lotus japonicus]	_	_	_	_	_	_	_	path:ko00480;path:ko00980;path:ko00982;path:ko05204
c10795_g1_i1	544	hypothetical protein PRUPE_ppa014934mg [Prunus persica]	RecName: Full=Receptor-like serine/threonine-protein kinase SD1-7; AltName: Full=Arabidopsis thaliana receptor kinase 1; AltName: Full=S-domain-1 (SD1) receptor kin	PF11883.3|DUF3403|Domain of unknown function (DUF3403)|m.48922:110-151;PF07714.12|Pkinase_Tyr|Protein tyrosine kinase|m.48922:2-106;PF00069.20|Pkinase|Protein kinase domain|m.48922:2-102	_	_	GO:0004674|protein serine/threonine kinase activity;GO:0005524|ATP binding;	GO:0009069|serine family amino acid metabolic process;GO:0006468|protein phosphorylation;GO:0048544|recognition of pollen;	_	_
c10796_g1_i1	442	PREDICTED: wiskott-Aldrich syndrome protein family member 2 isoform X3 [Ficedula albicollis]	RecName: Full=Leucine-rich repeat extensin-like protein 3; Short=AtLRX3; Short=LRR/EXTENSIN3; AltName: Full=Cell wall hydroxyproline-rich glycoprotein; Flags: Precu	_	_	_	_	_	_	path:ko04520;path:ko04666;path:ko04810;path:ko05100;path:ko05131;path:ko05132
c10798_g1_i1	366	hypothetical protein VITISV_023669 [Vitis vinifera]	_	_	_	_	_	_	_	_
c107_g1_i1	223	_	_	_	_	_	_	_	_	_
c10800_g1_i2	438	casein kinase I [Sesamum indicum]	_	_	_	_	GO:0004674|protein serine/threonine kinase activity;GO:0005524|ATP binding;	GO:0009069|serine family amino acid metabolic process;GO:0006468|protein phosphorylation;	_	_
c10801_g1_i1	415	WRKY family transcription factor [Theobroma cacao]	_	_	_	_	_	_	_	_
c10802_g1_i1	857	hypothetical protein CICLE_v10026619mg [Citrus clementina]	_	PF05678.9|VQ|VQ motif|m.49075:13-37	hypothetical protein	_	_	_	_	_
c10806_g1_i1	578	hypothetical protein PHAVU_003G056100g [Phaseolus vulgaris]	_	_	_	_	_	_	_	_
c10807_g1_i1	215	_	_	_	_	_	_	_	_	_
c10808_g1_i1	245	_	_	_	_	_	_	_	_	_
c10809_g1_i1	709	hypothetical protein PRUPE_ppa014043mg [Prunus persica]	RecName: Full=Mitochondrial import inner membrane translocase subunit TIM13 [Arabidopsis thaliana]	_	SubName: Full=Putative uncharacterized protein;	_	GO:0005507|copper ion binding;	GO:0015031|protein transport;	GO:0005739|mitochondrion;	_
c1080_g1_i1	382	Late embryogenesis abundant hydroxyproline-rich glycofamily protein, putative [Theobroma Late embryogenesis abundant hydroxyproline	_	_	_	_	_	_	_	_
c10810_g1_i1	432	_	_	_	_	_	_	_	_	_
c10812_g1_i2	392	_	_	_	_	_	_	_	_	_
c10814_g1_i1	647	_	_	_	_	_	_	_	_	_
c10817_g1_i1	571	_	_	_	_	_	_	_	_	_
c10819_g1_i1	324	_	_	_	_	_	_	_	_	_
c1081_g1_i1	347	_	_	_	_	_	_	_	_	_
c10820_g1_i1	668	_	_	_	_	_	_	_	_	_
c10821_g1_i1	356	_	_	_	_	_	_	_	_	_
c10822_g1_i1	241	PREDICTED: alpha/beta hydrolase domain-containing protein 17C-like isoform X1 [Glycine max]	RecName: Full=Alpha/beta hydrolase domain-containing protein 17C [Gallus gallus]	_	_	_	_	_	_	_
c10823_g1_i1	622	_	_	_	_	_	_	_	_	_
c10824_g1_i1	202	_	_	_	_	_	_	_	_	_
c10825_g1_i1	301	_	_	_	_	_	_	_	_	_
c10826_g1_i1	386	_	_	_	_	_	_	_	_	_
c10828_g1_i1	265	PREDICTED: exocyst complex component SEC10-like [Malus domestica]	RecName: Full=Exocyst complex component SEC10; Short=AtSec10; AltName: Full=Exocyst complex component 5 [Arabidopsis thaliana]	_	_	_	_	_	_	_
c10830_g1_i1	456	hypothetical protein VITISV_032085 [Vitis vinifera]	RecName: Full=Pentatricopeptide repeat-containing protein At1g08070 [Arabidopsis thaliana]	PF13041.1|PPR_2|PPR repeat family|m.48987:100-149	_	_	_	GO:0031425|chloroplast RNA processing;	_	_
c10831_g1_i1	265	microtubule associated protein xmap215, putative [Ricinus communis]	RecName: Full=Protein MOR1; AltName: Full=Protein GEM1; AltName: Full=Protein GEMINI POLLEN 1; AltName: Full=Protein MICROTUBULE ORGANIZATION 1; AltName: Full=Prote	_	_	_	GO:0008017|microtubule binding;	GO:0006886|intracellular protein transport;GO:0009920|cell plate formation involved in plant-type cell wall biogenesis;	GO:0045298|tubulin complex;GO:0009506|plasmodesma;GO:0030981|cortical microtubule cytoskeleton;GO:0009574|preprophase band;	_
c10832_g1_i1	258	_	_	_	_	_	_	_	_	_
c10834_g1_i1	232	conserved hypothetical protein [Ricinus communis]	RecName: Full=Uncharacterized protein At1g51745 [Arabidopsis thaliana]	_	_	_	_	_	_	_
c10835_g1_i1	395	_	_	_	_	_	_	_	_	_
c10836_g1_i1	305	_	_	_	_	_	_	_	_	_
c10837_g1_i1	446	_	_	_	_	_	_	_	_	_
c10838_g1_i1	221	_	_	_	_	_	_	_	_	_
c10839_g1_i2	804	_	_	_	_	_	_	_	_	_
c1083_g1_i1	497	_	_	_	_	_	_	_	_	_
c10840_g1_i1	291	_	_	_	_	_	_	_	_	_
c10843_g1_i1	838	hypothetical protein VITISV_026680 [Vitis vinifera]	_	_	_	_	_	_	_	_
c10845_g1_i2	1007	unnamed protein product [Coffea canephora]	RecName: Full=External alternative NAD(P)H-ubiquinone oxidoreductase B2, mitochondrial; AltName: Full=External alternative NADH dehydrogenase NDB2; AltName: Full=NA	PF07992.9|Pyr_redox_2|Pyridine nucleotide-disulphide oxidoreductase|m.49111:65-209	SubName: Full=Chromosome undetermined scaffold_247, whole genome shotgun sequence;	COG1252	GO:0005509|calcium ion binding;GO:0050660|flavin adenine dinucleotide binding;GO:0016491|oxidoreductase activity;	GO:0055114|oxidation-reduction process;	_	_
c10847_g1_i1	345	_	_	_	_	_	_	_	_	_
c10848_g1_i1	277	PREDICTED: uncharacterized protein LOC100264681 [Vitis vinifera]	_	_	_	_	_	_	_	_
c10849_g1_i1	487	_	_	_	_	_	_	_	_	_
c1084_g1_i1	225	_	_	_	_	_	_	_	_	_
c10850_g1_i1	299	_	_	_	_	_	_	_	_	_
c10851_g1_i1	426	_	_	_	_	_	_	_	_	_
c10852_g1_i1	602	_	_	_	_	_	_	_	_	_
c10854_g1_i1	334	_	_	_	_	_	_	_	_	_
c10855_g1_i1	348	_	_	_	_	_	_	_	_	_
c10857_g1_i1	307	_	_	_	_	_	_	_	_	_
c10858_g1_i1	243	_	_	_	_	_	_	_	_	_
c10859_g1_i1	526	_	_	_	_	_	_	_	_	_
c10860_g1_i1	1487	hypothetical protein PRUPE_ppa009110mg [Prunus persica]	RecName: Full=Chlorophyll a-b binding protein 8, chloroplastic; AltName: Full=LHCI type III CAB-8; Flags: Precursor	PF00504.16|Chloroa_b-bind|Chlorophyll A-B binding protein|m.48996:67-245	SubName: Full=Chromosome chr6 scaffold_28, whole genome shotgun sequence;	_	GO:0016168|chlorophyll binding;	GO:0009765|photosynthesis, light harvesting;GO:0018298|protein-chromophore linkage;	GO:0009523|photosystem II;GO:0016021|integral component of membrane;GO:0009507|chloroplast;	path:ko00196
c10861_g1_i1	578	_	_	_	_	_	_	_	_	_
c10863_g1_i1	531	hypothetical protein PRUPE_ppa017029mg [Prunus persica]	RecName: Full=Pentatricopeptide repeat-containing protein At2g13600 [Arabidopsis thaliana]	_	_	_	_	_	_	_
c10865_g1_i1	427	_	_	_	_	_	_	_	_	_
c10867_g1_i1	735	PREDICTED: probable receptor-like protein kinase At1g11050 [Prunus mume]	_	_	_	_	GO:0004674|protein serine/threonine kinase activity;GO:0005524|ATP binding;	GO:0009069|serine family amino acid metabolic process;GO:0006468|protein phosphorylation;	_	_
c10868_g1_i1	217	_	_	_	_	_	_	_	_	_
c10869_g1_i1	267	hypothetical protein CICLE_v10028093mg [Citrus clementina]	_	_	SubName: Full=Chromosome chr3 scaffold_8, whole genome shotgun sequence;	_	GO:0004674|protein serine/threonine kinase activity;GO:0005524|ATP binding;GO:0016597|amino acid binding;	GO:0009069|serine family amino acid metabolic process;GO:0006468|protein phosphorylation;	_	_
c1086_g1_i1	231	_	_	_	_	_	_	_	_	_
c10871_g1_i3	549	_	_	_	_	_	_	_	_	_
c10872_g1_i1	444	_	_	_	_	_	_	_	_	_
c10873_g1_i1	313	_	_	_	_	_	_	_	_	_
c10874_g1_i1	337	hypothetical protein EUGRSUZ_G02783 [Eucalyptus grandis]	RecName: Full=Probable protein phosphatase 2C 38; Short=AtPP2C38 [Arabidopsis thaliana]	_	_	_	GO:0046872|metal ion binding;GO:0004722|protein serine/threonine phosphatase activity;	GO:0006470|protein dephosphorylation;	GO:0008287|protein serine/threonine phosphatase complex;	_
c10875_g1_i2	445	_	_	_	_	_	_	_	_	_
c10877_g1_i1	476	hypothetical protein JCGZ_09625 [Jatropha curcas]	RecName: Full=Putative receptor-like protein kinase At5g39000; Flags: Precursor [Arabidopsis thaliana]	PF00069.20|Pkinase|Protein kinase domain|m.49074:3-145;PF07714.12|Pkinase_Tyr|Protein tyrosine kinase|m.49074:3-142	SubName: Full=Chromosome chr14 scaffold_21, whole genome shotgun sequence;	COG0515	GO:0004674|protein serine/threonine kinase activity;GO:0005524|ATP binding;	GO:0009069|serine family amino acid metabolic process;GO:0006468|protein phosphorylation;	_	path:ko04064;path:ko04210;path:ko04620;path:ko04722;path:ko05133;path:ko05140;path:ko05142;path:ko05145;path:ko05152;path:ko05162;path:ko05169
c10878_g1_i1	297	_	_	_	_	_	_	_	_	_
c10879_g1_i1	1394	hypothetical protein PRUPE_ppa008201mg [Prunus persica]	RecName: Full=p21-activated protein kinase-interacting protein 1-like; AltName: Full=PAK1-interacting protein 1-like	PF00400.27|WD40|WD domain, G-beta repeat|m.48961:30-63;PF00400.27|WD40|WD domain, G-beta repeat|m.48961:70-110;PF00400.27|WD40|WD domain, G-beta repeat|m.48961:116-145;PF00400.27|WD40|WD domain, G-beta repeat|m.48961:270-286	transducin family protein / WD-40 repeat family protein; This gene is predicted to encode a [...]	_	GO:0005515|protein binding;GO:0000166|nucleotide binding;	_	GO:0080008|Cul4-RING E3 ubiquitin ligase complex;GO:0005730|nucleolus;GO:0005834|heterotrimeric G-protein complex;GO:0005737|cytoplasm;	_
c1087_g1_i1	311	PREDICTED: LOW QUALITY PROTEIN: pentatricopeptide repeat-containing protein At3g03580-like [Prunus mume]	_	_	_	_	_	_	_	_
c10881_g1_i1	323	PREDICTED: uncharacterized protein LOC102616546 [Citrus sinensis]	_	_	_	_	_	_	_	_
c10882_g1_i1	307	_	_	_	_	_	_	_	_	_
c10883_g1_i1	401	hypothetical protein POPTR_0018s06450g [Populus trichocarpa]	_	_	_	_	_	_	_	_
c10884_g1_i1	1089	PREDICTED: vacuolar protein sorting-associated protein 2 homolog 2-like [Cucumis sativus]	RecName: Full=Vacuolar protein sorting-associated protein 2 homolog 2; Short=AtVPS2-2; AltName: Full=Charged multivesicular body protein 2 homolog 2; AltName: Ful	PF03357.16|Snf7|Snf7|m.49049:18-185	hypothetical protein	COG5491	_	GO:0015031|protein transport;	_	path:ko04144
c10885_g1_i1	294	_	_	_	_	_	_	_	_	_
c10886_g1_i1	201	_	_	_	_	_	_	_	_	_
c10887_g1_i1	269	_	_	_	_	_	_	_	_	_
c10888_g1_i1	371	bZIP transcription factor family protein 10 [Camellia sinensis]	RecName: Full=TGACG-sequence-specific DNA-binding protein TGA-1B; Short=TGA1b; AltName: Full=HSBF	PF00170.16|bZIP_1|bZIP transcription factor|m.49077:2-54;PF07716.10|bZIP_2|Basic region leucine zipper|m.49077:3-40	_	_	GO:0043565|sequence-specific DNA binding;GO:0003700|sequence-specific DNA binding transcription factor activity;	GO:0006355|regulation of transcription, DNA-templated;	GO:0005667|transcription factor complex;	_
c10889_g1_i1	283	_	_	_	_	_	_	_	_	_
c1088_g1_i1	202	PREDICTED: MOB kinase activator-like 1-like [Fragaria vesca subsp. vesca]	RecName: Full=MOB kinase activator-like 1; AltName: Full=Mob1 homolog 1; AltName: Full=Mps one binder kinase activator-like 1 [Arabidopsis thaliana]	_	_	_	_	_	_	path:ko04111;path:ko04390;path:ko04391
c10891_g1_i1	446	hypothetical protein PHAVU_002G042100g [Phaseolus vulgaris]	_	_	_	_	GO:0008289|lipid binding;	_	_	_
c10891_g2_i1	232	PREDICTED: uncharacterized protein LOC103425717 [Malus domestica]	_	_	_	_	GO:0005488|binding;	_	_	_
c10893_g1_i1	396	PREDICTED: cysteine-rich repeat secretory protein 55-like [Citrus sinensis]	RecName: Full=Cysteine-rich repeat secretory protein 55; Flags: Precursor [Arabidopsis thaliana]	_	_	_	_	_	_	_
c10895_g1_i1	703	_	_	_	_	_	_	_	_	_
c10896_g1_i1	364	_	_	_	_	_	_	_	_	_
c10897_g1_i1	736	reticulon family protein [Populus trichocarpa]	RecName: Full=Reticulon-like protein B2; Short=AtRTNLB2; AltName: Full=VirB2-interacting protein 2 [Arabidopsis thaliana]	_	hypothetical protein	_	_	GO:0071786|endoplasmic reticulum tubular network organization;	GO:0071782|endoplasmic reticulum tubular network;GO:0071458|integral component of cytoplasmic side of endoplasmic reticulum membrane;GO:0009506|plasmodesma;GO:0005794|Golgi apparatus;GO:0005886|plasma membrane;GO:0005773|vacuole;	_
c10898_g1_i1	289	_	_	_	_	_	_	_	_	_
c10899_g1_i1	711	hypothetical protein VITISV_032634 [Vitis vinifera]	RecName: Full=Retrovirus-related Pol polyprotein from transposon TNT 1-94; Includes: RecName: Full=Protease; Includes: RecName: Full=Reverse transcriptase; Includes:	PF00665.21|rve|Integrase core domain|m.48884:38-155	SubName: Full=Chromosome chr5 scaffold_2, whole genome shotgun sequence;	_	GO:0008270|zinc ion binding;GO:0003676|nucleic acid binding;	GO:0015074|DNA integration;	_	path:ko03008;path:ko03018
c1089_g1_i1	867	PREDICTED: auxin-responsive protein IAA4 [Vitis vinifera]	RecName: Full=Auxin-responsive protein IAA20; AltName: Full=Indoleacetic acid-induced protein 20 [Arabidopsis thaliana]	PF02309.11|AUX_IAA|AUX/IAA family|m.48454:35-167	SubName: Full=Chromosome chr7 scaffold_42, whole genome shotgun sequence;	_	_	GO:0050794|regulation of cellular process;GO:0009791|post-embryonic development;GO:0006351|transcription, DNA-templated;GO:0009628|response to abiotic stimulus;GO:0048731|system development;	_	path:ko04075
c108_g1_i1	535	C2H2-like zinc finger protein, putative [Theobroma cacao]	RecName: Full=Zinc finger protein JACKDAW; AltName: Full=ID1-like zinc finger protein 3 [Arabidopsis thaliana]	_	_	_	GO:0005488|binding;	GO:0050794|regulation of cellular process;GO:0044763|single-organism cellular process;GO:0048513|organ development;GO:0009888|tissue development;GO:2000026|regulation of multicellular organismal development;	_	_
c10901_g1_i1	306	MATH domain-containing protein [Morus notabilis]	_	_	_	_	_	_	_	_
c10903_g1_i1	481	PREDICTED: receptor-like protein 2, partial [Malus domestica]	_	_	_	_	_	_	_	_
c10904_g1_i1	263	hypothetical protein PRUPE_ppa000079mg [Prunus persica]	_	_	_	_	GO:0003723|RNA binding;	GO:0006396|RNA processing;	GO:0005634|nucleus;	_
c10905_g1_i1	352	_	_	_	_	_	_	_	_	_
c10906_g1_i1	354	_	_	_	_	_	_	_	_	_
c10907_g1_i1	261	_	_	_	_	_	_	_	_	_
c1090_g1_i1	343	_	_	_	_	_	_	_	_	_
c10910_g1_i1	339	_	_	_	_	_	_	_	_	_
c10911_g1_i1	500	_	_	_	_	_	_	_	_	_
c10912_g1_i1	224	_	_	_	_	_	_	_	_	_
c10913_g1_i1	391	hypothetical protein PHAVU_002G183000g [Phaseolus vulgaris]	_	PF04576.10|Zein-binding|Zein-binding|m.49005:1-44	_	_	_	_	_	_
c10914_g1_i1	246	_	_	_	_	_	_	_	_	_
c10915_g1_i1	334	_	_	_	_	_	_	_	_	_
c10916_g1_i1	283	hypothetical protein POPTR_0011s03270g [Populus trichocarpa]	RecName: Full=Cysteine-rich receptor-like protein kinase 21; Short=Cysteine-rich RLK21; Flags: Precursor [Arabidopsis thaliana]	_	hypothetical protein	COG0515	GO:0004674|protein serine/threonine kinase activity;GO:0005524|ATP binding;	GO:0009069|serine family amino acid metabolic process;GO:0006468|protein phosphorylation;	_	path:ko04064;path:ko04210;path:ko04620;path:ko04722;path:ko05133;path:ko05140;path:ko05142;path:ko05145;path:ko05152;path:ko05162;path:ko05164
c10917_g1_i2	228	Leucine-rich repeat transmembrane protein kinase, putative isoform 1 [Theobroma cacao]	RecName: Full=Probable leucine-rich repeat receptor-like serine/threonine-protein kinase At3g14840; Flags: Precursor [Arabidopsis thaliana]	_	_	_	GO:0004674|protein serine/threonine kinase activity;GO:0005524|ATP binding;	GO:0009069|serine family amino acid metabolic process;GO:0006468|protein phosphorylation;	_	_
c10919_g1_i1	741	Uncharacterized protein TCM_014255 [Theobroma cacao]	_	_	_	_	_	_	_	_
c1091_g1_i1	356	_	_	_	_	_	_	_	_	_
c10920_g1_i1	254	_	_	_	_	_	_	_	_	_
c10921_g1_i1	214	_	_	_	_	_	_	_	_	_
c10922_g1_i1	342	hypothetical protein JCGZ_25222 [Jatropha curcas]	RecName: Full=Uncharacterized protein C57A10.07 [Schizosaccharomyces pombe 972h-]	PF02698.12|DUF218|DUF218 domain|m.49033:32-111	_	_	_	_	_	_
c10923_g1_i1	327	_	_	_	_	_	_	_	_	_
c10924_g1_i1	477	_	_	_	_	_	_	_	_	_
c10926_g1_i2	324	hypothetical protein JCGZ_10184 [Jatropha curcas]	RecName: Full=Serine/threonine protein phosphatase 2A 59 kDa regulatory subunit B' gamma isoform; Short=AtB' gamma; Short=PP2A, B' subunit, gamma isoform [Arabidops	_	_	_	GO:0008601|protein phosphatase type 2A regulator activity;	GO:0007165|signal transduction;GO:0050790|regulation of catalytic activity;	GO:0000159|protein phosphatase type 2A complex;	path:ko03015;path:ko04113;path:ko04114;path:ko04151;path:ko04152;path:ko04261;path:ko04728
c10927_g1_i1	331	_	_	_	_	_	_	_	_	_
c10928_g1_i1	412	_	_	_	_	_	_	_	_	_
c10929_g1_i1	296	_	_	_	_	_	_	_	_	_
c10930_g1_i1	230	_	_	_	_	_	_	_	_	_
c10931_g1_i1	510	C2H2-like zinc finger protein [Theobroma cacao]	_	_	_	_	GO:0005488|binding;	_	_	_
c10933_g1_i1	279	_	_	_	_	_	_	_	_	_
c10934_g1_i1	209	_	_	_	_	_	_	_	_	_
c10935_g1_i1	437	hypothetical protein PRUPE_ppa002348mg [Prunus persica]	_	_	_	_	GO:0004725|protein tyrosine phosphatase activity;GO:0008138|protein tyrosine/serine/threonine phosphatase activity;GO:0004651|polynucleotide 5'-phosphatase activity;GO:0004484|mRNA guanylyltransferase activity;	GO:0035335|peptidyl-tyrosine dephosphorylation;GO:0006370|7-methylguanosine mRNA capping;GO:0098507|polynucleotide 5' dephosphorylation;GO:0006570|tyrosine metabolic process;	GO:0005634|nucleus;	path:ko03015
c10936_g1_i1	614	_	_	_	_	_	_	_	_	_
c10940_g1_i1	597	hypothetical protein PRUPE_ppa015910mg, partial [Prunus persica]	_	_	_	_	GO:0004672|protein kinase activity;	GO:0006468|protein phosphorylation;	_	_
c10941_g1_i1	238	_	_	_	_	_	_	_	_	_
c10942_g1_i1	215	_	_	_	_	_	_	_	_	_
c10944_g1_i1	668	PREDICTED: uncharacterized protein LOC100251856 [Vitis vinifera]	_	PF00078.22|RVT_1|Reverse transcriptase (RNA-dependent DNA polymerase)|m.48942:56-194	hypothetical protein	COG3344	_	_	_	_
c10945_g1_i1	415	_	_	_	_	_	_	_	_	_
c10946_g1_i1	293	_	_	_	_	_	_	_	_	_
c10947_g1_i1	417	hypothetical protein VITISV_003944 [Vitis vinifera]	_	PF14227.1|UBN2_2|gag-polypeptide of LTR copia-type|m.48878:1-85;PF14223.1|UBN2|gag-polypeptide of LTR copia-type|m.48878:1-82;PF00098.18|zf-CCHC|Zinc knuckle|m.48878:124-138	SubName: Full=Chromosome chr5 scaffold_72, whole genome shotgun sequence;	_	GO:0008270|zinc ion binding;GO:0003676|nucleic acid binding;	GO:0015074|DNA integration;	_	_
c10948_g1_i1	354	_	_	_	_	_	_	_	_	_
c10949_g1_i1	216	PREDICTED: serine/threonine-protein phosphatase 6 regulatory ankyrin repeat subunit B-like [Prunus mume]	_	_	_	_	_	_	_	_
c1094_g1_i1	201	_	_	_	_	_	_	_	_	_
c10951_g1_i1	242	_	_	_	_	_	_	_	_	_
c10953_g1_i1	304	PREDICTED: shaggy-related protein kinase theta-like [Malus domestica]	RecName: Full=Shaggy-related protein kinase epsilon; AltName: Full=ASK-epsilon [Arabidopsis thaliana]	PF00069.20|Pkinase|Protein kinase domain|m.49062:1-101;PF07714.12|Pkinase_Tyr|Protein tyrosine kinase|m.49062:1-100	_	_	GO:0004674|protein serine/threonine kinase activity;GO:0005524|ATP binding;	GO:0009069|serine family amino acid metabolic process;GO:0006468|protein phosphorylation;	_	_
c10954_g1_i1	664	PREDICTED: uncharacterized protein LOC101306305 [Fragaria vesca subsp. vesca]	_	PF04827.9|Plant_tran|Plant transposon protein|m.48901:1-161;PF13359.1|DDE_Tnp_4|DDE superfamily endonuclease|m.48901:5-151	hypothetical protein	_	_	_	_	_
c10955_g1_i1	206	PREDICTED: uncharacterized protein LOC103495853 [Cucumis melo]	_	_	_	_	_	_	_	_
c10955_g2_i1	557	PREDICTED: uncharacterized protein LOC103337179 [Prunus mume]	_	_	_	_	_	_	_	_
c10956_g1_i1	344	_	_	_	_	_	_	_	_	_
c10957_g1_i1	383	_	_	_	_	_	_	_	_	_
c10958_g1_i2	1949	hypothetical protein PRUPE_ppa004920mg [Prunus persica]	RecName: Full=Amino acid permease 3; AltName: Full=Amino acid transporter AAP3 [Arabidopsis thaliana]	PF01490.13|Aa_trans|Transmembrane amino acid transporter protein|m.48889:36-461	_	_	_	_	_	_
c10959_g1_i1	311	Ferritin-3 [Morus notabilis]	RecName: Full=Ferritin-3, chloroplastic; AltName: Full=SFerH-3; Flags: Precursor [Glycine max]	_	_	_	GO:0008199|ferric iron binding;GO:0004322|ferroxidase activity;	GO:0006879|cellular iron ion homeostasis;GO:0015994|chlorophyll metabolic process;GO:0055114|oxidation-reduction process;GO:0009737|response to abscisic acid;GO:0006979|response to oxidative stress;GO:0006826|iron ion transport;	GO:0009507|chloroplast;	path:ko00860;path:ko04978
c1095_g1_i1	284	_	_	_	_	_	_	_	_	_
c10961_g1_i1	811	hypothetical protein CICLE_v10017277mg [Citrus clementina]	RecName: Full=NADH dehydrogenase [ubiquinone]	PF05676.8|NDUF_B7|NADH-ubiquinone oxidoreductase B18 subunit (NDUFB7)|m.49029:64-129	SubName: Full=Putative uncharacterized protein (Chromosome chr1 scaffold_5, whole genome sho [...]	_	GO:0008137|NADH dehydrogenase (ubiquinone) activity;	GO:0006120|mitochondrial electron transport, NADH to ubiquinone;GO:0006744|ubiquinone biosynthetic process;GO:0015992|proton transport;GO:0006814|sodium ion transport;	GO:0005739|mitochondrion;	path:ko00190;path:ko01100;path:ko04932;path:ko05010;path:ko05012;path:ko05016
c10962_g1_i1	333	_	_	_	_	_	_	_	_	_
c10963_g1_i1	495	hypothetical protein VITISV_041213 [Vitis vinifera]	_	PF03372.18|Exo_endo_phos|Endonuclease/Exonuclease/phosphatase family|m.48874:6-94	_	_	_	GO:0090304|nucleic acid metabolic process;	_	_
c10964_g1_i1	339	hypothetical protein VITISV_031906 [Vitis vinifera]	_	PF00098.18|zf-CCHC|Zinc knuckle|m.48953:39-54;PF00098.18|zf-CCHC|Zinc knuckle|m.48953:58-72	_	_	GO:0008270|zinc ion binding;GO:0003676|nucleic acid binding;	GO:0015074|DNA integration;	_	_
c10965_g1_i2	335	_	_	_	_	_	_	_	_	_
c10966_g1_i1	683	_	_	_	_	_	_	_	_	_
c10967_g1_i1	475	PREDICTED: leukocyte receptor cluster member 8 homolog isoform X1 [Cucumis melo]	_	_	_	_	_	_	_	_
c10968_g1_i1	252	NAC domain protein [Glycine max]	RecName: Full=NAC domain-containing protein 55; Short=ANAC055; AltName: Full=NAC domain-containing protein 3; Short=AtNAC3 [Arabidopsis thaliana]	_	_	_	GO:0003677|DNA binding;	GO:0006355|regulation of transcription, DNA-templated;	_	_
c10969_g1_i1	404	PREDICTED: protein LONGIFOLIA 1 isoform X1 [Prunus mume]	RecName: Full=Protein LONGIFOLIA 1; AltName: Full=Protein TON1 RECRUITING MOTIF 2 [Arabidopsis thaliana]	PF14309.1|DUF4378|Domain of unknown function (DUF4378)|m.49067:1-101	_	_	_	_	_	_
c1096_g1_i2	426	_	_	_	_	_	_	_	_	_
c10970_g1_i1	513	hypothetical protein EUTSA_v10005734mg [Eutrema salsugineum]	RecName: Full=Putative callose synthase 6; AltName: Full=1,3-beta-glucan synthase; AltName: Full=Protein GLUCAN SYNTHASE-LIKE 11 [Arabidopsis thaliana]	_	_	_	GO:0003843|1,3-beta-D-glucan synthase activity;	GO:0005982|starch metabolic process;GO:0006075|(1->3)-beta-D-glucan biosynthetic process;GO:0005985|sucrose metabolic process;	GO:0000148|1,3-beta-D-glucan synthase complex;	_
c10972_g1_i1	642	hypothetical protein CICLE_v10004755mg [Citrus clementina]	RecName: Full=Tubulin beta-8 chain; AltName: Full=Beta-8-tubulin [Arabidopsis thaliana]	PF00091.20|Tubulin|Tubulin/FtsZ family, GTPase domain|m.48975:3-134;PF10644.4|Misat_Tub_SegII|Misato Segment II tubulin-like domain|m.48975:2-72	_	_	GO:0005200|structural constituent of cytoskeleton;GO:0003924|GTPase activity;GO:0005525|GTP binding;	GO:0006184|GTP catabolic process;GO:0051258|protein polymerization;GO:0009651|response to salt stress;GO:0007017|microtubule-based process;	GO:0016020|membrane;GO:0005874|microtubule;GO:0005794|Golgi apparatus;	path:ko04145;path:ko04540;path:ko05130
c10973_g1_i1	504	hypothetical protein L484_021370 [Morus notabilis]	_	_	annotation not avaliable	_	_	_	_	_
c10974_g1_i1	539	unknown [Populus trichocarpa]	_	_	_	_	_	_	_	_
c10975_g1_i1	256	_	_	_	_	_	_	_	_	_
c10979_g1_i1	1113	hypothetical protein POPTR_0009s08900g [Populus trichocarpa]	RecName: Full=Putative phytosulfokines 4; Short=AtPSK4; Contains: RecName: Full=Phytosulfokine-alpha-like; Short=PSK-alpha-like; Short=Phytosulfokine-a-like; Contai	_	hypothetical protein	_	_	_	_	_
c1097_g1_i1	453	PREDICTED: protein NRT1/ PTR FAMILY 5.5 [Prunus mume]	_	_	_	_	GO:0005215|transporter activity;	GO:0006810|transport;	GO:0016020|membrane;	_
c10980_g1_i1	566	_	_	_	_	_	_	_	_	_
c10983_g1_i1	292	_	_	_	_	_	_	_	_	_
c10984_g1_i1	210	_	_	_	_	_	_	_	_	_
c10985_g1_i1	278	_	_	_	_	_	_	_	_	_
c10987_g1_i1	394	hypothetical protein PRUPE_ppa016018mg, partial [Prunus persica]	_	PF13947.1|GUB_WAK_bind|Wall-associated receptor kinase galacturonan-binding|m.49096:45-121	_	_	GO:0000166|nucleotide binding;GO:0004672|protein kinase activity;	_	_	_
c10988_g1_i1	223	unknown [Populus trichocarpa]	RecName: Full=2-methyl-6-phytyl-1,4-hydroquinone methyltransferase, chloroplastic; AltName: Full=37 kDa inner envelope membrane protein; Short=E37; AltName: Full=MPBQ	_	_	_	GO:0051741|2-methyl-6-phytyl-1,4-benzoquinone methyltransferase activity;	GO:0010236|plastoquinone biosynthetic process;GO:0032259|methylation;	GO:0019031|viral envelope;GO:0009941|chloroplast envelope;	path:ko00130;path:ko01100;path:ko01110
c10989_g1_i1	239	_	_	_	_	_	_	_	_	_
c10990_g1_i1	458	PREDICTED: uncharacterized protein LOC103336689 [Prunus mume]	_	_	_	_	_	_	_	_
c10991_g1_i1	562	PREDICTED: TMV resistance protein N-like isoform X3 [Citrus sinensis]	_	PF12799.2|LRR_4|Leucine Rich repeats (2 copies)|m.49066:16-51;PF00560.28|LRR_1|Leucine Rich Repeat|m.49066:16-39	_	_	_	GO:0050896|response to stimulus;	_	_
c10992_g1_i1	221	_	_	_	_	_	_	_	_	_
c10993_g1_i1	362	hypothetical protein VITISV_028413 [Vitis vinifera]	_	_	_	_	_	_	_	_
c10994_g1_i1	1274	conserved hypothetical protein [Ricinus communis]	RecName: Full=CASP-like protein RCOM_0864260 [Ricinus communis]	PF04535.7|DUF588|Domain of unknown function (DUF588)|m.48936:26-173	hypothetical protein	_	_	_	GO:0016021|integral component of membrane;GO:0005886|plasma membrane;	_
c10995_g1_i1	490	hypothetical protein JCGZ_18979 [Jatropha curcas]	_	PF00439.20|Bromodomain|Bromodomain|m.49128:47-99	annotation not avaliable	_	_	_	_	_
c10997_g1_i1	780	hypothetical protein CICLE_v10022828mg [Citrus clementina]	RecName: Full=Cytochrome b5 isoform A; AltName: Full=Cytochrome b5 isoform 1 [Arabidopsis thaliana]	PF00173.23|Cyt-b5|Cytochrome b5-like Heme/Steroid binding domain|m.48976:4-78	SubName: Full=Putative uncharacterized protein;	COG5274	GO:0005488|binding;	_	GO:0009536|plastid;	_
c10999_g1_i1	359	_	_	_	_	_	_	_	_	_
c1099_g1_i1	210	_	_	_	_	_	_	_	_	_
c11002_g1_i1	270	_	_	_	_	_	_	_	_	_
c11005_g1_i1	212	_	_	_	_	_	_	_	_	_
c11007_g1_i1	549	hypothetical protein PRUPE_ppa006064mg [Prunus persica]	RecName: Full=Probable nucleoredoxin 2; Short=OsNrx2 [Oryza sativa Japonica Group]	PF13905.1|Thioredoxin_8|Thioredoxin-like|m.48873:64-155	_	_	_	GO:0035556|intracellular signal transduction;	_	_
c11009_g1_i1	402	_	_	_	_	_	_	_	_	_
c11010_g1_i1	364	_	_	_	_	_	_	_	_	_
c11011_g1_i1	258	Poly(rC)-binding protein, putative [Ricinus communis]	_	_	_	_	GO:0003723|RNA binding;	_	_	_
c11014_g1_i1	1244	hypothetical protein CICLE_v10012589mg [Citrus clementina]	_	PF13891.1|zf-C3Hc3H|Potential DNA-binding domain|m.49134:120-184	_	_	_	_	_	_
c11015_g1_i1	689	PREDICTED: leucine-rich repeat extensin-like protein 4 [Prunus mume]	_	_	SubName: Full=Chromosome chr9 scaffold_49, whole genome shotgun sequence;	_	_	_	_	_
c11016_g1_i1	810	hypothetical protein JCGZ_24622 [Jatropha curcas]	_	_	_	_	_	_	_	_
c11017_g1_i1	267	RNA-binding protein, putative isoform 1 [Theobroma cacao]	RecName: Full=Protein MEI2-like 2; Short=OML2; AltName: Full=MEI2-like protein 2 [Oryza sativa Japonica Group]	_	_	_	_	_	_	_
c11018_g1_i1	335	hypothetical protein CICLE_v10007617mg [Citrus clementina]	_	_	_	_	GO:0004674|protein serine/threonine kinase activity;GO:0005524|ATP binding;	GO:0009069|serine family amino acid metabolic process;GO:0006468|protein phosphorylation;	GO:0005886|plasma membrane;	_
c11019_g1_i1	265	_	_	_	_	_	_	_	_	_
c1101_g1_i1	315	_	_	_	_	_	_	_	_	_
c11021_g1_i1	658	hypothetical protein CICLE_v10000608mg [Citrus clementina]	_	_	_	_	_	_	_	_
c11022_g1_i2	479	_	_	_	_	_	_	_	_	_
c11023_g1_i1	235	hypothetical protein PRUPE_ppa008130mg [Prunus persica]	_	_	_	_	_	_	_	_
c11025_g1_i1	293	_	_	_	_	_	_	_	_	_
c11026_g1_i1	338	hypothetical protein PRUPE_ppa011716mg [Prunus persica]	_	_	_	_	_	_	_	_
c11028_g1_i1	328	_	_	_	_	_	_	_	_	_
c11029_g1_i1	561	conserved hypothetical protein [Ricinus communis]	RecName: Full=Aluminum-activated malate transporter 7; Short=AtALMT7 [Arabidopsis thaliana]	PF11744.3|ALMT|Aluminium activated malate transporter|m.48887:4-139	_	_	_	_	_	_
c11031_g1_i1	217	PREDICTED: protein ECERIFERUM 3-like [Cucumis sativus]	RecName: Full=Protein ECERIFERUM 3; AltName: Full=Protein FACELESS POLLEN 1; AltName: Full=Protein WAX2; AltName: Full=Protein YORE-YORE [Arabidopsis thaliana]	_	_	_	GO:0005506|iron ion binding;GO:0016491|oxidoreductase activity;	GO:0048235|pollen sperm cell differentiation;GO:0010025|wax biosynthetic process;GO:0006723|cuticle hydrocarbon biosynthetic process;GO:0055114|oxidation-reduction process;GO:0043447|alkane biosynthetic process;GO:0006633|fatty acid biosynthetic process;	GO:0016021|integral component of membrane;GO:0005886|plasma membrane;	_
c11033_g1_i1	882	PREDICTED: RING-H2 finger protein ATL80-like [Malus domestica]	RecName: Full=RING-H2 finger protein ATL80 [Arabidopsis thaliana]	PF13639.1|zf-RING_2|Ring finger domain|m.48862:130-173;PF12678.2|zf-rbx1|RING-H2 zinc finger|m.48862:127-173;PF13923.1|zf-C3HC4_2|Zinc finger, C3HC4 type (RING finger)|m.48862:131-172;PF00097.20|zf-C3HC4|Zinc finger, C3HC4 type (RING finger)|m.48862:131-172;PF12861.2|zf-Apc11|Anaphase-promoting complex subunit 11 RING-H2 finger|m.48862:146-178	SubName: Full=Chromosome chr7 scaffold_20, whole genome shotgun sequence;	COG5540	GO:0008270|zinc ion binding;	_	_	_
c11035_g1_i1	285	PREDICTED: carbonic anhydrase 2, partial [Prunus mume]	RecName: Full=Beta carbonic anhydrase 5, chloroplastic; Short=AtbCA5; Short=AtbetaCA5; AltName: Full=Beta carbonate dehydratase 5; Flags: Precursor [Arabidopsis tha	_	_	_	_	_	_	path:ko00910
c11036_g1_i1	421	hypothetical protein POPTR_0007s03800g [Populus trichocarpa]	_	PF04720.7|DUF506|Protein of unknown function (DUF506)|m.49135:10-140	hypothetical protein	_	_	_	_	_
c11037_g1_i1	592	hypothetical protein JCGZ_10745 [Jatropha curcas]	_	_	hypothetical protein	_	_	_	_	_
c11038_g1_i1	537	PREDICTED: magnesium transporter MRS2-3-like [Glycine max]	RecName: Full=Magnesium transporter MRS2-3; AltName: Full=Magnesium Transporter 4; Short=AtMGT4 [Arabidopsis thaliana]	_	_	_	GO:0015095|magnesium ion transmembrane transporter activity;	GO:0015693|magnesium ion transport;GO:0055085|transmembrane transport;	GO:0016020|membrane;	_
c11039_g1_i1	529	hypothetical protein CICLE_v10008079mg [Citrus clementina]	RecName: Full=Glucan endo-1,3-beta-glucosidase 5; AltName: Full=(1-)3)-beta-glucan endohydrolase 5; Short=(1-)3)-beta-glucanase 5; AltName: Full=Beta-1,3-endoglucan	PF00332.13|Glyco_hydro_17|Glycosyl hydrolases family 17|m.48930:3-176	_	_	GO:0004553|hydrolase activity, hydrolyzing O-glycosyl compounds;	GO:0005975|carbohydrate metabolic process;	_	_
c1103_g1_i1	329	PREDICTED: uncharacterized protein LOC101498189 [Cicer arietinum]	RecName: Full=Calpain-type cysteine protease DEK1; AltName: Full=Phytocalpain DEK1; AltName: Full=Protein DEFECTIVE KERNEL 1; Short=AtDEK1; AltName: Full=Protein EM	_	_	_	GO:0004198|calcium-dependent cysteine-type endopeptidase activity;	GO:0040014|regulation of multicellular organism growth;GO:0010228|vegetative to reproductive phase transition of meristem;GO:0009880|embryonic pattern specification;GO:0071555|cell wall organization;GO:0009960|endosperm development;GO:0010090|trichome morphogenesis;GO:0010431|seed maturation;GO:0045010|actin nucleation;GO:0010072|primary shoot apical meristem specification;GO:0007155|cell adhesio…	GO:0005783|endoplasmic reticulum;GO:0005886|plasma membrane;	_
c11041_g1_i1	297	_	_	_	_	_	_	_	_	_
c11042_g1_i1	290	_	_	_	_	_	_	_	_	_
c11044_g1_i1	783	hypothetical protein SELMODRAFT_408211 [Selaginella moellendorffii]	RecName: Full=Glyceraldehyde-3-phosphate dehydrogenase, testis-specific; AltName: Full=Spermatogenic cell-specific glyceraldehyde 3-phosphate dehydrogenase 2; Short=	_	_	_	_	_	_	_
c11045_g1_i1	278	_	_	_	_	_	_	_	_	_
c11046_g1_i1	269	_	_	_	_	_	_	_	_	_
c11047_g1_i1	397	_	_	_	_	_	_	_	_	_
c11048_g1_i1	260	_	_	_	_	_	_	_	_	_
c11049_g1_i1	1979	PREDICTED: carotenoid 9,10(9',10')-cleavage dioxygenase 1-like [Citrus sinensis]	RecName: Full=Carotenoid 9,10(9',10')-cleavage dioxygenase 1; AltName: Full=Carotenoid cleavage dioxygenase 1; Short=OgCCD1 [Oncidium hybrid cultivar]	PF03055.10|RPE65|Retinal pigment epithelial membrane protein|m.49052:90-600	SubName: Full=Chromosome chr4 scaffold_6, whole genome shotgun sequence;	COG3670	GO:0051213|dioxygenase activity;	GO:0055114|oxidation-reduction process;	_	_
c11050_g1_i1	427	hypothetical protein PRUPE_ppa009295mg [Prunus persica]	RecName: Full=31 kDa ribonucleoprotein, chloroplastic; AltName: Full=CP-RBP31; Flags: Precursor	_	_	_	GO:0000166|nucleotide binding;GO:0003676|nucleic acid binding;	_	_	path:ko05130
c11051_g1_i1	246	_	_	_	_	_	_	_	_	_
c11052_g1_i1	708	_	_	_	_	_	_	_	_	_
c11053_g1_i1	641	_	_	_	_	_	_	_	_	_
c11054_g1_i1	325	hypothetical protein POPTR_0008s04470g [Populus trichocarpa]	RecName: Full=Protein NRT1/ PTR FAMILY 2.7; Short=AtNPF2.7; AltName: Full=Nitrate excretion transporter 1 [Arabidopsis thaliana]	_	_	_	GO:0005215|transporter activity;	GO:0006857|oligopeptide transport;	GO:0016021|integral component of membrane;	_
c11055_g1_i1	300	_	_	_	_	_	_	_	_	_
c11056_g1_i1	281	Cysteine-rich receptor-like protein kinase [Medicago truncatula]	_	_	_	_	GO:0004674|protein serine/threonine kinase activity;GO:0005524|ATP binding;	GO:0009069|serine family amino acid metabolic process;GO:0006468|protein phosphorylation;	_	_
c11059_g1_i1	626	_	_	_	_	_	_	_	_	_
c1105_g1_i1	709	_	_	_	_	_	_	_	_	_
c11060_g1_i1	220	PREDICTED: TIP41-like protein-like [Vitis vinifera]	_	_	_	_	_	_	GO:0005829|cytosol;	_
c11062_g1_i1	591	_	_	_	_	_	_	_	_	_
c11064_g1_i1	400	_	_	_	_	_	_	_	_	_
c11065_g1_i1	220	hypothetical protein EUGRSUZ_I00540 [Eucalyptus grandis]	_	_	_	_	_	_	GO:0016021|integral component of membrane;	_
c11069_g1_i1	1136	probable FBA1-fructose-bisphosphate aldolase [Sporisorium reilianum SRZ2]	RecName: Full=Fructose-bisphosphate aldolase 1; Short=FBP aldolase 1; Short=FBPA 1; AltName: Full=Fructose-1,6-bisphosphate aldolase 1 [Paracoccidioides sp. 'lutzi	PF01116.15|F_bP_aldolase|Fructose-bisphosphate aldolase class-II|m.49139:16-358	hypothetical protein	COG0191	GO:0004332|fructose-bisphosphate aldolase activity;GO:0008270|zinc ion binding;	GO:0006000|fructose metabolic process;GO:0006094|gluconeogenesis;GO:0006096|glycolytic process;GO:0006020|inositol metabolic process;GO:0015976|carbon utilization;GO:0006013|mannose metabolic process;GO:0006098|pentose-phosphate shunt;	GO:0005829|cytosol;GO:0005739|mitochondrion;	path:ko00010;path:ko00030;path:ko00051;path:ko00680;path:ko00710;path:ko01100;path:ko01110;path:ko01120;path:ko01200;path:ko01230
c1106_g1_i1	600	_	_	_	_	_	_	_	_	_
c11070_g1_i1	531	_	_	_	_	_	_	_	_	_
c11072_g1_i1	201	_	_	_	_	_	_	_	_	_
c11073_g1_i1	337	_	_	_	_	_	_	_	_	_
c11074_g1_i1	609	hypothetical protein CICLE_v10001460mg [Citrus clementina]	RecName: Full=WAT1-related protein At4g08300 [Arabidopsis thaliana]	_	_	_	_	_	GO:0016020|membrane;	_
c11075_g1_i1	208	_	_	_	_	_	_	_	_	_
c11076_g1_i1	263	PREDICTED: uncharacterized protein DDB_G0271670-like [Cicer arietinum]	_	_	_	_	_	_	_	_
c11077_g1_i1	247	PREDICTED: uncharacterized protein LOC100260666 [Vitis vinifera]	_	_	_	_	GO:0005524|ATP binding;GO:0017111|nucleoside-triphosphatase activity;	GO:0008152|metabolic process;	_	_
c11078_g1_i1	432	PREDICTED: pentatricopeptide repeat-containing protein At2g02750 [Malus domestica]	RecName: Full=Pentatricopeptide repeat-containing protein At2g02750 [Arabidopsis thaliana]	PF01535.15|PPR|PPR repeat|m.48951:7-36;PF01535.15|PPR|PPR repeat|m.48951:79-100;PF01535.15|PPR|PPR repeat|m.48951:111-138;PF13041.1|PPR_2|PPR repeat family|m.48951:3-50;PF13041.1|PPR_2|PPR repeat family|m.48951:111-142;PF13812.1|PPR_3|Pentatricopeptide repeat domain|m.48951:6-38;PF13812.1|PPR_3|Pentatricopeptide repeat domain|m.48951:79-101;PF13812.1|PPR_3|Pentatricopeptide repeat domain|m.48951:…	_	_	_	_	_	_
c11079_g1_i1	352	_	_	_	_	_	_	_	_	_
c11080_g1_i1	768	phospholipase D beta [Dimocarpus longan]	RecName: Full=Phospholipase D gamma 1; Short=AtPLDgamma1; Short=PLD gamma 1; AltName: Full=Choline phosphatase; AltName: Full=Lecithinase D; AltName: Full=Lipophos	PF00168.25|C2|C2 domain|m.48906:4-19;PF00168.25|C2|C2 domain|m.48906:42-147	_	_	GO:0004630|phospholipase D activity;GO:0005509|calcium ion binding;GO:0070290|N-acylphosphatidylethanolamine-specific phospholipase D activity;	GO:0009395|phospholipid catabolic process;GO:0046470|phosphatidylcholine metabolic process;	GO:0016020|membrane;	path:ko00564;path:ko00565;path:ko01100;path:ko04014;path:ko04024;path:ko04144;path:ko04666;path:ko04724;path:ko04912
c11081_g1_i1	498	Proteasome subunit alpha type-6 [Morus notabilis]	RecName: Full=Proteasome subunit alpha type-6; AltName: Full=20S proteasome alpha subunit A; AltName: Full=20S proteasome subunit alpha-1 [Nicotiana tabacum]	_	_	_	_	_	_	path:ko03050
c11082_g1_i1	414	_	_	_	_	_	_	_	_	_
c11083_g1_i1	251	_	_	_	_	_	_	_	_	_
c11084_g1_i1	399	_	_	_	_	_	_	_	_	_
c11085_g1_i1	266	_	_	_	_	_	_	_	_	_
c11086_g1_i1	318	_	_	_	_	_	_	_	_	_
c11087_g1_i1	735	_	_	_	_	_	_	_	_	_
c11089_g1_i1	224	hypothetical protein CICLE_v10016707mg [Citrus clementina]	_	_	_	_	_	_	_	_
c11090_g1_i1	649	hypothetical protein PHSY_006916 [Pseudozyma hubeiensis SY62]	_	_	hypothetical protein	_	_	_	_	_
c11091_g1_i1	306	_	_	_	_	_	_	_	_	_
c11092_g1_i1	247	hypothetical protein VITISV_033902 [Vitis vinifera]	_	_	_	_	GO:0003964|RNA-directed DNA polymerase activity;GO:0003723|RNA binding;GO:0016788|hydrolase activity, acting on ester bonds;	GO:0006278|RNA-dependent DNA replication;GO:0006629|lipid metabolic process;	_	path:ko03015;path:ko05164
c11093_g1_i1	2596	PREDICTED: subtilisin-like protease-like [Solanum lycopersicum]	RecName: Full=Subtilisin-like protease SBT5.3; AltName: Full=Auxin-induced in root cultures protein 3; AltName: Full=Subtilase subfamily 5 member 3; Short=AtSBT5.3;	PF00082.17|Peptidase_S8|Subtilase family|m.48982:185-655;PF05922.11|Inhibitor_I9|Peptidase inhibitor I9|m.48982:77-155;PF02225.17|PA|PA domain|m.48982:439-519	SubName: Full=Chromosome chr2 scaffold_105, whole genome shotgun sequence;	COG1404	_	_	_	_
c11094_g1_i1	228	_	_	_	_	_	_	_	_	_
c11095_g1_i1	627	Serine carboxypeptidase-like 45 isoform 1 [Theobroma cacao]	RecName: Full=Serine carboxypeptidase-like 45; Flags: Precursor [Arabidopsis thaliana]	PF00450.17|Peptidase_S10|Serine carboxypeptidase|m.48914:39-186	_	_	_	_	_	_
c11096_g1_i1	215	_	_	_	_	_	_	_	_	_
c11097_g1_i2	449	DDB1- and CUL4-associated factor 4 [Morus notabilis]	_	_	_	_	_	_	_	_
c11098_g1_i1	266	Dynamin-like protein isoform 1 [Theobroma cacao]	RecName: Full=Dynamin-related protein 5A; AltName: Full=Soybean dynamin-like protein 5A; Short=SDL5A [Glycine max]	_	_	_	GO:0005525|GTP binding;GO:0003924|GTPase activity;	GO:0006184|GTP catabolic process;	_	_
c110_g1_i1	392	PREDICTED: uncharacterized protein LOC103698337 [Phoenix dactylifera]	_	_	_	_	_	_	_	_
c11100_g1_i1	638	clathrin assembly family protein [Populus trichocarpa]	RecName: Full=Putative clathrin assembly protein At2g25430 [Arabidopsis thaliana]	_	_	_	GO:0030276|clathrin binding;GO:0005545|1-phosphatidylinositol binding;	GO:0048268|clathrin coat assembly;	GO:0005634|nucleus;GO:0005829|cytosol;GO:0005886|plasma membrane;GO:0030118|clathrin coat;	_
c11101_g1_i1	327	PREDICTED: putative pentatricopeptide repeat-containing protein At3g13770, mitochondrial [Cucumis melo]	RecName: Full=Putative pentatricopeptide repeat-containing protein At3g13770, mitochondrial; Flags: Precursor [Arabidopsis thaliana]	_	_	_	_	_	_	_
c11103_g1_i1	475	_	_	_	_	_	_	_	_	_
c11104_g1_i2	418	_	_	_	_	_	_	_	_	_
c11105_g1_i1	863	PREDICTED: lisH domain and HEAT repeat-containing protein KIAA1468 [Prunus mume]	_	_	_	_	_	_	_	_
c11106_g1_i1	564	DNA ligase 1 [Morus notabilis]	RecName: Full=DNA cross-link repair 1 protein [Dictyostelium discoideum]	PF12706.2|Lactamase_B_2|Beta-lactamase superfamily domain|m.49054:69-164	_	_	GO:0003677|DNA binding;GO:0005524|ATP binding;GO:0016787|hydrolase activity;GO:0003910|DNA ligase (ATP) activity;	GO:0051103|DNA ligation involved in DNA repair;GO:0006260|DNA replication;GO:0006310|DNA recombination;	_	path:ko03030;path:ko03410;path:ko03420;path:ko03430
c11107_g1_i1	326	hypothetical protein L484_008640 [Morus notabilis]	RecName: Full=LOB domain-containing protein 41; AltName: Full=ASYMMETRIC LEAVES 2-like protein 38; Short=AS2-like protein 38 [Arabidopsis thaliana]	PF03195.9|DUF260|Protein of unknown function DUF260|m.49038:2-56	_	_	_	_	_	_
c11108_g1_i1	365	PREDICTED: alanine--glyoxylate aminotransferase 2 homolog 2, mitochondrial-like [Cucumis sativus]	RecName: Full=Alanine--glyoxylate aminotransferase 2 homolog 2, mitochondrial; AltName: Full=Beta-alanine-pyruvate aminotransferase 2; Flags: Precursor [Arabidopsi	_	_	_	GO:0008483|transaminase activity;GO:0030170|pyridoxal phosphate binding;	GO:0043562|cellular response to nitrogen levels;GO:0008152|metabolic process;	_	path:ko00250;path:ko00260;path:ko01100
c11109_g1_i1	340	_	_	_	_	_	_	_	_	_
c1110_g1_i1	495	hypothetical protein JCGZ_01609 [Jatropha curcas]	RecName: Full=Ethylene-responsive transcription factor ERF109 [Arabidopsis thaliana]	PF00847.15|AP2|AP2 domain|m.48257:1-25	_	_	_	_	_	_
c11111_g1_i1	429	_	_	_	_	_	_	_	_	_
c11114_g1_i1	350	PREDICTED: putative KHG/KDPG aldolase-like [Cicer arietinum]	RecName: Full=KHG/KDPG aldolase; Includes: RecName: Full=4-hydroxy-2-oxoglutarate aldolase; AltName: Full=2-keto-4-hydroxyglutarate aldolase; Short=KHG-aldolase; Inc	PF01081.14|Aldolase|KDPG and KHG aldolase|m.49013:3-114	hypothetical protein	COG0800	_	_	_	_
c11116_g1_i1	553	_	_	_	_	_	_	_	_	_
c11118_g1_i2	378	_	_	_	_	_	_	_	_	_
c11119_g1_i1	624	Nucleic acid-binding proteins superfamily isoform 1 [Theobroma cacao]	_	_	_	_	_	_	_	_
c1111_g1_i1	202	_	_	_	_	_	_	_	_	_
c11120_g1_i1	241	hypothetical protein PRUPE_ppa012877mg [Prunus persica]	_	_	_	_	_	_	_	_
c11122_g1_i1	302	_	_	_	_	_	_	_	_	_
c11123_g1_i1	640	hypothetical protein VITISV_034016 [Vitis vinifera]	_	_	_	_	_	_	_	_
c11126_g1_i1	634	_	_	_	_	_	_	_	_	_
c11127_g1_i1	316	_	_	_	_	_	_	_	_	_
c11128_g1_i1	421	PREDICTED: myosin-15-like isoform X6 [Malus domestica]	RecName: Full=Myosin-15; AltName: Full=Myosin XI I; Short=AtXI-I [Arabidopsis thaliana]	PF00063.16|Myosin_head|Myosin head (motor domain)|m.48915:2-139	_	_	_	_	_	_
c11129_g1_i1	335	_	_	_	_	_	_	_	_	_
c1112_g1_i1	301	PREDICTED: probable galacturonosyltransferase 12-like [Fragaria vesca subsp. vesca]	RecName: Full=Probable galacturonosyltransferase 12; AltName: Full=Like glycosyl transferase 6; AltName: Full=Protein IRREGULAR XYLEM 8 [Arabidopsis thaliana]	PF01501.15|Glyco_transf_8|Glycosyl transferase family 8|m.48481:2-78	_	_	GO:0016757|transferase activity, transferring glycosyl groups;	GO:0008152|metabolic process;	_	path:ko00500;path:ko00520;path:ko01110
c11130_g1_i1	217	_	_	_	_	_	_	_	_	_
c11131_g1_i2	592	_	_	_	_	_	_	_	_	_
c11132_g1_i1	298	_	_	_	_	_	_	_	_	_
c11132_g2_i1	351	_	_	_	_	_	_	_	_	_
c11134_g1_i1	333	_	_	_	_	_	_	_	_	_
c11135_g1_i1	303	Oberon 2 isoform 1 [Theobroma Oberon 2 isoform 1 [Theobroma cacao]	RecName: Full=OBERON-like protein; AltName: Full=Potyvirus VPg-interacting protein; Short=PVIPp	PF07227.6|DUF1423|Protein of unknown function (DUF1423)|m.49023:2-100	_	_	GO:0008270|zinc ion binding;	_	_	_
c11136_g1_i1	237	formate dehydrogenase [Cladophialophora carrionii CBS 160.54]	RecName: Full=Formate dehydrogenase; AltName: Full=NAD-dependent formate dehydrogenase; Short=FDH [Neurospora crassa OR74A]	_	_	_	GO:0016616|oxidoreductase activity, acting on the CH-OH group of donors, NAD or NADP as acceptor;GO:0051287|NAD binding;	GO:0055114|oxidation-reduction process;	_	path:ko00630;path:ko00680;path:ko01100;path:ko01120;path:ko01200
c11138_g1_i1	344	_	_	_	_	_	_	_	_	_
c1113_g1_i1	215	_	_	_	_	_	_	_	_	_
c11140_g1_i1	238	hypothetical protein VITISV_012452 [Vitis vinifera]	_	_	_	_	GO:0005488|binding;GO:0016491|oxidoreductase activity;	_	_	_
c11141_g1_i1	219	_	_	_	_	_	_	_	_	_
c11144_g1_i1	534	_	_	_	_	_	_	_	_	_
c11145_g1_i1	553	_	_	_	_	_	_	_	_	_
c11147_g1_i2	607	_	_	_	_	_	_	_	_	_
c11148_g1_i2	568	_	_	_	_	_	_	_	_	_
c11149_g1_i1	314	hypothetical protein PRUPE_ppa000741mg [Prunus persica]	_	_	_	_	GO:0004672|protein kinase activity;	_	_	_
c1114_g1_i1	416	_	_	_	_	_	_	_	_	_
c11150_g1_i1	2532	PREDICTED: pentatricopeptide repeat-containing protein At1g08070-like [Vitis vinifera]	RecName: Full=Pentatricopeptide repeat-containing protein At1g08070 [Arabidopsis thaliana]	PF13041.1|PPR_2|PPR repeat family|m.49041:79-126;PF13041.1|PPR_2|PPR repeat family|m.49041:285-329;PF01535.15|PPR|PPR repeat|m.49041:20-43;PF01535.15|PPR|PPR repeat|m.49041:50-77;PF01535.15|PPR|PPR repeat|m.49041:81-111;PF01535.15|PPR|PPR repeat|m.49041:155-180;PF01535.15|PPR|PPR repeat|m.49041:183-210;PF01535.15|PPR|PPR repeat|m.49041:257-277;PF01535.15|PPR|PPR repeat|m.49041:286-315;PF01535.15|…	hypothetical protein	_	_	GO:0031425|chloroplast RNA processing;	_	_
c11152_g1_i1	239	PREDICTED: LOW QUALITY PROTEIN: nuclear pore membrane glycoprotein 210-like [Cucumis sativus]	RecName: Full=Keratin, type I cytoskeletal 9; AltName: Full=Cytokeratin-9; Short=CK-9; AltName: Full=Keratin-9; Short=K9	_	_	_	GO:1901363|heterocyclic compound binding;GO:0097159|organic cyclic compound binding;	_	_	path:ko03013
c11154_g1_i1	312	_	_	_	_	_	_	_	_	_
c11155_g1_i1	202	TPA: hypothetical protein BOS_23237 [Bos taurus]	_	_	_	_	_	_	_	_
c11156_g1_i1	817	hypothetical protein PHAVU_008G286800g [Phaseolus vulgaris]	_	PF00861.17|Ribosomal_L18p|Ribosomal L18p/L5e family|m.48933:19-112	annotation not avaliable	COG0256	GO:0003735|structural constituent of ribosome;	GO:0042254|ribosome biogenesis;GO:0006412|translation;	GO:0005840|ribosome;	_
c11157_g1_i1	226	hypothetical protein PRUPE_ppa001386mg [Prunus persica]	RecName: Full=Homeobox-leucine zipper protein ATHB-15; AltName: Full=HD-ZIP protein ATHB-15; AltName: Full=Homeodomain transcription factor ATHB-15; AltName: Full=	_	_	_	GO:0008289|lipid binding;GO:0043565|sequence-specific DNA binding;GO:0003700|sequence-specific DNA binding transcription factor activity;	GO:0006355|regulation of transcription, DNA-templated;	GO:0005634|nucleus;GO:0005667|transcription factor complex;	_
c11158_g1_i1	300	hypothetical protein VITISV_030820 [Vitis vinifera]	_	_	_	_	GO:0003964|RNA-directed DNA polymerase activity;GO:0003723|RNA binding;	GO:0006278|RNA-dependent DNA replication;	_	_
c11159_g1_i2	429	_	_	_	_	_	_	_	_	_
c11160_g1_i1	415	Uncharacterized protein TCM_022188 [Theobroma cacao]	_	_	_	_	_	_	_	_
c11161_g1_i1	320	hypothetical protein PRUPE_ppa003409mg [Prunus persica]	_	_	_	_	_	_	_	_
c11162_g1_i2	329	hypothetical protein EUGRSUZ_B00222 [Eucalyptus grandis]	_	_	_	_	GO:0004709|MAP kinase kinase kinase activity;GO:0005524|ATP binding;	GO:0009069|serine family amino acid metabolic process;GO:0007178|transmembrane receptor protein serine/threonine kinase signaling pathway;GO:0000186|activation of MAPKK activity;	_	_
c11163_g1_i1	272	_	_	_	_	_	_	_	_	_
c11164_g1_i1	974	PREDICTED: uncharacterized protein LOC100259352 [Vitis vinifera]	_	_	_	_	_	_	_	_
c11165_g1_i1	328	_	_	_	_	_	_	_	_	_
c11166_g1_i1	652	PREDICTED: zeaxanthin epoxidase, chloroplastic [Prunus mume]	_	PF01494.14|FAD_binding_3|FAD binding domain|m.49080:1-35	SubName: Full=Chromosome chr3 scaffold_8, whole genome shotgun sequence;	_	_	_	_	_
c11168_g1_i1	490	_	_	_	_	_	_	_	_	_
c11169_g1_i2	610	hypothetical protein JCGZ_12504 [Jatropha curcas]	RecName: Full=Chaperone protein DnaJ 2 [Synechocystis sp. PCC 6803 substr. Kazusa]	PF00226.26|DnaJ|DnaJ domain|m.49003:58-122	SubName: Full=Chromosome chr7 scaffold_20, whole genome shotgun sequence;	COG2214;COG0484	_	_	_	_
c11170_g1_i1	315	Putative BTB/POZ domain-containing protein DOT3 [Morus notabilis]	RecName: Full=Putative BTB/POZ domain-containing protein DOT3; AltName: Full=Protein DEFECTIVELY ORGANIZED TRIBUTARIES 3 [Arabidopsis thaliana]	PF03000.9|NPH3|NPH3 family|m.49064:2-105	_	_	_	GO:0010305|leaf vascular tissue pattern formation;GO:0048367|shoot system development;GO:0010588|cotyledon vascular tissue pattern formation;GO:0080022|primary root development;GO:0010087|phloem or xylem histogenesis;	_	_
c11171_g1_i2	559	unnamed protein product [Vitis vinifera]	RecName: Full=Transcription repressor OFP8; AltName: Full=Ovate family protein 8; Short=AtOFP8 [Arabidopsis thaliana]	PF04844.8|Ovate|Transcriptional repressor, ovate|m.49018:83-140	_	_	_	_	_	_
c11172_g1_i1	851	hypothetical protein POPTR_0005s06910g [Populus trichocarpa]	RecName: Full=Wall-associated receptor kinase-like 6; Flags: Precursor [Arabidopsis thaliana]	PF00069.20|Pkinase|Protein kinase domain|m.48861:29-135;PF07714.12|Pkinase_Tyr|Protein tyrosine kinase|m.48861:33-135	_	_	_	_	_	path:ko04064;path:ko04210;path:ko04620;path:ko04722;path:ko05133;path:ko05140;path:ko05142;path:ko05145;path:ko05152;path:ko05162;path:ko05169
c11173_g1_i1	348	_	_	_	_	_	_	_	_	_
c11178_g1_i1	599	PREDICTED: alpha,alpha-trehalose-phosphate synthase [UDP-forming]	RecName: Full=Alpha,alpha-trehalose-phosphate synthase [UDP-forming]	PF00982.16|Glyco_transf_20|Glycosyltransferase family 20|m.49078:2-155	_	_	GO:0003825|alpha,alpha-trehalose-phosphate synthase (UDP-forming) activity;	GO:0005982|starch metabolic process;GO:0005992|trehalose biosynthetic process;GO:0005985|sucrose metabolic process;	_	path:ko00500;path:ko01100
c11179_g1_i1	288	_	_	_	_	_	_	_	_	_
c1117_g1_i1	675	Cloroperoxidase [Aureobasidium melanogenum CBS 110374]	RecName: Full=Aromatic peroxygenase	PF01328.12|Peroxidase_2|Peroxidase, family 2|m.48472:11-193	hypothetical protein	_	GO:0004601|peroxidase activity;	GO:0006979|response to oxidative stress;GO:0055114|oxidation-reduction process;	_	_
c11181_g1_i1	302	_	_	_	_	_	_	_	_	_
c11182_g1_i1	278	PREDICTED: uncharacterized protein At2g33490-like [Cucumis sativus]	_	_	_	_	_	_	_	_
c11183_g1_i2	478	Mn-superoxide dismutase II [Helianthus annuus]	RecName: Full=Superoxide dismutase [Mn]	_	_	_	GO:0004784|superoxide dismutase activity;GO:0046872|metal ion binding;	GO:0019430|removal of superoxide radicals;GO:0055114|oxidation-reduction process;	GO:0005759|mitochondrial matrix;	path:ko04068;path:ko04146;path:ko05016
c11184_g1_i1	208	PREDICTED: U-box domain-containing protein 14-like [Glycine max]	RecName: Full=U-box domain-containing protein 14; AltName: Full=E3 ubiquitin-protein ligase PUB14; AltName: Full=Plant U-box protein 14; AltName: Full=Prototypical	_	_	_	GO:0004842|ubiquitin-protein transferase activity;	GO:0016567|protein ubiquitination;	GO:0000151|ubiquitin ligase complex;	path:ko04140
c11185_g1_i1	867	hypothetical protein JCGZ_04618 [Jatropha curcas]	_	PF13414.1|TPR_11|TPR repeat|m.49004:115-177	_	_	_	_	_	_
c11190_g1_i1	303	hypothetical protein UM01760.1 [Ustilago maydis 521]	_	PF09996.4|DUF2237|Uncharacterized protein conserved in bacteria (DUF2237)|m.49011:6-84	hypothetical protein	COG3651	_	_	_	_
c11191_g1_i1	215	_	_	_	_	_	_	_	_	_
c11192_g1_i1	497	_	_	_	_	_	_	_	_	_
c11193_g1_i1	325	_	_	_	_	_	_	_	_	_
c11195_g1_i1	558	_	_	_	_	_	_	_	_	_
c11196_g1_i1	748	_	_	_	_	_	_	_	_	_
c11197_g1_i1	254	PREDICTED: protein transport protein SEC23-like [Fragaria vesca subsp. vesca]	RecName: Full=Protein transport protein SEC23 [Ustilago maydis 521]	_	_	_	GO:0008270|zinc ion binding;	GO:0006886|intracellular protein transport;GO:0006888|ER to Golgi vesicle-mediated transport;	GO:0005829|cytosol;GO:0030127|COPII vesicle coat;	path:ko04141
c11198_g1_i1	373	hypothetical protein JCGZ_01121 [Jatropha curcas]	RecName: Full=Ubiquitin carboxyl-terminal hydrolase 2; AltName: Full=Deubiquitinating enzyme 2; Short=AtUBP2; AltName: Full=Ubiquitin thioesterase 2; AltName: Full=	_	Chromosome chr5 scaffold_58, whole genome shotgun sequence	_	GO:0046872|metal ion binding;GO:0008233|peptidase activity;	GO:0006508|proteolysis;	_	_
c11199_g1_i1	566	_	_	_	_	_	_	_	_	_
c111_g1_i1	595	_	_	_	_	_	_	_	_	_
c11200_g1_i1	305	_	_	_	_	_	_	_	_	_
c11201_g1_i1	293	hypothetical protein CICLE_v10011104mg [Citrus clementina]	RecName: Full=Exocyst complex component SEC15A; Short=AtSec15a; AltName: Full=Probable exocyst complex component 6 [Arabidopsis thaliana]	_	_	_	_	GO:0006904|vesicle docking involved in exocytosis;	GO:0000145|exocyst;	_
c11204_g1_i1	246	_	_	_	_	_	_	_	_	_
c11206_g1_i1	363	_	_	_	_	_	_	_	_	_
c11207_g1_i1	214	_	_	_	_	_	_	_	_	_
c11207_g2_i1	341	_	_	_	_	_	_	_	_	_
c11208_g1_i1	204	_	_	_	_	_	_	_	_	_
c11209_g1_i1	215	hypothetical protein PRUPE_ppa001307mg [Prunus persica]	_	_	_	_	GO:0000166|nucleotide binding;GO:0003676|nucleic acid binding;	_	_	_
c1120_g1_i1	439	unnamed protein product [Vitis vinifera]	RecName: Full=Neutral ceramidase; Short=N-CDase; Short=NCDase; Short=OsCDase; AltName: Full=Acylsphingosine deacylase; AltName: Full=N-acylsphingosine amidohydrol	PF04734.8|Ceramidase_alk|Neutral/alkaline non-lysosomal ceramidase|m.48370:39-110	_	_	_	_	_	path:ko00600;path:ko01100
c11210_g1_i1	335	PREDICTED: uncharacterized protein LOC101222863 [Cucumis sativus]	_	_	_	_	_	_	_	_
c11211_g1_i2	444	General substrate transporter; Sugar transporter superfamily [Medicago truncatula]	RecName: Full=Sugar transporter ERD6-like 5 [Arabidopsis thaliana]	_	_	_	GO:0022891|substrate-specific transmembrane transporter activity;	GO:0008643|carbohydrate transport;GO:0055085|transmembrane transport;	GO:0016021|integral component of membrane;	_
c11214_g1_i1	817	BRCT domain-containing DNA repair protein, putative isoform 1 [Theobroma cacao]	_	_	_	_	_	_	_	_
c11216_g1_i1	446	PREDICTED: mitochondrial phosphate carrier protein 3, mitochondrial [Prunus mume]	_	_	_	_	_	_	GO:0016020|membrane;	_
c11218_g1_i1	646	_	_	_	_	_	_	_	_	_
c11219_g1_i1	252	_	_	_	_	_	_	_	_	_
c1121_g1_i1	340	_	_	_	_	_	_	_	_	_
c11221_g1_i2	312	_	_	_	_	_	_	_	_	_
c11223_g1_i1	254	hypothetical protein EUGRSUZ_F03030 [Eucalyptus grandis]	_	_	_	_	_	_	GO:0016021|integral component of membrane;	_
c11225_g1_i1	416	_	_	_	_	_	_	_	_	_
c11226_g1_i1	245	_	_	_	_	_	_	_	_	_
c11228_g1_i1	259	_	_	_	_	_	_	_	_	_
c11229_g1_i1	432	TPA: hypothetical protein ZEAMMB73_288712 [Zea mays]	RecName: Full=Dolichyl-diphosphooligosaccharide--protein glycosyltransferase subunit 4A [Oryza sativa Japonica Group]	_	expressed protein	_	_	_	_	_
c1122_g1_i1	224	hypothetical protein CICLE_v10011785mg [Citrus clementina]	RecName: Full=Glutamine synthetase PR-2; AltName: Full=Gln isozyme alpha; AltName: Full=Glutamate--ammonia ligase [Phaseolus vulgaris]	_	_	_	_	_	_	path:ko00250;path:ko00330;path:ko00630;path:ko00910;path:ko01100;path:ko01120;path:ko01230;path:ko02020;path:ko04724;path:ko04727
c11230_g1_i1	226	_	_	_	_	_	_	_	_	_
c11231_g1_i1	223	_	_	_	_	_	_	_	_	_
c11233_g1_i1	707	PREDICTED: uncharacterized protein LOC103400088 [Malus domestica]	_	_	hypothetical protein	_	_	_	_	_
c11234_g1_i1	365	_	_	_	_	_	_	_	_	_
c11235_g1_i1	276	_	_	_	_	_	_	_	_	_
c11236_g1_i1	255	UPF-like protein [Eucalyptus cladocalyx]	RecName: Full=CASP-like protein RCOM_0864260 [Ricinus communis]	_	_	_	_	_	GO:0016021|integral component of membrane;GO:0005886|plasma membrane;	_
c1123_g1_i1	213	putative LRR receptor-like serine/threonine-protein kinase [Morus notabilis]	_	_	_	_	GO:0016301|kinase activity;	GO:0016310|phosphorylation;	_	_
c11240_g1_i1	290	Nascent polypeptide-associated complex subunit alpha-like protein [Morus notabilis]	RecName: Full=Nascent polypeptide-associated complex subunit alpha-like protein 1; Short=NAC-alpha-like protein 1; AltName: Full=Alpha-NAC-like protein 1 [Arabidop	_	_	_	_	GO:0009651|response to salt stress;	GO:0009506|plasmodesma;GO:0005794|Golgi apparatus;GO:0022626|cytosolic ribosome;	_
c11241_g1_i1	267	_	_	_	_	_	_	_	_	_
c11242_g1_i1	547	_	_	_	_	_	_	_	_	_
c11243_g1_i1	270	_	_	_	_	_	_	_	_	_
c11244_g1_i1	401	_	_	_	_	_	_	_	_	_
c11245_g1_i1	366	hypothetical protein JCGZ_01568 [Jatropha curcas]	_	_	_	_	_	_	_	_
c11246_g1_i2	252	_	_	_	_	_	_	_	_	_
c1124_g1_i1	259	_	_	_	_	_	_	_	_	_
c11250_g1_i1	212	_	_	_	_	_	_	_	_	_
c11252_g1_i1	413	hypothetical protein L484_016898 [Morus notabilis]	RecName: Full=Pentatricopeptide repeat-containing protein At1g06145; AltName: Full=Protein EMBRYO DEFECTIVE 1444 [Arabidopsis thaliana]	PF01535.15|PPR|PPR repeat|m.49072:1-19;PF01535.15|PPR|PPR repeat|m.49072:70-91;PF01535.15|PPR|PPR repeat|m.49072:97-126;PF13041.1|PPR_2|PPR repeat family|m.49072:95-133;PF13812.1|PPR_3|Pentatricopeptide repeat domain|m.49072:70-90	_	_	_	_	_	_
c11255_g1_i1	1827	ATPase, F1 complex, gamma subunit protein [Theobroma cacao]	RecName: Full=ATP synthase gamma chain, chloroplastic; AltName: Full=F-ATPase gamma subunit; Flags: Precursor	PF00231.14|ATP-synt|ATP synthase|m.48968:55-374	SubName: Full=Putative uncharacterized protein;; Produces ATP from ADP in the presence of a [...]	COG0224	GO:0046933|proton-transporting ATP synthase activity, rotational mechanism;GO:0046961|proton-transporting ATPase activity, rotational mechanism;	GO:0006119|oxidative phosphorylation;GO:0015986|ATP synthesis coupled proton transport;	GO:0045261|proton-transporting ATP synthase complex, catalytic core F(1);	path:ko00190;path:ko00195;path:ko01100
c11257_g1_i1	1654	PREDICTED: NADP-dependent alkenal double bond reductase P2-like [Fragaria vesca subsp. vesca]	RecName: Full=2-alkenal reductase (NADP(+)-dependent); AltName: Full=Alkenal double bound reductase; AltName: Full=Allylic alcohol dehydrogenase 1; Short=allyl-ADH1;	PF00107.21|ADH_zinc_N|Zinc-binding dehydrogenase|m.48960:164-294;PF13602.1|ADH_zinc_N_2|Zinc-binding dehydrogenase|m.48960:197-337	hypothetical protein	COG2130	GO:0008270|zinc ion binding;GO:0016491|oxidoreductase activity;	GO:0055114|oxidation-reduction process;	_	_
c11258_g1_i1	503	_	_	_	_	_	_	_	_	_
c11259_g1_i1	243	_	_	_	_	_	_	_	_	_
c1125_g1_i1	364	_	_	_	_	_	_	_	_	_
c11260_g1_i1	364	_	_	_	_	_	_	_	_	_
c11261_g1_i1	213	1-aminocyclopropane-1-carboxylate oxidase-1-like protein [Morus notabilis]	RecName: Full=1-aminocyclopropane-1-carboxylate oxidase homolog 3 [Arabidopsis thaliana]	_	_	_	GO:0016706|oxidoreductase activity, acting on paired donors, with incorporation or reduction of molecular oxygen, 2-oxoglutarate as one donor, and incorporation of one atom each of oxygen into both donors;	GO:0055114|oxidation-reduction process;	_	_
c11263_g1_i1	342	_	_	_	_	_	_	_	_	_
c11265_g1_i1	215	_	_	_	_	_	_	_	_	_
c11266_g1_i1	350	_	_	_	_	_	_	_	_	_
c11268_g1_i1	380	_	_	_	_	_	_	_	_	_
c11269_g1_i1	376	_	_	_	_	_	_	_	_	_
c1126_g1_i1	314	_	_	_	_	_	_	_	_	_
c11271_g1_i1	202	Tonneau 1b isoform 1 [Theobroma Tonneau 1b isoform 1 [Theobroma cacao]	RecName: Full=Protein TONNEAU 1b [Arabidopsis thaliana]	_	_	_	_	_	_	_
c11272_g1_i1	353	_	_	_	_	_	_	_	_	_
c11273_g1_i1	274	PREDICTED: uncharacterized protein LOC100243704 [Vitis vinifera]	_	_	_	_	GO:0003824|catalytic activity;GO:0050662|coenzyme binding;	GO:0044237|cellular metabolic process;	GO:0005777|peroxisome;	_
c11274_g1_i1	255	tocopherol cyclase, partial [Juglans regia]	RecName: Full=Tocopherol cyclase, chloroplastic; AltName: Full=Sucrose export defective 1; AltName: Full=Vitamin E pathway gene 1 protein; Flags: Precursor [Arabido	_	_	_	GO:0009976|tocopherol cyclase activity;	GO:0009644|response to high light intensity;GO:0016122|xanthophyll metabolic process;GO:0015994|chlorophyll metabolic process;GO:0009915|phloem sucrose loading;GO:0009266|response to temperature stimulus;GO:0006979|response to oxidative stress;GO:0006631|fatty acid metabolic process;GO:0031347|regulation of defense response;	GO:0009534|chloroplast thylakoid;GO:0009941|chloroplast envelope;	path:ko00130;path:ko01100;path:ko01110
c11275_g1_i1	241	hypothetical protein VITISV_000728 [Vitis vinifera]	RecName: Full=Stromal 70 kDa heat shock-related protein, chloroplastic; Flags: Precursor [Pisum sativum]	_	_	_	GO:0005524|ATP binding;GO:0051082|unfolded protein binding;	GO:0006457|protein folding;GO:0009409|response to cold;GO:0045036|protein targeting to chloroplast;GO:0046686|response to cadmium ion;	GO:0005634|nucleus;GO:0009579|thylakoid;GO:0005739|mitochondrion;GO:0009941|chloroplast envelope;	_
c11276_g1_i1	265	_	_	_	_	_	_	_	_	_
c11278_g1_i1	236	_	_	_	_	_	_	_	_	_
c11279_g1_i1	324	PREDICTED: laccase-14-like [Vitis vinifera]	RecName: Full=Laccase-12; AltName: Full=Benzenediol:oxygen oxidoreductase 12; AltName: Full=Diphenol oxidase 12; AltName: Full=Urishiol oxidase 12; Flags: Precurso	_	_	_	GO:0052716|hydroquinone:oxygen oxidoreductase activity;GO:0005507|copper ion binding;	GO:0046274|lignin catabolic process;GO:0055114|oxidation-reduction process;	GO:0048046|apoplast;	_
c1127_g1_i1	273	_	_	_	_	_	_	_	_	_
c11280_g1_i1	233	_	_	_	_	_	_	_	_	_
c11283_g1_i1	230	_	_	_	_	_	_	_	_	_
c11285_g1_i1	354	_	_	_	_	_	_	_	_	_
c11286_g1_i1	247	hypothetical protein MIMGU_mgv1a002717mg [Erythranthe guttata]	RecName: Full=NADP-dependent malic enzyme; Short=NADP-ME	_	_	_	GO:0004471|malate dehydrogenase (decarboxylating) (NAD+) activity;GO:0046872|metal ion binding;GO:0051287|NAD binding;	GO:0006099|tricarboxylic acid cycle;GO:0015976|carbon utilization;GO:0006090|pyruvate metabolic process;GO:0006108|malate metabolic process;	_	path:ko00620;path:ko00710;path:ko01100;path:ko01120;path:ko01200
c11288_g1_i1	401	_	_	_	_	_	_	_	_	_
c11289_g1_i1	448	_	_	_	_	_	_	_	_	_
c1128_g1_i1	265	PREDICTED: probable inactive leucine-rich repeat receptor-like protein kinase At1g66830-like [Cucumis sativus]	_	_	_	_	GO:0004672|protein kinase activity;	GO:0008152|metabolic process;	GO:0016020|membrane;	_
c11291_g1_i1	221	hypothetical protein PRUPE_ppa005348mg [Prunus persica]	_	_	_	_	GO:0000166|nucleotide binding;GO:0003676|nucleic acid binding;	GO:0006810|transport;	GO:0005622|intracellular;	_
c11292_g1_i1	222	_	_	_	_	_	_	_	_	_
c11293_g1_i1	256	PREDICTED: cell number regulator 8-like [Malus domestica]	RecName: Full=Cell number regulator 8; AltName: Full=ZmCNR08 [Zea mays]	_	_	_	_	_	_	_
c11294_g1_i1	278	_	_	_	_	_	_	_	_	_
c11295_g1_i1	481	Early nodulin-like protein 17 [Theobroma cacao]	RecName: Full=Lamin-like protein; Flags: Precursor [Arabidopsis thaliana]	_	_	_	GO:0009055|electron carrier activity;GO:0005507|copper ion binding;	_	_	_
c11296_g1_i1	215	_	_	_	_	_	_	_	_	_
c11298_g1_i1	387	_	_	_	_	_	_	_	_	_
c11299_g1_i1	481	PREDICTED: putative ribonuclease H protein At1g65750-like [Fragaria vesca subsp. vesca]	_	_	_	_	GO:0003964|RNA-directed DNA polymerase activity;GO:0003723|RNA binding;	GO:0006278|RNA-dependent DNA replication;	_	_
c1129_g1_i1	479	unknown [Lotus japonicus]	_	PF10950.3|DUF2775|Protein of unknown function (DUF2775)|m.48351:26-99	_	_	_	_	_	_
c112_g1_i1	294	_	_	_	_	_	_	_	_	_
c11301_g1_i1	525	_	_	_	_	_	_	_	_	_
c11302_g1_i1	425	_	_	_	_	_	_	_	_	_
c11303_g1_i1	235	_	_	_	_	_	_	_	_	_
c11305_g1_i1	334	F26K24.5 protein [Theobroma F26K24.5 protein [Theobroma cacao]	_	_	_	_	_	_	_	_
c11306_g1_i1	390	_	_	_	_	_	_	_	_	_
c11307_g1_i1	241	aldehyde dehydrogenase [Exophiala aquamarina CBS 119918]	RecName: Full=Aldehyde dehydrogenase; Short=ALDDH; Short=ALDH [Aspergillus niger]	_	_	_	GO:0016620|oxidoreductase activity, acting on the aldehyde or oxo group of donors, NAD or NADP as acceptor;	GO:0055114|oxidation-reduction process;	_	path:ko00010;path:ko00040;path:ko00053;path:ko00071;path:ko00280;path:ko00310;path:ko00330;path:ko00340;path:ko00380;path:ko00410;path:ko00561;path:ko00620;path:ko00625;path:ko00903;path:ko01100;path:ko01110;path:ko01120
c11308_g1_i1	228	PREDICTED: pentatricopeptide repeat-containing protein At2g31400, chloroplastic [Vitis vinifera]	RecName: Full=Pentatricopeptide repeat-containing protein At2g31400, chloroplastic; Flags: Precursor [Arabidopsis thaliana]	_	_	_	GO:0003677|DNA binding;	GO:0031930|mitochondria-nucleus signaling pathway;GO:0010019|chloroplast-nucleus signaling pathway;	_	_
c1130_g1_i1	217	_	_	_	_	_	_	_	_	_
c11310_g1_i1	363	_	_	_	_	_	_	_	_	_
c11311_g1_i1	224	_	_	_	_	_	_	_	_	_
c11312_g1_i1	386	_	RecName: Full=Laccase-4; AltName: Full=Benzenediol:oxygen oxidoreductase 4; AltName: Full=Diphenol oxidase 4; AltName: Full=Urishiol oxidase 4; Flags: Precursor [Or	_	_	_	_	_	_	_
c11313_g1_i1	481	hypothetical protein PRUPE_ppa006790mg [Prunus persica]	_	_	_	_	_	_	_	_
c11314_g1_i1	550	hypothetical protein CICLE_v10024796mg [Citrus clementina]	RecName: Full=Leucine-rich repeat receptor-like serine/threonine-protein kinase BAM1; AltName: Full=Protein BARELY ANY MERISTEM 1; Flags: Precursor [Arabidopsis th	PF08263.7|LRRNT_2|Leucine rich repeat N-terminal domain|m.48931:58-95	_	_	GO:0005524|ATP binding;GO:0033612|receptor serine/threonine kinase binding;GO:0043621|protein self-association;GO:0004674|protein serine/threonine kinase activity;	GO:0009069|serine family amino acid metabolic process;GO:0006468|protein phosphorylation;GO:0010075|regulation of meristem growth;GO:0010480|microsporocyte differentiation;GO:0048229|gametophyte development;GO:0009934|regulation of meristem structural organization;	GO:0016021|integral component of membrane;	_
c11315_g1_i1	233	hypothetical protein PHAVU_003G211200g [Phaseolus vulgaris]	RecName: Full=Ubiquitin-like modifier-activating enzyme 5; Short=Ubiquitin-activating enzyme 5 [Arabidopsis thaliana]	_	_	_	GO:0016616|oxidoreductase activity, acting on the CH-OH group of donors, NAD or NADP as acceptor;GO:0048037|cofactor binding;	GO:0055114|oxidation-reduction process;	_	_
c11316_g1_i1	256	_	_	_	_	_	_	_	_	_
c1131_g1_i1	463	_	_	_	_	_	_	_	_	_
c11320_g1_i1	684	PREDICTED: C2 domain-containing protein At1g53590-like isoform X1 [Glycine max]	RecName: Full=C2 domain-containing protein At1g53590; AltName: Full=N-terminal-TM-C2 domain type 6 protein 1; Short=NTMC2TYPE6.1 [Arabidopsis thaliana]	_	_	_	_	_	GO:0005886|plasma membrane;GO:0009507|chloroplast;GO:0005773|vacuole;	_
c11324_g1_i1	251	unnamed protein product [Coffea canephora]	RecName: Full=Adenine phosphoribosyltransferase 1, chloroplastic; Short=APRT 1; Flags: Precursor [Arabidopsis thaliana]	_	_	_	GO:0003999|adenine phosphoribosyltransferase activity;	GO:0006168|adenine salvage;GO:0009116|nucleoside metabolic process;	GO:0005737|cytoplasm;	path:ko00230;path:ko01100
c11326_g1_i1	225	_	_	_	_	_	_	_	_	_
c11327_g1_i1	295	_	_	_	_	_	_	_	_	_
c11328_g1_i1	471	PREDICTED: uncharacterized protein LOC100262958 [Vitis vinifera]	RecName: Full=Protein SHOOT GRAVITROPISM 5; AltName: Full=Indeterminate(ID)-domain protein 15; Short=AtIDD15 [Arabidopsis thaliana]	PF00096.21|zf-C2H2|Zinc finger, C2H2 type|m.49059:59-81;PF00096.21|zf-C2H2|Zinc finger, C2H2 type|m.49059:136-157;PF12874.2|zf-met|Zinc-finger of C2H2 type|m.49059:59-77	_	_	GO:0046872|metal ion binding;GO:0046982|protein heterodimerization activity;GO:0043621|protein self-association;GO:0044212|transcription regulatory region DNA binding;	GO:0009959|negative gravitropism;GO:0009590|detection of gravity;GO:2000904|regulation of starch metabolic process;GO:0010031|circumnutation;	GO:0005634|nucleus;	_
c11329_g1_i1	316	Glutathione S-transferase 7 isoform 1 [Theobroma cacao]	RecName: Full=Glutathione S-transferase APIC; AltName: Full=GST class-phi	_	_	_	_	_	_	path:ko00480;path:ko00980;path:ko00982;path:ko05204
c1132_g1_i1	349	endonuclease/exonuclease/phosphatase family protein [Medicago truncatula]	_	PF03372.18|Exo_endo_phos|Endonuclease/Exonuclease/phosphatase family|m.48331:5-100	_	_	_	_	_	_
c11333_g1_i1	458	PREDICTED: V-type proton ATPase subunit d2-like [Cucumis sativus]	RecName: Full=V-type proton ATPase subunit d1; Short=V-ATPase subunit d1; AltName: Full=Vacuolar H(+)-ATPase subunit d isoform 1; AltName: Full=Vacuolar proton pum	_	_	_	GO:0015078|hydrogen ion transmembrane transporter activity;	GO:0015991|ATP hydrolysis coupled proton transport;	GO:0033179|proton-transporting V-type ATPase, V0 domain;GO:0009506|plasmodesma;GO:0005794|Golgi apparatus;GO:0005886|plasma membrane;GO:0000325|plant-type vacuole;	path:ko00190;path:ko01100;path:ko04142;path:ko04145;path:ko04721;path:ko04966;path:ko05110;path:ko05120;path:ko05152;path:ko05203;path:ko05323
c11334_g1_i2	671	hypothetical protein JCGZ_06884 [Jatropha curcas]	_	_	hypothetical protein	_	_	_	_	_
c11337_g1_i1	877	Mitochondrial ribosomal protein L11 [Theobroma cacao]	RecName: Full=54S ribosomal protein L19, mitochondrial; Flags: Precursor [Schizosaccharomyces pombe 972h-]	PF00298.14|Ribosomal_L11|Ribosomal protein L11, RNA binding domain|m.48912:80-150;PF03946.9|Ribosomal_L11_N|Ribosomal protein L11, N-terminal domain|m.48912:17-75	SubName: Full=Putative uncharacterized protein;	COG0080	GO:0003735|structural constituent of ribosome;	GO:0042254|ribosome biogenesis;GO:0006412|translation;	GO:0005840|ribosome;	path:ko03010
c11338_g1_i1	394	_	_	_	_	_	_	_	_	_
c11339_g1_i1	340	_	_	_	_	_	_	_	_	_
c1133_g1_i1	738	PREDICTED: acyl-coenzyme A thioesterase 8 [Vitis vinifera]	RecName: Full=Acyl-coenzyme A thioesterase 8; Short=Acyl-CoA thioesterase 8; AltName: Full=Choloyl-coenzyme A thioesterase; AltName: Full=Peroxisomal acyl-CoA thio	PF00027.24|cNMP_binding|Cyclic nucleotide-binding domain|m.48360:34-112;PF13622.1|4HBT_3|Thioesterase-like superfamily|m.48360:158-220	acyl-CoA thioesterase family protein (EC:3.1.2.2)	_	GO:0047617|acyl-CoA hydrolase activity;	GO:0006637|acyl-CoA metabolic process;	GO:0005777|peroxisome;	path:ko00062;path:ko01040;path:ko01100;path:ko01110
c11343_g1_i1	280	_	_	_	_	_	_	_	_	_
c11345_g1_i1	781	hypothetical protein JCGZ_07074 [Jatropha curcas]	RecName: Full=Probable protein phosphatase 2C 11; Short=OsPP2C11 [Oryza sativa Japonica Group]	PF00481.16|PP2C|Protein phosphatase 2C|m.49021:1-83	_	_	GO:0046872|metal ion binding;GO:0004722|protein serine/threonine phosphatase activity;	GO:0006470|protein dephosphorylation;	GO:0008287|protein serine/threonine phosphatase complex;	_
c11347_g1_i1	854	putative ubiquitin-conjugating enzyme E2 16 [Morus notabilis]	RecName: Full=Probable ubiquitin-conjugating enzyme E2 16; AltName: Full=Ubiquitin carrier protein 16 [Arabidopsis thaliana]	PF00179.21|UQ_con|Ubiquitin-conjugating enzyme|m.48934:19-154;PF14461.1|Prok-E2_B|Prokaryotic E2 family B|m.48934:59-121;PF05773.17|RWD|RWD domain|m.48934:20-112	RecName: Full=Ubiquitin carrier protein; EC=6.3.2.-;	COG5078	GO:0016881|acid-amino acid ligase activity;	GO:0008152|metabolic process;	_	path:ko04120
c11349_g1_i1	492	_	_	_	_	_	_	_	_	_
c1134_g1_i1	291	_	_	_	_	_	_	_	_	_
c11350_g1_i1	252	_	_	_	_	_	_	_	_	_
c11351_g1_i1	234	PREDICTED: lachrymatory-factor synthase-like [Fragaria vesca subsp. vesca]	_	_	_	_	_	_	_	_
c11352_g1_i1	481	_	_	_	_	_	_	_	_	_
c11353_g1_i1	264	_	_	_	_	_	_	_	_	_
c11355_g1_i1	286	Myo-inositol oxygenase 2 isoform 1 [Theobroma cacao]	RecName: Full=Inositol oxygenase 4; AltName: Full=Myo-inositol oxygenase 4; Short=AtMIOX4; Short=MI oxygenase 4 [Arabidopsis thaliana]	_	_	_	GO:0005506|iron ion binding;GO:0050113|inositol oxygenase activity;	GO:0019310|inositol catabolic process;GO:0055114|oxidation-reduction process;	GO:0005737|cytoplasm;	path:ko00053;path:ko00562
c11356_g1_i1	337	_	_	_	_	_	_	_	_	_
c11357_g1_i1	307	PREDICTED: pentatricopeptide repeat-containing protein At5g46460, mitochondrial [Cucumis melo]	RecName: Full=Pentatricopeptide repeat-containing protein At5g46460, mitochondrial; Flags: Precursor [Arabidopsis thaliana]	_	annotation not avaliable	_	_	_	_	_
c11358_g1_i1	217	_	_	_	_	_	_	_	_	_
c11359_g1_i1	226	hypothetical protein PRUPE_ppa000625mg [Prunus persica]	RecName: Full=Exocyst complex component SEC8; Short=AtSec8; AltName: Full=Exocyst complex component 4 [Arabidopsis thaliana]	_	_	_	_	GO:0006904|vesicle docking involved in exocytosis;GO:0015031|protein transport;	GO:0000145|exocyst;	path:ko04530
c1135_g1_i1	333	_	_	_	_	_	_	_	_	_
c11360_g1_i2	331	_	_	_	_	_	_	_	_	_
c11361_g1_i1	232	_	_	_	_	_	_	_	_	_
c11362_g1_i1	895	hypothetical protein POPTR_0018s09420g [Populus trichocarpa]	RecName: Full=Putative ABC transporter B family member 8; Short=ABC transporter ABCB.8; Short=AtABCB8; AltName: Full=P-glycoprotein 8; AltName: Full=Putative multid	PF00005.22|ABC_tran|ABC transporter|m.49006:59-206	_	_	GO:0005524|ATP binding;GO:0042626|ATPase activity, coupled to transmembrane movement of substances;	GO:0055085|transmembrane transport;GO:0006200|ATP catabolic process;	GO:0016021|integral component of membrane;	path:ko02010;path:ko04976;path:ko05206
c11363_g1_i1	203	_	_	_	_	_	_	_	_	_
c11365_g1_i1	244	unknown [Populus trichocarpa]	RecName: Full=Heavy metal-associated isoprenylated plant protein 26; Short=AtHIPP26; AltName: Full=Farnesylated protein 6; Short=AtFP6; Flags: Precursor [Arabidops	_	_	_	_	_	_	_
c11367_g1_i1	224	_	_	_	_	_	_	_	_	_
c11368_g1_i1	593	PREDICTED: aspartic proteinase Asp1-like isoform X1 [Citrus sinensis]	_	PF14541.1|TAXi_C|Xylanase inhibitor C-terminal|m.48921:16-82;PF00026.18|Asp|Eukaryotic aspartyl protease|m.48921:19-82	hypothetical protein	_	GO:0004190|aspartic-type endopeptidase activity;	GO:0006508|proteolysis;	_	_
c11369_g1_i1	526	PREDICTED: uncharacterized protein LOC103321955 [Prunus mume]	_	_	_	_	_	_	_	_
c1136_g1_i1	261	Tetratricopeptide repeat-like superfamily protein, putative [Theobroma cacao]	_	_	_	_	_	_	_	_
c11370_g1_i1	381	hypothetical protein POPTR_0017s12550g [Populus trichocarpa]	RecName: Full=Cyclic nucleotide-gated ion channel 2; Short=AtCNGC2; AltName: Full=Cyclic nucleotide- and calmodulin-regulated ion channel 2; AltName: Full=Protein	_	_	_	GO:0005242|inward rectifier potassium channel activity;GO:0005262|calcium channel activity;GO:0005222|intracellular cAMP activated cation channel activity;	GO:0070588|calcium ion transmembrane transport;GO:0007263|nitric oxide mediated signal transduction;GO:0009626|plant-type hypersensitive response;GO:0071805|potassium ion transmembrane transport;	GO:0005622|intracellular;GO:0017071|intracellular cyclic nucleotide activated cation channel complex;GO:0008076|voltage-gated potassium channel complex;	path:ko04626
c11371_g1_i1	212	_	_	_	_	_	_	_	_	_
c11372_g1_i1	316	_	_	_	_	_	_	_	_	_
c11373_g1_i1	375	_	_	_	_	_	_	_	_	_
c11374_g1_i2	475	hypothetical protein CICLE_v10019335mg [Citrus clementina]	_	_	_	_	_	_	_	_
c11376_g1_i1	556	_	_	_	_	_	_	_	_	_
c11377_g1_i1	678	_	_	_	_	_	_	_	_	_
c11379_g1_i1	466	Importin alpha isoform 1 [Theobroma cacao]	RecName: Full=Importin subunit alpha-1; AltName: Full=Karyopherin subunit alpha-1; Short=KAP-alpha-1 [Arabidopsis thaliana]	_	_	_	GO:0008565|protein transporter activity;	GO:0006606|protein import into nucleus;	GO:0005634|nucleus;GO:0005737|cytoplasm;	_
c1137_g1_i1	287	_	_	_	_	_	_	_	_	_
c11380_g1_i1	225	_	_	_	_	_	_	_	_	_
c11381_g1_i1	230	hypothetical protein CICLE_v10030857mg [Citrus clementina]	RecName: Full=Pentatricopeptide repeat-containing protein At2g21090 [Arabidopsis thaliana]	_	_	_	_	_	_	_
c11382_g1_i1	311	_	_	_	_	_	_	_	_	_
c11384_g1_i1	331	hypothetical protein L484_001714 [Morus notabilis]	_	_	_	_	_	_	_	_
c11385_g1_i1	463	PREDICTED: uncharacterized protein LOC103337496 [Prunus mume]	_	PF12043.3|DUF3527|Domain of unknown function (DUF3527)|m.48988:29-154	_	_	_	_	_	_
c11386_g1_i1	430	PREDICTED: probable LRR receptor-like serine/threonine-protein kinase At4g08850-like [Vitis vinifera]	RecName: Full=Probable LRR receptor-like serine/threonine-protein kinase At4g08850; Flags: Precursor [Arabidopsis thaliana]	PF12799.2|LRR_4|Leucine Rich repeats (2 copies)|m.48979:3-40;PF12799.2|LRR_4|Leucine Rich repeats (2 copies)|m.48979:101-136;PF13855.1|LRR_8|Leucine rich repeat|m.48979:28-85;PF13855.1|LRR_8|Leucine rich repeat|m.48979:75-135;PF00560.28|LRR_1|Leucine Rich Repeat|m.48979:4-26;PF00560.28|LRR_1|Leucine Rich Repeat|m.48979:28-48;PF00560.28|LRR_1|Leucine Rich Repeat|m.48979:124-142;PF13504.1|LRR_7|Leu…	SubName: Full=Chromosome chr17 scaffold_16, whole genome shotgun sequence;	COG4886	GO:0000166|nucleotide binding;GO:0004672|protein kinase activity;	GO:0006468|protein phosphorylation;	_	_
c11387_g1_i1	531	zinc finger CCCH domain-containing protein 30-like [Vitis vinifera]	RecName: Full=Zinc finger CCCH domain-containing protein 24; Short=OsC3H24 [Oryza sativa Japonica Group]	_	_	_	GO:0046872|metal ion binding;	_	GO:0005737|cytoplasm;	_
c11388_g1_i1	334	PREDICTED: probable membrane-associated kinase regulator 1 [Vitis vinifera]	RecName: Full=Probable membrane-associated kinase regulator 1 [Arabidopsis thaliana]	_	_	_	_	_	_	_
c11389_g1_i1	201	_	_	_	_	_	_	_	_	_
c11390_g1_i1	216	_	_	_	_	_	_	_	_	_
c11391_g1_i1	325	PREDICTED: L-lactate dehydrogenase A-like [Glycine max]	_	_	_	_	GO:0004459|L-lactate dehydrogenase activity;	GO:0006534|cysteine metabolic process;GO:0006094|gluconeogenesis;GO:0006096|glycolytic process;GO:0044262|cellular carbohydrate metabolic process;GO:0055114|oxidation-reduction process;	GO:0005737|cytoplasm;	path:ko00010;path:ko00270;path:ko00620;path:ko00640;path:ko01100;path:ko01110;path:ko01120
c11393_g1_i1	351	_	_	_	_	_	_	_	_	_
c11394_g1_i1	270	PREDICTED: uncharacterized protein LOC100251059 [Vitis vinifera]	_	_	_	_	_	_	_	_
c11395_g1_i1	277	_	_	_	_	_	_	_	_	_
c11397_g1_i1	359	_	_	_	_	_	_	_	_	_
c1139_g1_i1	372	PREDICTED: probable ADP-ribosylation factor GTPase-activating protein AGD5-like [Vitis vinifera]	RecName: Full=Probable ADP-ribosylation factor GTPase-activating protein AGD5; Short=ARF GAP AGD5; AltName: Full=Protein ARF-GAP DOMAIN 5; Short=AtAGD5; AltName: Fu	_	_	_	GO:0008060|ARF GTPase activator activity;GO:0008270|zinc ion binding;	GO:0032312|regulation of ARF GTPase activity;GO:0043547|positive regulation of GTPase activity;	_	path:ko04144
c113_g1_i1	453	_	_	_	_	_	_	_	_	_
c11400_g1_i1	251	_	_	_	_	_	_	_	_	_
c11401_g1_i1	494	Beta-amylase 1 [Morus notabilis]	_	_	_	_	_	GO:0005975|carbohydrate metabolic process;	_	path:ko00500;path:ko01100
c11402_g1_i1	470	_	_	_	_	_	_	_	_	_
c11403_g1_i1	274	PREDICTED: pentatricopeptide repeat-containing protein At4g21170-like [Vitis vinifera]	RecName: Full=Pentatricopeptide repeat-containing protein At4g21170 [Arabidopsis thaliana]	_	_	_	_	_	_	_
c11404_g1_i1	330	_	_	_	_	_	_	_	_	_
c11405_g1_i1	217	_	_	_	_	_	_	_	_	_
c11407_g1_i1	214	ubiquitin-protein ligase, putative [Ricinus communis]	RecName: Full=U-box domain-containing protein 4; AltName: Full=Plant U-box protein 4 [Arabidopsis thaliana]	_	_	_	GO:0016874|ligase activity;	GO:0008152|metabolic process;	_	_
c11409_g1_i1	258	_	_	_	_	_	_	_	_	_
c1140_g1_i1	427	_	_	_	_	_	_	_	_	_
c11410_g1_i1	220	_	_	_	_	_	_	_	_	_
c11414_g1_i1	262	_	_	_	_	_	_	_	_	_
c11415_g1_i2	253	_	_	_	_	_	_	_	_	_
c11416_g1_i1	539	_	_	_	_	_	_	_	_	_
c11417_g1_i1	222	_	_	_	_	_	_	_	_	_
c11418_g1_i1	297	PREDICTED: extensin-2-like [Prunus mume]	RecName: Full=Leucine-rich repeat extensin-like protein 1; Short=AtLRX1; Short=LRR/EXTENSIN1; AltName: Full=Cell wall hydroxyproline-rich glycoprotein; Flags: Precu	_	_	_	GO:0005199|structural constituent of cell wall;	GO:0009664|plant-type cell wall organization;GO:0042546|cell wall biogenesis;	GO:0005618|cell wall;	_
c11419_g1_i1	520	hypothetical protein VITISV_026680 [Vitis vinifera]	_	_	_	_	GO:0003723|RNA binding;GO:0003677|DNA binding;GO:0004190|aspartic-type endopeptidase activity;GO:0003964|RNA-directed DNA polymerase activity;	GO:0015074|DNA integration;GO:0006508|proteolysis;GO:0006278|RNA-dependent DNA replication;	GO:0005634|nucleus;	_
c1141_g1_i1	613	_	_	_	_	_	_	_	_	_
c11420_g1_i1	614	PREDICTED: probable inactive purple acid phosphatase 27, partial [Prunus mume]	RecName: Full=Probable inactive purple acid phosphatase 27; Flags: Precursor [Arabidopsis thaliana]	PF00149.23|Metallophos|Calcineurin-like phosphoesterase|m.50896:44-194	annotation not avaliable	COG1409	GO:0046872|metal ion binding;GO:0003993|acid phosphatase activity;	GO:0019497|hexachlorocyclohexane metabolic process;GO:0006771|riboflavin metabolic process;GO:0016311|dephosphorylation;	_	_
c11421_g1_i1	648	hypothetical protein JCGZ_16628 [Jatropha curcas]	RecName: Full=Probable pyruvate kinase, cytosolic isozyme; Short=PK [Arabidopsis thaliana]	_	_	_	GO:0000287|magnesium ion binding;GO:0004743|pyruvate kinase activity;GO:0030955|potassium ion binding;	GO:0016310|phosphorylation;GO:0006094|gluconeogenesis;GO:0006096|glycolytic process;GO:0015976|carbon utilization;GO:0046686|response to cadmium ion;GO:0006144|purine nucleobase metabolic process;	GO:0005829|cytosol;GO:0005886|plasma membrane;	path:ko00010;path:ko00230;path:ko00620;path:ko01100;path:ko01110;path:ko01120;path:ko01200;path:ko01230;path:ko04930;path:ko05203
c11422_g1_i1	513	hypothetical protein PRUPE_ppa021007mg, partial [Prunus persica]	RecName: Full=Polyribonucleotide nucleotidyltransferase 1, chloroplastic; Short=AtcpPNPase; AltName: Full=Polynucleotide phosphorylase 1; Short=PNPase 1; AltName: F	PF03725.10|RNase_PH_C|3' exoribonuclease family, domain 2|m.51103:17-79	_	_	GO:0003723|RNA binding;GO:0004654|polyribonucleotide nucleotidyltransferase activity;GO:0000175|3'-5'-exoribonuclease activity;	GO:0016123|xanthophyll biosynthetic process;GO:0016036|cellular response to phosphate starvation;GO:0006402|mRNA catabolic process;GO:0010323|negative regulation of isopentenyl diphosphate biosynthetic process, methylerythritol 4-phosphate pathway;GO:0016120|carotene biosynthetic process;GO:0090503|RNA phosphodiester bond hydrolysis, exonucleolytic;GO:0006144|purine nucleobase metabolic process;G…	GO:0009570|chloroplast stroma;	path:ko00230;path:ko00240;path:ko03018
c11424_g1_i1	422	unnamed protein product [Coffea canephora]	_	_	_	_	_	_	_	_
c11425_g1_i1	548	PREDICTED: uncharacterized protein LOC100784172 [Glycine max]	RecName: Full=Chromodomain-helicase-DNA-binding protein Mi-2 homolog; AltName: Full=ATP-dependent helicase Mi-2; Short=dMi-2 [Drosophila melanogaster]	PF00628.24|PHD|PHD-finger|m.51076:36-78	hypothetical protein	_	GO:0046872|metal ion binding;	_	_	_
c11427_g1_i1	221	_	_	_	_	_	_	_	_	_
c11428_g1_i1	286	_	_	_	_	_	_	_	_	_
c11429_g1_i1	369	hypothetical protein CICLE_v10021501mg [Citrus clementina]	RecName: Full=Homeobox-leucine zipper protein ATHB-4; AltName: Full=HD-ZIP protein ATHB-4; AltName: Full=Homeodomain transcription factor ATHB-4 [Arabidopsis thalia	PF04618.7|HD-ZIP_N|HD-ZIP protein N terminus|m.51066:13-57;PF00046.24|Homeobox|Homeobox domain|m.51066:85-122	hypothetical protein	_	GO:0043565|sequence-specific DNA binding;GO:0003700|sequence-specific DNA binding transcription factor activity;	GO:0006355|regulation of transcription, DNA-templated;	GO:0005634|nucleus;GO:0005667|transcription factor complex;	_
c1142_g1_i1	455	_	_	_	_	_	_	_	_	_
c11430_g1_i1	541	hypothetical protein JCGZ_20416 [Jatropha curcas]	RecName: Full=Bidirectional sugar transporter SWEET4; Short=OsSWEET4 [Oryza sativa Japonica SWET4_ORYSI RecName: Full=Bidirectional	PF03083.11|MtN3_slv|Sugar efflux transporter for intercellular exchange|m.51095:1-65	_	_	_	GO:0008643|carbohydrate transport;	_	_
c11431_g1_i1	520	_	_	_	_	_	_	_	_	_
c11433_g1_i1	217	_	_	_	_	_	_	_	_	_
c11435_g1_i1	537	PREDICTED: uncharacterized protein LOC101204365 [Cucumis sativus]	_	_	_	_	_	_	_	_
c11436_g1_i1	641	hypothetical protein UM03322.1 [Ustilago maydis 521]	RecName: Full=60S ribosomal protein L10 [Dictyostelium discoideum]	PF00252.13|Ribosomal_L16|Ribosomal protein L16p/L10e|m.51039:8-92	hypothetical protein	COG0197	GO:0008270|zinc ion binding;GO:0003735|structural constituent of ribosome;	GO:0042254|ribosome biogenesis;GO:0006412|translation;	GO:0005840|ribosome;	path:ko03010
c1143_g1_i1	333	_	_	_	_	_	_	_	_	_
c11440_g1_i1	323	hypothetical protein CICLE_v10014026mg [Citrus clementina]	RecName: Full=Methyl-CpG-binding domain-containing protein 9; Short=AtMBD9; Short=MBD09; AltName: Full=Histone acetyl transferase MBD9; AltName: Full=Methyl-CpG-bin	_	_	_	GO:0003677|DNA binding;GO:0008270|zinc ion binding;	_	GO:0005634|nucleus;	_
c11442_g1_i1	372	hypothetical protein OsI_00559 [Oryza sativa Indica Group]	_	_	_	_	_	_	_	_
c11443_g1_i1	476	cellulose synthase [Populus tremula x Populus tremuloides]	RecName: Full=Cellulose synthase A catalytic subunit 2 [UDP-forming]	PF03552.9|Cellulose_synt|Cellulose synthase|m.51050:1-158	cellulose synthase A (EC:2.4.1.12)	COG1215	GO:0016760|cellulose synthase (UDP-forming) activity;GO:0008270|zinc ion binding;	GO:0006011|UDP-glucose metabolic process;GO:0005982|starch metabolic process;GO:0005985|sucrose metabolic process;GO:0030244|cellulose biosynthetic process;	GO:0016021|integral component of membrane;GO:0005886|plasma membrane;	_
c11444_g1_i1	724	_	_	_	_	_	_	_	_	_
c11445_g1_i1	229	_	_	_	_	_	_	_	_	_
c11447_g1_i1	266	_	_	_	_	_	_	_	_	_
c11448_g1_i1	317	hypothetical protein CICLE_v10029952mg [Citrus clementina]	RecName: Full=Dehydrin ERD14 [Arabidopsis thaliana]	_	_	_	_	GO:0050896|response to stimulus;	_	_
c11449_g1_i1	268	_	_	_	_	_	_	_	_	_
c11451_g1_i1	473	_	_	_	_	_	_	_	_	_
c11453_g1_i1	247	_	_	_	_	_	_	_	_	_
c11454_g1_i1	201	_	_	_	_	_	_	_	_	_
c11456_g1_i1	358	_	_	_	_	_	_	_	_	_
c11459_g1_i1	218	_	_	_	_	_	_	_	_	_
c1145_g1_i1	369	_	_	_	_	_	_	_	_	_
c11460_g1_i1	208	_	_	_	_	_	_	_	_	_
c11461_g1_i1	888	PREDICTED: cationic amino acid transporter 4, vacuolar [Prunus mume]	RecName: Full=Cationic amino acid transporter 4, vacuolar [Arabidopsis thaliana]	PF13520.1|AA_permease_2|Amino acid permease|m.51063:69-294;PF00324.16|AA_permease|Amino acid permease|m.51063:73-296	SubName: Full=Chromosome chr8 scaffold_150, whole genome shotgun sequence;	COG0531	GO:0015171|amino acid transmembrane transporter activity;	GO:0003333|amino acid transmembrane transport;	GO:0016021|integral component of membrane;	path:ko05206
c11464_g1_i1	282	Dehydration-responsive element-binding protein 2G, putative [Theobroma cacao]	_	_	_	_	GO:0000287|magnesium ion binding;GO:0003677|DNA binding;GO:0003924|GTPase activity;GO:0005525|GTP binding;GO:0003700|sequence-specific DNA binding transcription factor activity;	GO:0006355|regulation of transcription, DNA-templated;GO:0006184|GTP catabolic process;	GO:0005634|nucleus;GO:0005667|transcription factor complex;	_
c11465_g1_i1	423	_	_	_	_	_	_	_	_	_
c11466_g1_i1	374	putative beta-ketoacyl-CoA synthase [Arabidopsis thaliana]	RecName: Full=3-ketoacyl-CoA synthase 17; Short=KCS-17; AltName: Full=Very long-chain fatty acid condensing enzyme 17; Short=VLCFA condensing enzyme 17 [Arabidops	_	_	_	_	_	_	path:ko00062;path:ko01110
c11467_g1_i1	691	Uncharacterized protein TCM_034063 [Theobroma cacao]	_	_	_	_	_	_	_	_
c11468_g1_i1	557	_	_	_	_	_	_	_	_	_
c1146_g1_i1	387	PREDICTED: probable inactive purple acid phosphatase 27-like [Cicer arietinum]	RecName: Full=Probable inactive purple acid phosphatase 27; Flags: Precursor [Arabidopsis thaliana]	_	_	_	GO:0046872|metal ion binding;GO:0003993|acid phosphatase activity;	GO:0019497|hexachlorocyclohexane metabolic process;GO:0006771|riboflavin metabolic process;GO:0016311|dephosphorylation;	GO:0005618|cell wall;	_
c11473_g1_i1	331	PREDICTED: UPF0481 protein At3g47200-like [Fragaria vesca subsp. vesca]	_	_	_	_	_	_	_	_
c11474_g1_i1	474	_	_	_	_	_	_	_	_	_
c11475_g1_i1	420	_	_	_	_	_	_	_	_	_
c11479_g1_i1	326	PREDICTED: ankyrin repeat-containing protein At3g12360-like isoform X1 [Citrus sinensis]	_	_	_	_	_	_	_	_
c1147_g1_i1	701	_	_	_	_	_	_	_	_	_
c11481_g1_i1	214	_	_	_	_	_	_	_	_	_
c11482_g1_i1	238	nac family transcription factor 5 [Morella rubra]	RecName: Full=NAC domain-containing protein 48; Short=ONAC048 [Oryza sativa Japonica Group]	_	_	_	GO:0003677|DNA binding;	GO:0006355|regulation of transcription, DNA-templated;	_	_
c11483_g1_i1	249	_	_	_	_	_	_	_	_	_
c11486_g1_i2	260	ATP binding protein, putative [Ricinus communis]	_	_	_	_	_	_	_	_
c11488_g1_i1	286	metallothionein-like protein [Saccharum hybrid cultivar Pindar]	RecName: Full=Metallothionein-like protein type 2	_	_	_	_	_	_	_
c11489_g1_i2	337	Jasmonate-zim-domain protein 10, putative [Theobroma cacao]	RecName: Full=Protein TIFY 9; AltName: Full=Jasmonate ZIM domain-containing protein 10; AltName: Full=Protein JASMONATE-ASSOCIATED 1; AltName: Full=Protein JAZ10 [A	PF06200.9|tify|tify domain|m.50961:83-111	_	_	_	GO:0050896|response to stimulus;	_	path:ko04075;path:ko04626
c11491_g1_i1	208	_	_	_	_	_	_	_	_	_
c11492_g1_i2	401	_	_	_	_	_	_	_	_	_
c11494_g1_i1	585	PREDICTED: UPF0481 protein At3g47200-like isoform X2 [Glycine max]	_	PF03140.10|DUF247|Plant protein of unknown function|m.51003:4-107	_	_	_	_	_	_
c11495_g1_i1	222	protein translocase, putative [Ricinus communis]	RecName: Full=Translocase of chloroplast 132, chloroplastic; Short=AtToc132; AltName: Full=132 kDa chloroplast outer envelope protein [Arabidopsis thaliana]	_	_	_	GO:0016817|hydrolase activity, acting on acid anhydrides;GO:0005525|GTP binding;	GO:0008152|metabolic process;	_	_
c11496_g1_i1	298	cyclin d, putative [Ricinus cyclin d, putative [Ricinus communis]	RecName: Full=Cyclin-D2-1; AltName: Full=Cyclin-delta-2; Short=Cyclin-d2; AltName: Full=G1/S-specific cyclin-D2-1; Short=CycD2;1 [Arabidopsis thaliana]	_	SubName: Full=Chromosome chr3 scaffold_117, whole genome shotgun sequence;	COG5024	_	_	GO:0005634|nucleus;	_
c11496_g2_i1	446	hypothetical protein CICLE_v10026166mg [Citrus clementina]	_	_	_	_	_	_	_	_
c11497_g1_i1	694	_	_	_	_	_	_	_	_	_
c11498_g1_i1	836	WD-repeat protein, putative [Ricinus communis]	_	_	_	_	_	_	_	_
c11499_g1_i1	445	hypothetical protein EUGRSUZ_G02203 [Eucalyptus grandis]	_	_	_	_	_	GO:0055085|transmembrane transport;	GO:0016021|integral component of membrane;	_
c1149_g1_i1	706	_	_	_	_	_	_	_	_	_
c114_g1_i1	1184	putative polygalacturonase [Morus notabilis]	RecName: Full=Probable polygalacturonase; Short=PG; AltName: Full=Pectinase	PF00295.12|Glyco_hydro_28|Glycosyl hydrolases family 28|m.48437:60-125;PF00295.12|Glyco_hydro_28|Glycosyl hydrolases family 28|m.48438:5-116	_	_	GO:0004650|polygalacturonase activity;	GO:0005982|starch metabolic process;GO:0005985|sucrose metabolic process;	GO:0005576|extracellular region;	_
c11500_g1_i1	379	_	_	_	_	_	_	_	_	_
c11502_g1_i1	267	PREDICTED: uncharacterized protein At4g06744-like [Cucumis sativus]	_	_	_	_	_	_	_	_
c11503_g1_i1	293	hypothetical protein VITISV_001146 [Vitis vinifera]	RecName: Full=Cysteine proteinase RD21a; Short=RD21; Flags: Precursor [Arabidopsis thaliana]	_	_	_	GO:0008233|peptidase activity;GO:0016491|oxidoreductase activity;	GO:0008152|metabolic process;GO:0006950|response to stress;	GO:0043231|intracellular membrane-bounded organelle;GO:0044444|cytoplasmic part;	_
c11505_g1_i1	510	_	_	_	_	_	_	_	_	_
c11507_g1_i1	528	_	_	_	_	_	_	_	_	_
c11509_g1_i1	209	_	_	_	_	_	_	_	_	_
c1150_g1_i1	296	_	_	_	_	_	_	_	_	_
c11511_g1_i1	274	hypothetical protein PRUPE_ppa004012mg [Prunus persica]	RecName: Full=MLO-like protein 15; Short=AtMlo15 [Arabidopsis thaliana]	_	_	_	GO:0005516|calmodulin binding;	GO:0006952|defense response;GO:0009607|response to biotic stimulus;	GO:0016021|integral component of membrane;	_
c11512_g1_i2	296	_	_	_	_	_	_	_	_	_
c11514_g1_i1	301	_	_	_	_	_	_	_	_	_
c11515_g1_i1	298	hypothetical protein JCGZ_23396 [Jatropha curcas]	RecName: Full=Sugar transporter ERD6-like 2; AltName: Full=Sugar transporter-like protein 3 [Arabidopsis thaliana]	PF00083.19|Sugar_tr|Sugar (and other) transporter|m.51163:1-97	_	_	GO:0022891|substrate-specific transmembrane transporter activity;	GO:0055085|transmembrane transport;	GO:0016021|integral component of membrane;	_
c11518_g1_i1	591	_	_	_	_	_	_	_	_	_
c1151_g1_i1	417	Tetratricopeptide repeat (TPR)-like superfamily protein, putative [Theobroma cacao]	_	_	_	_	_	_	_	_
c11520_g1_i1	330	_	_	_	_	_	_	_	_	_
c11521_g1_i1	221	_	_	_	_	_	_	_	_	_
c11523_g1_i1	435	hypothetical protein JCGZ_09644 [Jatropha curcas]	RecName: Full=Alpha-dioxygenase 1; Short=Alpha DOX1; AltName: Full=Fatty acid dioxygenase AlphaDOX1; AltName: Full=Pathogen-induced oxygenase; AltName: Full=Plant a	_	_	_	GO:0016702|oxidoreductase activity, acting on single donors with incorporation of molecular oxygen, incorporation of two atoms of oxygen;GO:0020037|heme binding;GO:0004601|peroxidase activity;	GO:0071732|cellular response to nitric oxide;GO:0001561|fatty acid alpha-oxidation;GO:0009627|systemic acquired resistance;GO:0042742|defense response to bacterium;GO:0008219|cell death;GO:0009737|response to abscisic acid;GO:0071446|cellular response to salicylic acid stimulus;	_	path:ko00592
c11524_g1_i1	429	_	_	_	_	_	_	_	_	_
c11525_g1_i1	793	hypothetical protein JCGZ_26366 [Jatropha curcas]	RecName: Full=APO protein 3, mitochondrial; Flags: Precursor [Arabidopsis thaliana]	PF05634.6|APO_RNA-bind|APO RNA-binding|m.51028:27-211	_	_	GO:0003723|RNA binding;	_	_	_
c1152_g1_i1	336	_	_	_	_	_	_	_	_	_
c11530_g1_i1	593	_	_	_	_	_	_	_	_	_
c11531_g1_i1	315	_	_	_	_	_	_	_	_	_
c11532_g1_i1	441	PREDICTED: uncharacterized protein LOC100788837 [Glycine max]	_	_	_	_	GO:0046872|metal ion binding;	_	_	_
c11533_g1_i1	284	_	_	_	_	_	_	_	_	_
c11534_g1_i1	553	Sorting nexin-16 [Morus notabilis]	_	_	_	_	_	_	_	_
c11535_g1_i1	460	unnamed protein product [Vitis vinifera]	_	_	_	_	_	_	_	path:ko00562;path:ko01100;path:ko04070;path:ko04144;path:ko04666;path:ko04810
c11536_g1_i1	247	_	_	_	_	_	_	_	_	_
c11537_g1_i1	303	PREDICTED: vacuolar protein sorting-associated protein 41 homolog [Malus domestica]	RecName: Full=Vacuolar protein sorting-associated protein 41 homolog [Solanum lycopersicum]	_	_	_	GO:0008270|zinc ion binding;	GO:0006886|intracellular protein transport;GO:0009630|gravitropism;GO:0016192|vesicle-mediated transport;	_	_
c1153_g1_i1	201	hypothetical protein VITISV_024208 [Vitis vinifera]	_	_	_	_	GO:0003676|nucleic acid binding;	GO:0090304|nucleic acid metabolic process;GO:0034645|cellular macromolecule biosynthetic process;	_	_
c11540_g1_i1	468	hypothetical protein POPTR_0017s13550g [Populus trichocarpa]	RecName: Full=Auxin transport protein BIG; AltName: Full=Protein ATTENUATED SHADE AVOIDANCE 1; AltName: Full=Protein CORYMBOSA1; AltName: Full=Protein DARK OVER-EXP	_	_	_	GO:0008270|zinc ion binding;GO:0004842|ubiquitin-protein transferase activity;	GO:0009653|anatomical structure morphogenesis;GO:0009791|post-embryonic development;GO:0016567|protein ubiquitination;GO:0050896|response to stimulus;GO:0048731|system development;	_	path:ko05203
c11542_g1_i1	322	hypothetical protein PRUPE_ppa012711mg [Prunus persica]	_	_	SubName: Full=Putative uncharacterized protein;	_	_	_	_	_
c11543_g1_i1	284	_	_	_	_	_	_	_	_	_
c11544_g1_i1	221	hypothetical protein PHAVU_005G117500g [Phaseolus vulgaris]	RecName: Full=Fasciclin-like arabinogalactan protein 16; Flags: Precursor [Arabidopsis thaliana]	_	_	_	_	_	_	_
c11546_g1_i1	241	_	_	_	_	_	_	_	_	_
c11547_g1_i1	388	hypothetical protein PRUPE_ppa006831mg [Prunus persica]	RecName: Full=Probable fructose-bisphosphate aldolase 3, chloroplastic; Flags: Precursor [Arabidopsis thaliana]	_	_	_	GO:0004332|fructose-bisphosphate aldolase activity;	GO:0006094|gluconeogenesis;GO:0006000|fructose metabolic process;GO:0006096|glycolytic process;GO:0006020|inositol metabolic process;GO:0006013|mannose metabolic process;GO:0006098|pentose-phosphate shunt;GO:0015976|carbon utilization;	_	path:ko00010;path:ko00030;path:ko00051;path:ko00680;path:ko00710;path:ko01100;path:ko01110;path:ko01120;path:ko01200;path:ko01230
c11548_g1_i1	335	_	_	_	_	_	_	_	_	_
c11549_g1_i1	215	hypothetical protein PRUPE_ppa021211mg [Prunus persica]	RecName: Full=Probable LRR receptor-like serine/threonine-protein kinase At4g08850; Flags: Precursor [Arabidopsis thaliana]	_	_	_	GO:0004713|protein tyrosine kinase activity;GO:0005524|ATP binding;	GO:0018108|peptidyl-tyrosine phosphorylation;	GO:0016021|integral component of membrane;	_
c11550_g1_i1	445	PREDICTED: glutamate dehydrogenase 2 [Cucumis melo]	RecName: Full=Glutamate dehydrogenase 2; Short=GDH 2 [Arabidopsis thaliana]	_	_	_	GO:0016639|oxidoreductase activity, acting on the CH-NH2 group of donors, NAD or NADP as acceptor;	GO:0006520|cellular amino acid metabolic process;GO:0055114|oxidation-reduction process;	_	path:ko00250;path:ko00330;path:ko00471;path:ko00910;path:ko01100;path:ko04964
c11551_g1_i1	310	hypothetical protein EUGRSUZ_J01208 [Eucalyptus grandis]	RecName: Full=N-alpha-acetyltransferase 11; AltName: Full=N-terminal acetyltransferase complex ARD1 subunit homolog B; AltName: Full=NatA catalytic subunit Naa11	PF00583.19|Acetyltransf_1|Acetyltransferase (GNAT) family|m.51148:1-47	SubName: Full=Putative uncharacterized protein (Chromosome chr13 scaffold_45, whole genome s [...]	COG0456	GO:0008080|N-acetyltransferase activity;	GO:0042967|acyl-carrier-protein biosynthetic process;	_	_
c11554_g1_i1	224	_	_	_	_	_	_	_	_	_
c11555_g1_i1	396	PREDICTED: uncharacterized protein C119.09c-like [Solanum lycopersicum]	_	_	_	_	_	_	GO:0016021|integral component of membrane;	_
c11557_g1_i1	243	_	_	_	_	_	_	_	_	_
c11558_g1_i1	297	_	_	_	_	_	_	_	_	_
c1155_g1_i1	320	_	_	_	_	_	_	_	_	_
c11563_g1_i1	209	PREDICTED: pyruvate kinase isozyme A, chloroplastic-like [Cucumis sativus]	RecName: Full=Pyruvate kinase isozyme A, chloroplastic; Flags: Precursor [Ricinus communis]	_	_	_	GO:0000287|magnesium ion binding;GO:0004743|pyruvate kinase activity;GO:0030955|potassium ion binding;	GO:0016310|phosphorylation;GO:0006094|gluconeogenesis;GO:0006096|glycolytic process;GO:0015976|carbon utilization;GO:0006144|purine nucleobase metabolic process;	_	path:ko00010;path:ko00230;path:ko00620;path:ko01100;path:ko01110;path:ko01120;path:ko01200;path:ko01230;path:ko04930;path:ko05203
c11564_g1_i1	205	_	_	_	_	_	_	_	_	_
c11565_g1_i1	388	_	_	_	_	_	_	_	_	_
c11566_g1_i1	288	thiazole biosynthetic enzyme [Gossypium hirsutum]	RecName: Full=Thiamine thiazole synthase, chloroplastic; AltName: Full=Thiazole biosynthetic enzyme; Flags: Precursor [Alnus glutinosa]	_	_	_	GO:0046872|metal ion binding;	GO:0009228|thiamine biosynthetic process;GO:0052837|thiazole biosynthetic process;GO:0006950|response to stress;	GO:0005829|cytosol;GO:0009570|chloroplast stroma;	path:ko00730;path:ko01100
c11567_g1_i1	328	_	_	_	_	_	_	_	_	_
c11568_g1_i1	245	_	_	_	_	_	_	_	_	_
c11569_g1_i1	324	_	_	_	_	_	_	_	_	_
c11571_g1_i1	251	_	_	_	_	_	_	_	_	_
c11572_g1_i2	478	_	_	_	_	_	_	_	_	_
c11573_g1_i1	590	_	_	_	_	_	_	_	_	_
c11574_g1_i1	290	PREDICTED: phosphatidylinositol 4-kinase gamma 2-like [Malus domestica]	RecName: Full=Phosphatidylinositol 4-kinase gamma 2; Short=AtPI4Kgamma2; Short=PI-4Kgamma2; Short=PI4K gamma 2 [Arabidopsis thaliana]	_	_	_	GO:0016301|kinase activity;GO:0016773|phosphotransferase activity, alcohol group as acceptor;	GO:0016310|phosphorylation;	_	_
c11575_g1_i1	327	_	_	_	_	_	_	_	_	_
c11576_g1_i1	214	_	_	_	_	_	_	_	_	_
c11577_g1_i1	1038	PREDICTED: RNA exonuclease 4-like [Fragaria vesca subsp. vesca]	RecName: Full=RNA exonuclease 4 [Saccharomyces cerevisiae S288c]	PF00929.19|RNase_T|Exonuclease|m.51019:86-249	hypothetical protein	COG0847	GO:0005488|binding;	_	_	_
c11578_g1_i1	232	_	_	_	_	_	_	_	_	_
c1157_g1_i1	305	PREDICTED: BTB/POZ domain-containing protein NPY1-like [Fragaria vesca subsp. vesca]	RecName: Full=BTB/POZ domain-containing protein NPY1; AltName: Full=Protein ENHANCER OF PINOID; AltName: Full=Protein MACCHI-BOU 4; AltName: Full=Protein NAKED PINS	PF03000.9|NPH3|NPH3 family|m.9021:1-101	_	_	_	_	_	_
c11580_g1_i1	341	_	_	_	_	_	_	_	_	_
c11581_g1_i1	393	hypothetical protein VITISV_000585 [Vitis vinifera]	_	PF14244.1|UBN2_3|gag-polypeptide of LTR copia-type|m.50882:2-69;PF03732.12|Retrotrans_gag|Retrotransposon gag protein|m.50882:15-94	_	_	_	_	_	_
c11584_g1_i1	340	_	_	_	_	_	_	_	_	_
c11586_g1_i1	443	hypothetical protein PRUPE_ppa004967mg [Prunus persica]	RecName: Full=Histone-lysine N-methyltransferase ASHR3; AltName: Full=ASH1-related protein 3; AltName: Full=Protein SET DOMAIN GROUP 4; AltName: Full=Protein stame	PF00856.23|SET|SET domain|m.50943:8-66	SubName: Full=Chromosome chr11 scaffold_14, whole genome shotgun sequence;	COG2940	GO:0008270|zinc ion binding;GO:0018024|histone-lysine N-methyltransferase activity;	GO:0006554|lysine catabolic process;GO:0034968|histone lysine methylation;	GO:0005634|nucleus;	path:ko00310
c11588_g1_i1	336	_	_	_	_	_	_	_	_	_
c11589_g1_i1	693	hypothetical protein CISIN_1g026890mg [Citrus sinensis]	_	_	_	_	_	_	_	_
c11590_g1_i1	1864	LRR-family protein [Theobroma LRR-family protein [Theobroma cacao]	RecName: Full=Uncharacterized protein At4g06744; Flags: Precursor [Arabidopsis thaliana]	_	SubName: Full=Chromosome chr18 scaffold_1, whole genome shotgun sequence;	_	_	_	_	_
c11591_g1_i1	285	60S ribosomal protein L15 [Aureobasidium melanogenum CBS 110374]	RecName: Full=60S ribosomal protein L15	_	_	_	GO:0003735|structural constituent of ribosome;	GO:0042254|ribosome biogenesis;GO:0006412|translation;	GO:0005840|ribosome;	path:ko03010
c11593_g1_i1	473	ACT-like protein tyrosine kinase family protein isoform 1 [Theobroma cacao]	RecName: Full=Probable serine/threonine-protein kinase drkB; AltName: Full=Receptor-like kinase 2; AltName: Full=Receptor-like kinase B; AltName: Full=Vesicle-assoc	PF07714.12|Pkinase_Tyr|Protein tyrosine kinase|m.50886:50-153;PF00069.20|Pkinase|Protein kinase domain|m.50886:54-141	_	_	GO:0043168|anion binding;GO:0004672|protein kinase activity;GO:0036094|small molecule binding;	GO:0008152|metabolic process;	_	_
c11594_g1_i1	614	hypothetical protein L484_011271 [Morus notabilis]	_	_	_	_	_	_	_	_
c11595_g1_i1	301	_	_	_	_	_	_	_	_	_
c11597_g1_i1	422	_	_	_	_	_	_	_	_	_
c11599_g1_i1	214	_	_	_	_	_	_	_	_	_
c1159_g1_i1	362	hypothetical protein PRUPE_ppa003659mg [Prunus persica]	RecName: Full=Transcription factor GTE9; AltName: Full=BROMODOMAIN AND EXTRATERMINAL DOMAIN PROTEIN 9; Short=AtBET9; AltName: Full=Bromodomain-containing protein GT	_	SubName: Full=Chromosome chr14 scaffold_21, whole genome shotgun sequence;	_	_	_	_	_
c115_g1_i1	421	_	_	_	_	_	_	_	_	_
c11601_g1_i1	237	ATP binding protein, putative [Ricinus communis]	_	_	_	_	GO:0043168|anion binding;GO:0032559|adenyl ribonucleotide binding;GO:0032550|purine ribonucleoside binding;	GO:0050896|response to stimulus;	_	_
c11604_g1_i1	299	_	_	_	_	_	_	_	_	_
c11606_g1_i1	1879	PREDICTED: uncharacterized protein LOC103323263 [Prunus mume]	_	_	_	_	_	_	_	_
c11607_g1_i1	463	_	_	_	_	_	_	_	_	_
c11608_g1_i1	292	PREDICTED: protein SPIRAL1-like 1-like [Solanum tuberosum]	RecName: Full=Protein SPIRAL1-like 3 [Oryza sativa Japonica Group]	_	hypothetical protein	_	_	_	_	_
c11609_g1_i1	482	Tyrosine-sulfated glycopeptide receptor 1 [Morus notabilis]	RecName: Full=Receptor-like protein 2; Short=AtRLP2; Flags: Precursor [Arabidopsis thaliana]	PF00560.28|LRR_1|Leucine Rich Repeat|m.51044:63-82;PF00560.28|LRR_1|Leucine Rich Repeat|m.51044:87-103;PF00560.28|LRR_1|Leucine Rich Repeat|m.51044:115-135;PF13855.1|LRR_8|Leucine rich repeat|m.51044:40-98;PF13516.1|LRR_6|Leucine Rich repeat|m.51044:61-75;PF13516.1|LRR_6|Leucine Rich repeat|m.51044:87-105;PF13504.1|LRR_7|Leucine rich repeat|m.51044:62-74;PF13504.1|LRR_7|Leucine rich repeat|m.5104…	_	_	GO:0016301|kinase activity;	GO:0008152|metabolic process;	_	_
c1160_g1_i1	480	PREDICTED: transcription factor GTE10 isoform X1 [Prunus mume]	_	_	_	_	_	_	_	_
c11611_g1_i1	508	_	_	_	_	_	_	_	_	_
c11612_g1_i1	594	PREDICTED: transposon Ty3-G Gag-Pol polyprotein [Phoenix dactylifera]	_	_	_	_	GO:0003676|nucleic acid binding;	GO:0006259|DNA metabolic process;	_	_
c11613_g1_i1	428	PREDICTED: uncharacterized protein LOC101292908 [Fragaria vesca subsp. vesca]	_	_	_	_	_	_	_	_
c11613_g2_i1	365	PREDICTED: uncharacterized protein LOC103322346 [Prunus mume]	_	_	_	_	_	_	_	_
c11614_g1_i1	249	_	_	_	_	_	_	_	_	_
c11616_g1_i1	446	PREDICTED: uncharacterized protein LOC103322754 [Prunus mume]	_	PF07795.6|DUF1635|Protein of unknown function (DUF1635)|m.51059:1-36	_	_	_	_	_	_
c11617_g1_i1	400	_	_	_	_	_	_	_	_	_
c11618_g1_i1	508	PREDICTED: uncharacterized protein LOC103336512 isoform X1 [Prunus mume]	_	_	hypothetical protein	COG2844	GO:0016597|amino acid binding;	GO:0008152|metabolic process;	_	_
c11619_g1_i1	313	_	_	_	_	_	_	_	_	_
c1161_g1_i1	821	H+-ATPase family protein [Populus trichocarpa]	RecName: Full=Plasma membrane ATPase 1; AltName: Full=Proton pump 1	_	SubName: Full=Chromosome undetermined scaffold_237, whole genome shotgun sequence;	COG0474	GO:0005524|ATP binding;GO:0046872|metal ion binding;GO:0008553|hydrogen-exporting ATPase activity, phosphorylative mechanism;	GO:0006754|ATP biosynthetic process;GO:0006119|oxidative phosphorylation;GO:1902600|hydrogen ion transmembrane transport;GO:0006200|ATP catabolic process;	GO:0016021|integral component of membrane;	path:ko00190
c11621_g1_i1	241	unknown [Populus trichocarpa]	RecName: Full=UDP-glucose 4-epimerase 4; Short=AtUGE4; AltName: Full=Protein ROOT EPIDERMAL BULGER 1; AltName: Full=Protein ROOT HAIR DEFECTIVE 1; AltName: Full=UDP	_	_	_	GO:0046983|protein dimerization activity;GO:0003978|UDP-glucose 4-epimerase activity;GO:0050662|coenzyme binding;	GO:0009969|xyloglucan biosynthetic process;GO:0042546|cell wall biogenesis;GO:0009225|nucleotide-sugar metabolic process;GO:0006012|galactose metabolic process;GO:0010053|root epidermal cell differentiation;	GO:0005829|cytosol;	path:ko00052;path:ko00520;path:ko01100;path:ko01110
c11622_g1_i1	289	_	_	_	_	_	_	_	_	_
c11623_g1_i1	376	PREDICTED: uncharacterized protein LOC103402722 [Malus domestica]	_	_	_	_	_	_	_	_
c11624_g1_i1	954	PREDICTED: uncharacterized protein LOC103483212 [Cucumis melo]	_	_	SubName: Full=Chromosome chr17 scaffold_12, whole genome shotgun sequence;	_	_	_	_	_
c11625_g1_i1	219	_	_	_	_	_	_	_	_	_
c11626_g1_i1	205	_	_	_	_	_	_	_	_	_
c11627_g1_i1	299	_	_	_	_	_	_	_	_	_
c11629_g1_i1	463	hypothetical protein JCGZ_21742 [Jatropha curcas]	_	_	_	_	_	_	_	path:ko00052
c1162_g1_i1	444	PREDICTED: probable transcription-associated protein 1-like [Citrus sinensis]	_	_	_	_	GO:0016773|phosphotransferase activity, alcohol group as acceptor;	GO:0008152|metabolic process;	_	path:ko05166
c11630_g1_i1	379	_	_	_	_	_	_	_	_	_
c11631_g1_i1	299	PREDICTED: uncharacterized protein LOC100242843 [Vitis vinifera]	_	_	_	_	_	_	_	_
c11632_g1_i1	376	_	_	_	_	_	_	_	_	_
c11634_g1_i1	305	Regulator of chromosome condensation (RCC1) family with FYVE zinc finger domain, putative isoform 1 [Theobroma cacao]	RecName: Full=RCC1 and BTB domain-containing protein 2; AltName: Full=Chromosome condensation 1-like; AltName: Full=Regulator of chromosome condensation and BTB doma	PF00415.13|RCC1|Regulator of chromosome condensation (RCC1) repeat|m.50933:4-53;PF00415.13|RCC1|Regulator of chromosome condensation (RCC1) repeat|m.50933:58-101;PF13540.1|RCC1_2|Regulator of chromosome condensation (RCC1) repeat|m.50933:43-69	_	_	GO:0046872|metal ion binding;GO:0016874|ligase activity;	GO:0008152|metabolic process;	_	_
c11635_g1_i1	439	_	_	_	_	_	_	_	_	_
c11636_g1_i1	227	_	_	_	_	_	_	_	_	_
c11637_g1_i1	1086	PREDICTED: uncharacterized protein LOC103331724 [Prunus mume]	_	PF04640.9|PLATZ|PLATZ transcription factor|m.50880:63-134;PF00643.19|zf-B_box|B-box zinc finger|m.50880:22-62	SubName: Full=Chromosome chr15 scaffold_37, whole genome shotgun sequence;	_	GO:0008270|zinc ion binding;	_	GO:0005622|intracellular;	_
c11638_g1_i1	651	hypothetical protein JCGZ_11435 [Jatropha curcas]	RecName: Full=Probable LRR receptor-like serine/threonine-protein kinase At4g26540; Flags: Precursor [Arabidopsis thaliana]	_	_	_	GO:0032440|2-alkenal reductase [NAD(P)] activity;GO:0004674|protein serine/threonine kinase activity;GO:0005524|ATP binding;	GO:0009069|serine family amino acid metabolic process;GO:0006468|protein phosphorylation;GO:0055114|oxidation-reduction process;	GO:0016021|integral component of membrane;	_
c11639_g1_i1	316	PREDICTED: phenylalanine ammonia-lyase 2-like [Glycine max]	RecName: Full=Phenylalanine ammonia-lyase 2	PF00221.14|Lyase_aromatic|Aromatic amino acid lyase|m.50941:1-105	_	_	GO:0045548|phenylalanine ammonia-lyase activity;	GO:0009821|alkaloid biosynthetic process;GO:0009800|cinnamic acid biosynthetic process;GO:0006570|tyrosine metabolic process;GO:0006559|L-phenylalanine catabolic process;	GO:0005737|cytoplasm;	path:ko00360;path:ko00940;path:ko01100;path:ko01110
c11645_g1_i1	296	hypothetical protein PRUPE_ppa004554mg [Prunus persica]	RecName: Full=Probable mitochondrial-processing peptidase subunit alpha-2; AltName: Full=Alpha-MPP 2; Flags: Precursor [Arabidopsis thaliana]	_	_	_	GO:0046872|metal ion binding;GO:0004222|metalloendopeptidase activity;	GO:0006508|proteolysis;	_	_
c11646_g1_i2	709	PREDICTED: uncharacterized protein LOC103699645, partial [Phoenix dactylifera]	_	_	_	_	_	_	_	_
c11648_g1_i1	351	PREDICTED: uncharacterized protein LOC102610276 [Citrus sinensis]	_	_	_	_	_	_	_	_
c1164_g1_i1	228	_	_	_	_	_	_	_	_	_
c11650_g1_i1	420	_	_	_	_	_	_	_	_	_
c11652_g1_i1	206	LEA protein [Juglans regia]	_	_	_	_	_	GO:0009415|response to water;GO:0006950|response to stress;	_	_
c11654_g1_i1	413	_	_	_	_	_	_	_	_	_
c11655_g1_i1	201	_	RecName: Full=Glutaredoxin-C9; Short=AtGrxC9; AltName: Full=Protein ROXY 19 [Arabidopsis thaliana]	_	_	_	_	_	_	_
c11656_g1_i1	609	hypothetical protein POPTR_0007s04970g [Populus trichocarpa]	_	_	hypothetical protein	_	_	_	_	_
c11658_g1_i1	440	_	_	_	_	_	_	_	_	_
c11659_g1_i1	715	hypothetical protein CARUB_v10018269mg, partial [Capsella rubella]	RecName: Full=40S ribosomal protein S27-2 [Arabidopsis thaliana]	_	ARS27A (ARABIDOPSIS RIBOSOMAL PROTEIN S27); structural constituent of ribosome; Arabidopsis [...]	COG2051	GO:0046872|metal ion binding;GO:0003735|structural constituent of ribosome;	GO:0042254|ribosome biogenesis;GO:0006412|translation;	GO:0005840|ribosome;	path:ko03010
c11660_g1_i1	480	_	_	_	_	_	_	_	_	_
c11661_g1_i1	207	_	_	_	_	_	_	_	_	_
c11664_g1_i1	283	alcohol dehydrogenase, putative [Ricinus communis]	RecName: Full=Probable cinnamyl alcohol dehydrogenase 1; Short=AtCAD1 [Arabidopsis thaliana]	_	_	_	GO:0008270|zinc ion binding;GO:0046029|mannitol dehydrogenase activity;GO:0048037|cofactor binding;	GO:0055114|oxidation-reduction process;	_	_
c11665_g1_i1	482	Beta-glucosidase, GBA2 type family protein isoform 2 [Theobroma cacao]	_	_	_	_	GO:0004348|glucosylceramidase activity;	GO:0005975|carbohydrate metabolic process;GO:0006680|glucosylceramide catabolic process;	GO:0016021|integral component of membrane;GO:0005886|plasma membrane;	path:ko00511;path:ko00600;path:ko01100
c11666_g1_i1	211	_	_	_	_	_	_	_	_	_
c11667_g1_i2	945	hypothetical protein POPTR_0001s23850g [Populus trichocarpa]	RecName: Full=Protein YLS3; AltName: Full=Protein YELLOW-LEAF-SPECIFIC GENE 3; AltName: Full=Xylogen-like protein 9; Short=AtXYLP9; Flags: Precursor [Arabidopsis th	PF14368.1|LTP_2|Probable lipid transfer|m.51009:28-123;PF00234.17|Tryp_alpha_amyl|Protease inhibitor/seed storage/LTP family|m.51009:46-119	hypothetical protein	_	GO:0008289|lipid binding;	GO:0006869|lipid transport;	_	_
c1166_g1_i1	217	PREDICTED: leucine-rich repeat receptor-like serine/threonine-protein kinase BAM3 [Malus domestica]	RecName: Full=Leucine-rich repeat receptor-like serine/threonine-protein kinase BAM3; AltName: Full=Protein BARELY ANY MERISTEM 3; Flags: Precursor [Arabidopsis t	_	_	_	GO:0004672|protein kinase activity;	_	GO:0016020|membrane;	_
c11671_g1_i1	313	_	_	_	_	_	_	_	_	_
c11672_g1_i1	982	_	_	_	_	_	_	_	_	_
c11674_g1_i1	288	_	_	_	_	_	_	_	_	_
c11675_g1_i1	280	_	_	_	_	_	_	_	_	_
c11679_g1_i2	504	_	_	_	_	_	_	_	_	_
c1167_g1_i1	527	hypothetical protein PRUPE_ppa000056mg [Prunus persica]	_	_	_	_	GO:0016740|transferase activity;	_	_	path:ko00310
c11680_g1_i1	240	hypothetical protein M569_02484, partial [Genlisea aurea]	RecName: Full=Allantoate deiminase; AltName: Full=Allantoate amidohydrolase; Short=AtAAH; Flags: Precursor [Arabidopsis thaliana]	_	_	_	GO:0016813|hydrolase activity, acting on carbon-nitrogen (but not peptide) bonds, in linear amidines;	GO:0006807|nitrogen compound metabolic process;	_	path:ko00230;path:ko01120
c11681_g1_i1	361	_	_	_	_	_	_	_	_	_
c11682_g1_i1	207	PREDICTED: 5'-nucleotidase SurE-like [Cucumis sativus]	_	_	_	_	GO:0016787|hydrolase activity;	GO:0008152|metabolic process;	_	path:ko00230;path:ko00240;path:ko00760;path:ko01100;path:ko01110
c11684_g1_i2	383	_	_	_	_	_	_	_	_	_
c11685_g1_i1	342	_	_	_	_	_	_	_	_	_
c11686_g1_i1	282	_	_	_	_	_	_	_	_	_
c11687_g1_i1	482	_	_	_	_	_	_	_	_	_
c11688_g1_i1	1032	_	_	PF14111.1|DUF4283|Domain of unknown function (DUF4283)|m.50982:5-130;PF14392.1|zf-CCHC_4|Zinc knuckle|m.50982:140-181	_	_	_	_	_	_
c11688_g2_i1	212	_	_	_	_	_	_	_	_	_
c11689_g1_i2	518	_	_	_	_	_	_	_	_	_
c1168_g1_i1	386	_	_	_	_	_	_	_	_	_
c11692_g1_i1	432	_	_	_	_	_	_	_	_	_
c11693_g1_i1	806	Mitochondrial import inner membrane translocase subunit Tim9 [Morus notabilis]	RecName: Full=Mitochondrial import inner membrane translocase subunit Tim9	_	SubName: Full=Chromosome chr6 scaffold_3, whole genome shotgun sequence;	_	GO:0046872|metal ion binding;	GO:0015031|protein transport;	GO:0005739|mitochondrion;	_
c11695_g1_i1	1424	PREDICTED: uncharacterized protein LOC100800674 isoform 1 [Glycine max]	_	PF03168.8|LEA_2|Late embryogenesis abundant protein|m.51049:147-250	SubName: Full=Chromosome chr6 scaffold_15, whole genome shotgun sequence;	_	_	_	_	_
c11696_g1_i1	230	PREDICTED: glyceraldehyde-3-phosphate dehydrogenase A, chloroplastic [Phoenix dactylifera]	RecName: Full=Glyceraldehyde-3-phosphate dehydrogenase GAPA1, chloroplastic; AltName: Full=NADP-dependent glyceraldehydephosphate dehydrogenase A subunit 1; Flags:	_	_	_	GO:0016620|oxidoreductase activity, acting on the aldehyde or oxo group of donors, NAD or NADP as acceptor;GO:0051287|NAD binding;GO:0050661|NADP binding;	GO:0006006|glucose metabolic process;GO:0009409|response to cold;GO:0009416|response to light stimulus;GO:0055114|oxidation-reduction process;GO:0009744|response to sucrose;	GO:0048046|apoplast;GO:0009535|chloroplast thylakoid membrane;GO:0009941|chloroplast envelope;GO:0010319|stromule;	path:ko00710;path:ko01100;path:ko01120;path:ko01200
c11698_g1_i1	221	_	_	_	_	_	_	_	_	_
c11699_g1_i1	1079	PREDICTED: putative ribonuclease H protein At1g65750-like [Citrus sinensis]	_	_	_	_	_	_	_	_
c116_g1_i1	402	_	_	_	_	_	_	_	_	_
c11700_g1_i1	725	hypothetical protein EUGRSUZ_K02077 [Eucalyptus grandis]	RecName: Full=Serine/threonine-protein kinase CTR1 [Arabidopsis thaliana]	_	_	_	GO:0004672|protein kinase activity;	GO:0016310|phosphorylation;	_	path:ko04075
c11701_g1_i1	376	_	_	_	_	_	_	_	_	_
c11702_g1_i1	602	hypothetical protein CICLE_v10003083mg [Citrus clementina]	_	_	_	_	_	_	_	_
c11704_g1_i1	367	Ent-kaurenoic acid oxidase 2 [Morus notabilis]	RecName: Full=Ent-kaurenoic acid oxidase 1; Short=AtKAO1; AltName: Full=Cytochrome P450 88A3 [Arabidopsis thaliana]	PF00067.17|p450|Cytochrome P450|m.50978:3-121	_	_	GO:0016705|oxidoreductase activity, acting on paired donors, with incorporation or reduction of molecular oxygen;GO:0020037|heme binding;GO:0005506|iron ion binding;GO:0004497|monooxygenase activity;	GO:0055114|oxidation-reduction process;	_	path:ko00904;path:ko01100;path:ko01110
c11705_g1_i1	232	hypothetical protein EUGRSUZ_J02591 [Eucalyptus grandis]	_	_	_	_	_	_	_	_
c11707_g1_i1	383	F-box family protein isoform 1 [Theobroma cacao]	RecName: Full=Dof zinc finger protein DOF1.8; Short=AtDOF1.8 [Arabidopsis thaliana]	_	_	_	GO:0003677|DNA binding;	GO:0006355|regulation of transcription, DNA-templated;	_	_
c11708_g1_i1	467	Serine/threonine-protein kinase Nek1 [Morus notabilis]	RecName: Full=Serine/threonine-protein kinase Nek3; AltName: Full=NimA-related protein kinase 3; Short=AtNek3 [Arabidopsis thaliana]	_	_	_	GO:0004674|protein serine/threonine kinase activity;GO:0005524|ATP binding;	GO:0009069|serine family amino acid metabolic process;GO:0006468|protein phosphorylation;	_	_
c11709_g1_i1	391	PREDICTED: synaptotagmin-5-like [Fragaria vesca subsp. vesca]	_	_	_	_	_	_	_	_
c11710_g1_i1	262	plasma membrane H+-ATPase [Juglans regia]	RecName: Full=Plasma membrane ATPase 3; AltName: Full=Proton pump 3	_	_	_	GO:0046872|metal ion binding;GO:0005524|ATP binding;GO:0019829|cation-transporting ATPase activity;	GO:0006754|ATP biosynthetic process;GO:0006200|ATP catabolic process;GO:0009651|response to salt stress;GO:0006812|cation transport;	GO:0016021|integral component of membrane;GO:0005886|plasma membrane;	path:ko00190
c11711_g1_i1	294	_	_	_	_	_	_	_	_	_
c11714_g1_i1	233	hypothetical protein EUGRSUZ_C02602 [Eucalyptus grandis]	RecName: Full=Phospholipid hydroperoxide glutathione peroxidase 1, chloroplastic; Short=PHGPx; Flags: Precursor [Arabidopsis thaliana]	_	glutathione peroxidase (EC:1.11.1.9)	COG0386	GO:0004602|glutathione peroxidase activity;	GO:0055114|oxidation-reduction process;GO:0006979|response to oxidative stress;GO:0006749|glutathione metabolic process;GO:0080167|response to karrikin;	GO:0009535|chloroplast thylakoid membrane;GO:0009941|chloroplast envelope;	path:ko00480;path:ko00590;path:ko04918
c11715_g1_i1	668	conserved hypothetical protein [Ricinus communis]	RecName: Full=Mitochondrial import receptor subunit TOM5 homolog; AltName: Full=Translocase of outer membrane 5 kDa subunit homolog [Arabidopsis thaliana]	_	hypothetical protein	_	_	_	GO:0009536|plastid;	_
c11716_g1_i1	262	_	_	_	_	_	_	_	_	_
c11717_g1_i1	225	_	_	_	_	_	_	_	_	_
c11718_g1_i1	501	_	_	_	_	_	_	_	_	_
c11718_g2_i1	214	_	_	_	_	_	_	_	_	_
c11719_g1_i1	228	_	_	_	_	_	_	_	_	_
c1171_g1_i1	213	PREDICTED: methyl-CpG-binding domain-containing protein 9 [Prunus mume]	_	_	_	_	GO:0046872|metal ion binding;	GO:0016573|histone acetylation;	_	_
c11720_g1_i1	221	PREDICTED: BES1/BZR1 homolog protein 2-like [Malus domestica]	RecName: Full=BES1/BZR1 homolog protein 2 [Arabidopsis thaliana]	_	_	_	_	_	GO:0005773|vacuole;	path:ko04075
c11721_g1_i1	285	_	_	_	_	_	_	_	_	_
c11723_g1_i2	297	PREDICTED: uncharacterized protein LOC103438471 [Malus domestica]	_	PF14303.1|NAM-associated|No apical meristem-associated C-terminal domain|m.51126:49-82	_	_	_	_	GO:0005739|mitochondrion;	_
c11725_g1_i1	221	_	_	_	_	_	_	_	_	_
c11726_g1_i1	342	_	_	_	_	_	_	_	_	_
c11727_g1_i1	250	_	_	_	_	_	_	_	_	_
c11728_g1_i1	757	hypothetical protein PRUPE_ppa009707mg [Prunus persica]	RecName: Full=Ethylene-responsive transcription factor 1A; Short=AtERF1A; AltName: Full=Ethylene-responsive element-binding factor 1A; Short=EREBP-1A [Arabidopsis	PF00847.15|AP2|AP2 domain|m.51024:214-252	_	_	_	GO:0006351|transcription, DNA-templated;	_	_
c11729_g1_i1	374	PREDICTED: uncharacterized protein LOC100810934 isoform X1 [Glycine max]	_	_	_	_	_	_	_	_
c1172_g1_i1	1944	PREDICTED: uncharacterized protein LOC103321395 [Prunus mume]	RecName: Full=Copia protein; AltName: Full=Gag-int-pol protein; Contains: RecName: Full=Copia VLP protein; Contains: RecName: Full=Copia protease [Drosophila melan	PF14244.1|UBN2_3|gag-polypeptide of LTR copia-type|m.8955:48-193;PF03732.12|Retrotrans_gag|Retrotransposon gag protein|m.8955:109-215;PF00665.21|rve|Integrase core domain|m.8956:101-211;PF13976.1|gag_pre-integrs|GAG-pre-integrase domain|m.8956:10-84	_	_	_	_	_	_
c11732_g1_i1	1054	Tho complex subunit 7/Mft1p [Theobroma cacao]	RecName: Full=THO complex subunit 7B; AltName: Full=THO complex subunit 7; Short=AtTHO7 [Arabidopsis thaliana]	PF05615.8|THOC7|Tho complex subunit 7|m.50924:28-164	hypothetical protein	_	_	GO:0006397|mRNA processing;	GO:0000445|THO complex part of transcription export complex;	path:ko03013
c11733_g1_i1	228	_	_	_	_	_	_	_	_	_
c11734_g1_i1	433	unknown [Medicago truncatula]	_	_	_	_	_	_	_	_
c11736_g1_i1	213	_	_	_	_	_	_	_	_	_
c11738_g1_i1	337	PREDICTED: uncharacterized protein LOC101305521 [Fragaria vesca subsp. vesca]	RecName: Full=Ferritin-2, chloroplastic; Flags: Precursor [Arabidopsis thaliana]	_	_	_	GO:0008199|ferric iron binding;	GO:0006879|cellular iron ion homeostasis;GO:0010039|response to iron ion;GO:0000302|response to reactive oxygen species;GO:0009737|response to abscisic acid;GO:0006826|iron ion transport;GO:0015979|photosynthesis;	GO:0009507|chloroplast;	path:ko00511
c11739_g1_i1	754	resistance protein [Quercus suber]	RecName: Full=Putative disease resistance protein At3g14460 [Arabidopsis thaliana]	_	_	_	_	_	_	_
c1173_g1_i1	423	hypothetical protein JCGZ_05594 [Jatropha curcas]	_	_	_	_	_	_	_	_
c11741_g1_i1	218	_	_	_	_	_	_	_	_	_
c11742_g1_i1	220	_	_	_	_	_	_	_	_	_
c11743_g1_i1	597	unnamed protein product [Vitis vinifera]	_	_	_	_	_	_	GO:0009507|chloroplast;	_
c11746_g1_i1	482	PREDICTED: F-box/LRR-repeat protein 3-like [Citrus sinensis]	_	PF13516.1|LRR_6|Leucine Rich repeat|m.50914:9-32	hypothetical protein	_	_	_	_	_
c11747_g1_i1	709	hypothetical protein PHAVU_005G117200g [Phaseolus vulgaris]	RecName: Full=Phragmoplast orienting kinesin-1; AltName: Full=Kinesin POK1 [Arabidopsis thaliana]	PF00225.18|Kinesin|Kinesin motor domain|m.51079:122-234	_	_	GO:0005524|ATP binding;GO:0003777|microtubule motor activity;GO:0008017|microtubule binding;	GO:0007018|microtubule-based movement;GO:0008152|metabolic process;	GO:0045298|tubulin complex;GO:0005874|microtubule;GO:0005871|kinesin complex;	_
c11748_g1_i1	282	_	_	_	_	_	_	_	_	_
c11749_g1_i1	237	hypothetical protein L484_025877 [Morus notabilis]	_	_	_	_	_	_	_	_
c1174_g1_i1	278	_	_	_	_	_	_	_	_	_
c11751_g1_i1	412	_	_	_	_	_	_	_	_	_
c11753_g1_i1	457	_	_	_	_	_	_	_	_	_
c11754_g1_i1	210	_	_	_	_	_	_	_	_	_
c11755_g1_i1	679	Proteasome subunit alpha type-4 [Morus notabilis]	RecName: Full=Proteasome subunit alpha type-4-A; AltName: Full=20S proteasome alpha subunit C-1; AltName: Full=Proteasome 27 kDa subunit; AltName: Full=Proteasome	PF00227.21|Proteasome|Proteasome subunit|m.51108:3-135	RecName: Full=Proteasome subunit alpha type; EC=3.4.25.1;; The proteasome is a multicatalyti [...]	COG0638	GO:0004298|threonine-type endopeptidase activity;	GO:0046686|response to cadmium ion;GO:0006511|ubiquitin-dependent protein catabolic process;	GO:0005634|nucleus;GO:0019773|proteasome core complex, alpha-subunit complex;GO:0005773|vacuole;GO:0022626|cytosolic ribosome;	path:ko03050
c11759_g1_i1	573	_	_	_	_	_	_	_	_	_
c1175_g1_i1	378	_	_	_	_	_	_	_	_	_
c11760_g1_i1	354	_	_	_	_	_	_	_	_	_
c11763_g1_i1	343	hypothetical protein JCGZ_26932 [Jatropha curcas]	_	_	_	_	_	_	_	_
c11764_g1_i1	216	_	_	_	_	_	_	_	_	_
c11765_g1_i1	444	_	_	_	_	_	_	_	_	_
c11766_g1_i1	319	_	_	_	_	_	_	_	_	_
c11767_g1_i1	276	_	_	_	_	_	_	_	_	_
c11769_g1_i1	241	unnamed protein product [Vitis vinifera]	_	_	_	_	_	_	_	path:ko03013;path:ko03015;path:ko03040
c1176_g1_i1	234	_	_	_	_	_	_	_	_	_
c11770_g1_i1	384	PREDICTED: uncharacterized protein LOC103443201 [Malus domestica]	_	_	_	_	_	_	_	_
c11771_g1_i1	464	hypothetical protein M437DRAFT_69464 [Aureobasidium melanogenum CBS 110374]	_	PF12585.3|DUF3759|Protein of unknown function (DUF3759)|m.50994:5-96	hypothetical protein	_	_	_	_	_
c11772_g1_i1	1028	PREDICTED: DNA-directed RNA polymerase 2, chloroplastic/mitochondrial [Vitis vinifera]	RecName: Full=DNA-directed RNA polymerase 2, chloroplastic/mitochondrial; AltName: Full=NsRpoT-B; AltName: Full=T7 bacteriophage-type single subunit RNA polymerase	PF14700.1|RPOL_N|DNA-directed RNA polymerase N-terminal|m.51156:131-342	_	_	GO:0016779|nucleotidyltransferase activity;	_	_	_
c11775_g1_i1	529	_	_	_	_	_	_	_	_	_
c11775_g2_i1	281	hypothetical protein CICLE_v10024464mg [Citrus clementina]	RecName: Full=RING-H2 zinc finger protein RHA4a [Arabidopsis thaliana]	_	zinc finger (RING-H2 type) protein-related; zinc finger (RING-H2 type) protein-related; FUNC [...]	_	GO:0046872|metal ion binding;	_	_	_
c11777_g1_i1	317	Monogalactosyldiacylglycerol synthase 2 [Theobroma cacao]	_	_	_	_	_	_	_	path:ko00561;path:ko01100
c11780_g1_i1	235	_	_	_	_	_	_	_	_	_
c11781_g1_i1	509	_	_	_	_	_	_	_	_	_
c11782_g1_i1	479	hypothetical protein CICLE_v10009394mg [Citrus clementina]	RecName: Full=Calmodulin-like protein 3 [Arabidopsis thaliana]	PF13499.1|EF-hand_7|EF-hand domain pair|m.51006:65-109;PF00036.27|EF-hand_1|EF hand|m.51006:64-91;PF13202.1|EF-hand_5|EF hand|m.51006:65-89;PF13405.1|EF-hand_6|EF-hand domain|m.51006:64-90	_	_	GO:0005509|calcium ion binding;	_	_	_
c11784_g1_i1	209	hypothetical protein CICLE_v10007311mg [Citrus clementina]	RecName: Full=Probable sucrose-phosphate synthase 1; AltName: Full=UDP-glucose-fructose-phosphate glucosyltransferase 1 [Citrus unshiu]	_	_	_	GO:0046524|sucrose-phosphate synthase activity;	GO:0005986|sucrose biosynthetic process;GO:0005982|starch metabolic process;	_	path:ko00500;path:ko01100
c11785_g1_i1	270	hypothetical protein CICLE_v10017086mg [Citrus clementina]	_	_	_	_	GO:0046872|metal ion binding;	GO:0030001|metal ion transport;	_	_
c11786_g1_i1	367	_	_	_	_	_	_	_	_	_
c11788_g1_i2	464	_	_	_	_	_	_	_	_	_
c1178_g1_i1	558	hypothetical protein JCGZ_09478 [Jatropha curcas]	RecName: Full=WAT1-related protein At5g64700 [Arabidopsis thaliana]	_	SubName: Full=Chromosome chr4 scaffold_205, whole genome shotgun sequence;	_	_	_	GO:0016020|membrane;	_
c11790_g1_i1	232	_	_	_	_	_	_	_	_	_
c11792_g1_i1	217	_	_	_	_	_	_	_	_	_
c11793_g1_i1	305	PREDICTED: uncharacterized protein LOC100255624 [Vitis vinifera]	_	_	_	_	GO:0005488|binding;	_	_	_
c11796_g1_i1	337	_	_	_	_	_	_	_	_	_
c11797_g1_i1	511	_	_	_	_	_	_	_	_	_
c11799_g1_i1	336	_	_	_	_	_	_	_	_	_
c1179_g1_i1	324	_	_	_	_	_	_	_	_	_
c11800_g1_i1	265	_	_	_	_	_	_	_	_	_
c11801_g1_i1	313	hypothetical protein MIMGU_mgv1a005842mg [Erythranthe guttata]	RecName: Full=Tryptophan synthase beta chain 2, chloroplastic; Flags: Precursor [Camptotheca acuminata]	_	_	_	GO:0004834|tryptophan synthase activity;	GO:0009094|L-phenylalanine biosynthetic process;GO:0006571|tyrosine biosynthetic process;GO:0000162|tryptophan biosynthetic process;	_	path:ko00260;path:ko00400;path:ko01100;path:ko01110;path:ko01230
c11802_g1_i1	264	PREDICTED: protein-tyrosine kinase 2-beta-like [Fragaria vesca subsp. vesca]	_	_	_	_	GO:0004674|protein serine/threonine kinase activity;GO:0005524|ATP binding;GO:0016597|amino acid binding;	GO:0009069|serine family amino acid metabolic process;GO:0006468|protein phosphorylation;	_	_
c11803_g1_i1	348	_	_	_	_	_	_	_	_	_
c11804_g1_i1	456	_	_	_	_	_	_	_	_	_
c11805_g1_i1	695	hypothetical protein L484_024620 [Morus notabilis]	_	_	_	_	_	_	_	_
c11806_g1_i1	372	ubiquinol--cytochrome-c reductase - like protein [Arabidopsis thaliana]	RecName: Full=Cytochrome b-c1 complex subunit Rieske-1, mitochondrial; AltName: Full=Complex III subunit 5-1; AltName: Full=Rieske iron-sulfur protein 1; Short=RISP	_	_	_	GO:0046872|metal ion binding;	GO:0055114|oxidation-reduction process;	GO:0005750|mitochondrial respiratory chain complex III;	path:ko00190;path:ko01100;path:ko02020;path:ko04260;path:ko04932;path:ko05010;path:ko05012;path:ko05016
c11807_g1_i1	206	_	_	_	_	_	_	_	_	_
c11808_g1_i1	641	Peripheral-type benzodiazepine receptor-associated protein 1 [Theobroma cacao]	_	_	_	_	_	_	_	_
c11809_g1_i1	1304	PREDICTED: uncharacterized protein LOC103724356 [Phoenix dactylifera]	_	_	hypothetical protein	_	_	_	_	path:ko03440
c11810_g1_i1	478	_	_	_	_	_	_	_	_	_
c11811_g1_i1	221	_	_	_	_	_	_	_	_	_
c11812_g1_i1	518	neutral/alkaline invertase [Manihot esculenta]	RecName: Full=Alkaline/neutral invertase CINV2; AltName: Full=Cytosolic invertase 2 [Arabidopsis thaliana]	PF12899.2|Glyco_hydro_100|Alkaline and neutral invertase|m.50911:1-75	_	_	GO:0033926|glycopeptide alpha-N-acetylgalactosaminidase activity;	GO:0008152|metabolic process;	_	_
c11813_g1_i1	275	Chloroplastic drought-induced stress protein of 32 kD [Theobroma cacao]	RecName: Full=Thioredoxin-like protein CDSP32, chloroplastic; AltName: Full=Chloroplastic drought-induced stress protein of 32 KDa; Short=AtCDSP32; Flags: Precursor	_	_	_	GO:0015035|protein disulfide oxidoreductase activity;	GO:0006662|glycerol ether metabolic process;GO:0055114|oxidation-reduction process;GO:0045454|cell redox homeostasis;	GO:0009941|chloroplast envelope;	_
c11814_g1_i1	320	_	_	_	_	_	_	_	_	_
c11815_g1_i1	216	WRKY1 [Hevea brasiliensis]	_	_	_	_	_	GO:0006355|regulation of transcription, DNA-templated;GO:0009617|response to bacterium;	_	_
c11816_g1_i1	307	_	_	_	_	_	_	_	_	_
c11817_g1_i1	271	_	_	_	_	_	_	_	_	_
c11818_g1_i1	361	EXORDIUM like 1 [Theobroma EXORDIUM like 1 [Theobroma cacao]	_	_	_	_	_	_	_	_
c1181_g1_i1	324	_	_	_	_	_	_	_	_	_
c11821_g1_i3	449	_	_	_	_	_	_	_	_	_
c11822_g1_i2	228	_	_	_	_	_	_	_	_	_
c11823_g1_i1	1220	PREDICTED: pentatricopeptide repeat-containing protein At5g15300-like [Vitis vinifera]	RecName: Full=Pentatricopeptide repeat-containing protein At5g15300 [Arabidopsis thaliana]	PF01535.15|PPR|PPR repeat|m.51047:3-24;PF01535.15|PPR|PPR repeat|m.51047:27-56;PF01535.15|PPR|PPR repeat|m.51047:58-85;PF01535.15|PPR|PPR repeat|m.51047:132-158;PF01535.15|PPR|PPR repeat|m.51047:160-188;PF01535.15|PPR|PPR repeat|m.51047:196-222;PF01535.15|PPR|PPR repeat|m.51047:234-256;PF13041.1|PPR_2|PPR repeat family|m.51047:56-103;PF13041.1|PPR_2|PPR repeat family|m.51047:158-204;PF12854.2|PPR…	SubName: Full=Chromosome chr14 scaffold_21, whole genome shotgun sequence;	_	_	_	_	_
c11824_g1_i1	756	_	_	_	_	_	_	_	_	_
c11825_g1_i1	502	protein phosphatase 2c, putative [Ricinus communis]	RecName: Full=Probable protein phosphatase 2C 72; Short=OsPP2C72 [Oryza sativa Japonica Group]	_	_	_	GO:0046872|metal ion binding;GO:0004722|protein serine/threonine phosphatase activity;	GO:0006470|protein dephosphorylation;	GO:0008287|protein serine/threonine phosphatase complex;GO:0016021|integral component of membrane;	_
c11826_g1_i1	368	_	_	_	_	_	_	_	_	_
c11827_g1_i1	329	_	_	_	_	_	_	_	_	_
c1182_g1_i1	243	_	_	_	_	_	_	_	_	_
c1182_g2_i1	344	_	_	_	_	_	_	_	_	_
c11831_g1_i1	266	_	_	_	_	_	_	_	_	_
c11832_g1_i1	270	hypothetical protein CICLE_v10026552mg [Citrus clementina]	_	_	_	_	GO:0016829|lyase activity;	GO:0008152|metabolic process;	_	_
c11832_g2_i1	216	_	_	_	_	_	_	_	_	_
c11833_g1_i1	728	_	_	_	_	_	_	_	_	_
c11834_g1_i1	313	hypothetical protein CISIN_1g037495mg [Citrus sinensis]	RecName: Full=Delta(14)-sterol reductase; AltName: Full=C-14 sterol reductase; AltName: Full=Protein FACKEL; AltName: Full=Sterol C14-reductase [Arabidopsis thalia	_	_	_	GO:0016628|oxidoreductase activity, acting on the CH-CH group of donors, NAD or NADP as acceptor;	GO:0055114|oxidation-reduction process;	GO:0016020|membrane;	path:ko00100;path:ko01100;path:ko01110
c11836_g1_i1	316	_	_	_	_	_	_	_	_	_
c11837_g1_i1	244	hypothetical protein VITISV_030068 [Vitis vinifera]	_	_	_	_	GO:0097159|organic cyclic compound binding;GO:1901363|heterocyclic compound binding;GO:0003824|catalytic activity;	GO:0009058|biosynthetic process;	_	_
c11838_g1_i1	422	_	_	_	_	_	_	_	_	_
c1183_g1_i1	216	_	_	_	_	_	_	_	_	_
c11842_g1_i1	253	PREDICTED: probable ribose-5-phosphate isomerase-like [Cicer arietinum]	RecName: Full=Probable ribose-5-phosphate isomerase 2; AltName: Full=Phosphoriboisomerase 2 [Arabidopsis thaliana]	_	_	_	GO:0004751|ribose-5-phosphate isomerase activity;	GO:0046109|uridine biosynthetic process;GO:0008219|cell death;GO:0010228|vegetative to reproductive phase transition of meristem;GO:0015976|carbon utilization;GO:0009052|pentose-phosphate shunt, non-oxidative branch;GO:0080167|response to karrikin;GO:0030244|cellulose biosynthetic process;	GO:0005829|cytosol;	path:ko00030;path:ko00710;path:ko01100;path:ko01110;path:ko01120;path:ko01200;path:ko01230
c11843_g1_i2	364	_	_	_	_	_	_	_	_	_
c11844_g1_i1	393	_	_	_	_	_	_	_	_	_
c11845_g1_i1	324	_	_	_	_	_	_	_	_	_
c11846_g1_i1	466	hypothetical protein VITISV_036059 [Vitis vinifera]	_	_	_	_	GO:0005488|binding;	_	_	_
c11849_g1_i1	279	_	_	_	_	_	_	_	_	_
c1184_g1_i1	500	hypothetical protein PRUPE_ppa001373mg [Prunus persica]	RecName: Full=Putative potassium transporter 12; Short=AtPOT12 [Arabidopsis thaliana]	_	_	_	_	GO:0006813|potassium ion transport;	GO:0016020|membrane;	_
c11850_g1_i1	295	_	_	_	_	_	_	_	_	_
c11853_g1_i1	437	_	_	_	_	_	_	_	_	_
c11857_g1_i1	334	_	_	_	_	_	_	_	_	_
c11858_g1_i1	752	hypothetical protein POPTR_0008s14970g [Populus trichocarpa]	_	_	hypothetical protein	_	_	_	_	_
c11859_g1_i1	331	_	_	_	_	_	_	_	_	_
c1185_g1_i1	235	Sulfate transporter 1.3 [Morus notabilis]	RecName: Full=Sulfate transporter 1.2 [Arabidopsis thaliana]	_	_	_	GO:0008271|secondary active sulfate transmembrane transporter activity;	GO:1902358|sulfate transmembrane transport;	GO:0009506|plasmodesma;GO:0016021|integral component of membrane;	_
c11861_g1_i1	332	_	_	_	_	_	_	_	_	_
c11862_g1_i1	441	_	_	_	_	_	_	_	_	_
c11863_g1_i1	1324	PREDICTED: pentatricopeptide repeat-containing protein At2g36980, mitochondrial-like [Vitis vinifera]	RecName: Full=Pentatricopeptide repeat-containing protein At2g36980, mitochondrial; Flags: Precursor [Arabidopsis thaliana]	PF13041.1|PPR_2|PPR repeat family|m.51071:98-145;PF13041.1|PPR_2|PPR repeat family|m.51071:198-243;PF01535.15|PPR|PPR repeat|m.51071:69-97;PF01535.15|PPR|PPR repeat|m.51071:100-129;PF01535.15|PPR|PPR repeat|m.51071:173-198;PF01535.15|PPR|PPR repeat|m.51071:201-231;PF01535.15|PPR|PPR repeat|m.51071:342-370;PF13812.1|PPR_3|Pentatricopeptide repeat domain|m.51071:69-92;PF13812.1|PPR_3|Pentatricopept…	hypothetical protein	_	_	_	_	_
c11864_g1_i1	401	_	_	_	_	_	_	_	_	_
c11868_g1_i1	280	hypothetical protein L484_016225 [Morus notabilis]	RecName: Full=Pentatricopeptide repeat-containing protein At3g03580 [Arabidopsis thaliana]	_	_	_	_	_	_	_
c1186_g1_i1	224	_	_	_	_	_	_	_	_	_
c11870_g1_i1	757	pinene synthase [Quercus ilex]	RecName: Full=Myrcene synthase, chloroplastic; Flags: Precursor	PF03936.11|Terpene_synth_C|Terpene synthase family, metal binding domain|m.50980:1-179	_	_	GO:0000287|magnesium ion binding;GO:0050551|myrcene synthase activity;	GO:0016099|monoterpenoid biosynthetic process;	GO:0009507|chloroplast;	_
c11871_g1_i2	385	_	_	_	_	_	_	_	_	_
c11872_g1_i1	721	PREDICTED: uncharacterized protein LOC100264413 [Vitis vinifera]	_	_	_	_	_	_	GO:0005886|plasma membrane;	_
c11873_g1_i1	455	PREDICTED: BTB/POZ domain-containing protein At5g17580 [Prunus mume]	_	_	_	_	_	_	_	_
c11874_g1_i1	259	_	_	_	_	_	_	_	_	_
c11875_g1_i1	365	_	_	_	_	_	_	_	_	_
c11877_g1_i1	388	Tetratricopeptide repeat (TPR)-like superfamily protein, putative [Theobroma cacao]	RecName: Full=Pentatricopeptide repeat-containing protein At1g53600, mitochondrial; Flags: Precursor [Arabidopsis thaliana]	_	_	_	_	_	_	_
c11880_g1_i1	459	_	_	_	_	_	_	_	_	_
c11881_g1_i1	291	_	_	_	_	_	_	_	_	_
c11882_g1_i1	215	_	_	_	_	_	_	_	_	_
c11884_g1_i2	450	_	_	_	_	_	_	_	_	_
c11885_g1_i1	927	RecName: Full=Hemoglobin-2; AltName: Full=Hemoglobin II hemoglobin [Casuarina glauca]	RecName: Full=Hemoglobin-2; AltName: Full=Hemoglobin II	PF00042.17|Globin|Globin|m.51152:13-121	hypothetical protein	_	GO:0020037|heme binding;GO:0005506|iron ion binding;GO:0019825|oxygen binding;GO:0005344|oxygen transporter activity;	GO:0015671|oxygen transport;GO:0009399|nitrogen fixation;	GO:0009506|plasmodesma;GO:0005618|cell wall;GO:0005829|cytosol;GO:0005886|plasma membrane;	_
c11887_g1_i1	232	putative double-strand telomere binding protein 2 [Carica papaya]	RecName: Full=Telomere repeat-binding protein 3; AltName: Full=Protein TRF-LIKE 9; AltName: Full=Telomeric DNA-binding protein 2; Short=AtTBP2 [Arabidopsis thaliana	_	_	_	GO:0003677|DNA binding;GO:0003682|chromatin binding;	_	GO:0000785|chromatin;	_
c11889_g1_i1	300	unnamed protein product [Vitis vinifera]	RecName: Full=Ras-related protein RABC1; Short=AtRABC1; AltName: Full=Ras-related protein Rab18; Short=AtRab18 [Arabidopsis thaliana]	_	_	_	GO:0005525|GTP binding;	GO:0007264|small GTPase mediated signal transduction;GO:0015031|protein transport;	_	_
c1188_g1_i1	758	_	_	_	_	_	_	_	_	_
c11890_g1_i1	238	_	_	_	_	_	_	_	_	_
c11891_g1_i3	291	_	_	_	_	_	_	_	_	_
c11893_g1_i1	1383	uncharacterized protein LOC100818329 [Glycine max]	RecName: Full=Replication factor C subunit 3; Short=AtRFC3; AltName: Full=Activator 1 subunit 3; AltName: Full=Protein EMBRYO DEFECTIVE 161; AltName: Full=Protein E	PF08542.6|Rep_fac_C|Replication factor C C-terminal domain|m.50903:295-384;PF13177.1|DNA_pol3_delta2|DNA polymerase III, delta subunit|m.50903:63-231;PF00004.24|AAA|ATPase family associated with various cellular activities (AAA)|m.50903:80-226;PF03215.10|Rad17|Rad17 cell cycle checkpoint protein|m.50903:42-99	hypothetical protein	COG0470	GO:0003677|DNA binding;GO:0000166|nucleotide binding;GO:0017111|nucleoside-triphosphatase activity;	GO:0006260|DNA replication;	_	path:ko03030;path:ko03420;path:ko03430
c11894_g1_i1	295	_	RecName: Full=Probable aspartyl aminopeptidase [Ricinus communis]	_	_	_	_	_	_	_
c11895_g1_i1	650	PREDICTED: E3 ubiquitin-protein ligase FANCL-like isoform X1 [Malus domestica]	RecName: Full=E3 ubiquitin-protein ligase FANCL; AltName: Full=Fanconi anemia group L protein; AltName: Full=Fanconi anemia-associated polypeptide of 43 kDa; Shor	PF11793.3|FANCL_C|FANCL C-terminal domain|m.51041:45-121	annotation not avaliable	_	GO:0008270|zinc ion binding;GO:0004842|ubiquitin-protein transferase activity;	GO:0006281|DNA repair;GO:0016567|protein ubiquitination;	GO:0043240|Fanconi anaemia nuclear complex;	path:ko03460;path:ko04120
c11896_g1_i1	274	hypothetical protein PRUPE_ppa004112mg [Prunus persica]	RecName: Full=Alkaline/neutral invertase CINV2; AltName: Full=Cytosolic invertase 2 [Arabidopsis thaliana]	_	_	_	GO:0033926|glycopeptide alpha-N-acetylgalactosaminidase activity;	GO:0008152|metabolic process;	_	_
c1189_g1_i1	1177	hypothetical protein, partial [Catharanthus roseus]	_	PF02423.10|OCD_Mu_crystall|Ornithine cyclodeaminase/mu-crystallin family|m.8868:71-254;PF01488.15|Shikimate_DH|Shikimate / quinate 5-dehydrogenase|m.8868:137-226	_	_	_	_	_	_
c11901_g1_i1	347	_	_	_	_	_	_	_	_	_
c11903_g1_i1	334	_	_	_	_	_	_	_	_	_
c11904_g1_i1	380	_	_	_	_	_	_	_	_	_
c11906_g1_i1	238	_	_	_	_	_	_	_	_	_
c11907_g1_i1	371	Adenine nucleotide alpha hydrolases-like superfamily protein isoform 2, partial [Theobroma Adenine nucleotide alpha hydrolases-like	_	_	_	_	_	_	_	_
c11908_g1_i1	385	_	_	_	_	_	_	_	_	_
c11909_g1_i1	943	PREDICTED: uncharacterized protein LOC103342923 [Prunus mume]	RecName: Full=D-alanine--D-alanine ligase; AltName: Full=D-Ala-D-Ala ligase; AltName: Full=D-alanylalanine synthetase [Corynebacterium diphtheriae NCTC 13129]	PF01820.16|Dala_Dala_lig_N|D-ala D-ala ligase N-terminus|m.50996:82-197	_	_	_	_	_	_
c1190_g1_i1	819	_	_	_	_	_	_	_	_	_
c11910_g1_i1	217	hypothetical protein EUTSA_v10008955mg [Eutrema salsugineum]	RecName: Full=60S ribosomal protein L21-1 [Arabidopsis thaliana]	_	_	_	GO:0003735|structural constituent of ribosome;	GO:0042254|ribosome biogenesis;GO:0006412|translation;	GO:0005730|nucleolus;GO:0022625|cytosolic large ribosomal subunit;GO:0009507|chloroplast;	path:ko03010
c11911_g1_i1	268	_	_	_	_	_	_	_	_	_
c11912_g1_i1	228	_	_	_	_	_	_	_	_	_
c11913_g1_i1	319	_	_	_	_	_	_	_	_	_
c11915_g1_i1	320	_	_	_	_	_	_	_	_	_
c11916_g1_i1	452	_	_	_	_	_	_	_	_	_
c11917_g1_i2	400	_	_	_	_	_	_	_	_	_
c11918_g1_i2	212	_	_	_	_	_	_	_	_	_
c11919_g1_i1	262	_	_	_	_	_	_	_	_	_
c11921_g1_i1	260	myb family transcription factor family protein [Populus trichocarpa]	_	_	_	_	GO:0003677|DNA binding;GO:0003682|chromatin binding;	GO:0048481|ovule development;GO:0009944|polarity specification of adaxial/abaxial axis;	GO:0000785|chromatin;	_
c11922_g1_i1	259	_	_	_	_	_	_	_	_	_
c11923_g1_i1	310	phenylalanine ammonia-lyase [Quercus suber]	RecName: Full=Phenylalanine ammonia-lyase	_	_	_	GO:0045548|phenylalanine ammonia-lyase activity;	GO:0009821|alkaloid biosynthetic process;GO:0009800|cinnamic acid biosynthetic process;GO:0006570|tyrosine metabolic process;GO:0006559|L-phenylalanine catabolic process;	GO:0005737|cytoplasm;	path:ko00360;path:ko00940;path:ko01100;path:ko01110
c11926_g1_i1	202	PREDICTED: OTU domain-containing protein DDB_G0284757-like isoform X1 [Malus domestica]	_	_	_	_	_	_	_	_
c11927_g1_i1	288	_	_	_	_	_	_	_	_	_
c11928_g1_i1	369	PREDICTED: non-specific lipid-transfer protein-like protein At2g13820-like [Fragaria vesca subsp. vesca]	_	_	_	_	_	_	_	_
c1192_g1_i1	427	_	_	_	_	_	_	_	_	_
c11930_g1_i1	286	PREDICTED: abhydrolase domain-containing protein FAM108B1 [Vitis vinifera]	_	_	hypothetical protein	_	_	_	_	_
c11931_g1_i1	237	hypothetical protein L484_024117 [Morus notabilis]	_	_	_	_	_	_	_	_
c11932_g1_i1	387	_	_	_	_	_	_	_	_	_
c11935_g1_i1	239	_	_	_	_	_	_	_	_	_
c11936_g1_i1	225	_	_	_	_	_	_	_	_	_
c1193_g1_i1	487	hypothetical protein VITISV_034065 [Vitis vinifera]	_	_	_	_	_	_	_	_
c11940_g1_i1	283	cold-induced plasma membrane protein [Musa ABB Group]	RecName: Full=Hydrophobic protein LTI6B; AltName: Full=Low temperature-induced protein 6B [Oryza sativa Japonica Group]	_	stress-induced hydrophobic peptide	COG0401	_	_	GO:0016021|integral component of membrane;	_
c11942_g1_i1	463	_	_	_	_	_	_	_	_	_
c11944_g1_i1	368	_	_	_	_	_	_	_	_	_
c11945_g1_i1	456	Leucine-rich repeat protein kinase family protein isoform 1 [Theobroma cacao]	_	_	_	_	GO:0004674|protein serine/threonine kinase activity;GO:0005524|ATP binding;	GO:0009069|serine family amino acid metabolic process;GO:0006468|protein phosphorylation;	GO:0016021|integral component of membrane;	_
c11946_g1_i1	209	_	_	_	_	_	_	_	_	_
c11947_g1_i1	681	hypothetical protein VITISV_036059 [Vitis vinifera]	_	PF14227.1|UBN2_2|gag-polypeptide of LTR copia-type|m.50957:42-111;PF14223.1|UBN2|gag-polypeptide of LTR copia-type|m.50957:42-115	_	_	_	_	_	_
c11949_g1_i1	652	PREDICTED: auxilin-related protein 2-like [Vitis vinifera]	RecName: Full=Auxilin-related protein 2 [Arabidopsis thaliana]	_	_	_	_	GO:0090304|nucleic acid metabolic process;	_	_
c1194_g1_i1	354	_	_	_	_	_	_	_	_	_
c11950_g1_i1	321	_	_	_	_	_	_	_	_	_
c11952_g1_i1	583	_	_	_	_	_	_	_	_	_
c11954_g1_i1	240	_	_	_	_	_	_	_	_	_
c11955_g1_i1	553	Serine/threonine-protein kinase NAK [Theobroma cacao]	RecName: Full=Protein kinase 2B, chloroplastic; Flags: Precursor [Arabidopsis thaliana]	PF07714.12|Pkinase_Tyr|Protein tyrosine kinase|m.51022:1-92;PF00069.20|Pkinase|Protein kinase domain|m.51022:1-90	_	_	GO:0004674|protein serine/threonine kinase activity;GO:0005524|ATP binding;	GO:0009069|serine family amino acid metabolic process;GO:0006468|protein phosphorylation;	_	path:ko04064;path:ko04210;path:ko04620;path:ko04722;path:ko05133;path:ko05140;path:ko05142;path:ko05145;path:ko05152;path:ko05162;path:ko05164
c11956_g1_i1	1061	_	_	_	_	_	_	_	_	_
c11957_g1_i1	546	hypothetical protein PRUPE_ppa000086mg [Prunus persica]	RecName: Full=Proteasome activator subunit 4; AltName: Full=Proteasome activator PA200 [Arabidopsis thaliana]	_	_	_	_	_	_	path:ko03050
c11958_g1_i1	395	_	_	_	_	_	_	_	_	_
c11959_g1_i1	307	PREDICTED: uncharacterized protein LOC102629445 [Citrus sinensis]	_	_	_	_	GO:0005097|Rab GTPase activator activity;GO:0005524|ATP binding;GO:0008270|zinc ion binding;GO:0016887|ATPase activity;GO:0003676|nucleic acid binding;	GO:0032851|positive regulation of Rab GTPase activity;GO:0006200|ATP catabolic process;	_	_
c1195_g1_i1	288	_	_	_	_	_	_	_	_	_
c11960_g1_i1	300	hypothetical protein PRUPE_ppa016982mg, partial [Prunus persica]	RecName: Full=Cyclic nucleotide-gated ion channel 1; Short=AtCNGC1; AltName: Full=Cyclic nucleotide- and calmodulin-regulated ion channel 1 [Arabidopsis thaliana]	_	_	_	_	GO:0055085|transmembrane transport;GO:0006811|ion transport;	GO:0016020|membrane;	path:ko04626
c11963_g1_i2	271	hypothetical protein POPTR_0009s12400g [Populus trichocarpa]	RecName: Full=Purple acid phosphatase 10; Flags: Precursor [Arabidopsis thaliana]	_	_	_	_	_	_	_
c11964_g1_i1	484	_	_	_	_	_	_	_	_	_
c11965_g1_i1	405	PREDICTED: transcription factor PAR2 [Prunus mume]	_	_	SubName: Full=Chromosome chr1 scaffold_46, whole genome shotgun sequence;	_	_	_	_	_
c11966_g1_i1	634	unnamed protein product [Vitis vinifera]	RecName: Full=Pre-mRNA-processing factor 39 [Schizosaccharomyces pombe 972h-]	_	SubName: Full=Chromosome undetermined scaffold_143, whole genome shotgun sequence;	_	_	GO:0006396|RNA processing;	GO:0005634|nucleus;	_
c11967_g1_i1	708	_	_	_	_	_	_	_	_	_
c11969_g1_i1	304	_	_	_	_	_	_	_	_	_
c1196_g1_i1	251	PREDICTED: beta-1,3-galactosyltransferase 15-like isoform X1 [Glycine max]	RecName: Full=Beta-1,3-galactosyltransferase 15; AltName: Full=Galactosyltransferase 1 [Arabidopsis thaliana]	_	_	_	GO:0030246|carbohydrate binding;GO:0010488|UDP-galactose:N-glycan beta-1,3-galactosyltransferase activity;	GO:0006486|protein glycosylation;GO:0010493|Lewis a epitope biosynthetic process;	GO:0005794|Golgi apparatus;GO:0016021|integral component of membrane;	path:ko00513
c11970_g1_i1	311	_	_	_	_	_	_	_	_	_
c11971_g1_i2	662	_	_	_	_	_	_	_	_	_
c11971_g2_i1	341	hypothetical protein POPTR_0003s10220g [Populus trichocarpa]	_	_	_	_	_	_	_	_
c11976_g1_i1	477	hypothetical protein VITISV_037032 [Vitis vinifera]	_	_	_	_	_	_	_	_
c11978_g1_i1	1467	DEA(D/H)-box RNA helicase family protein isoform 1 [Theobroma cacao]	RecName: Full=Probable DEAD-box ATP-dependent RNA helicase 48 [Arabidopsis thaliana]	PF00270.24|DEAD|DEAD/DEAH box helicase|m.51116:1-117;PF00271.26|Helicase_C|Helicase conserved C-terminal domain|m.51116:192-268	hypothetical protein	COG0513	GO:0005524|ATP binding;GO:0004386|helicase activity;GO:0003676|nucleic acid binding;	GO:0008152|metabolic process;	_	_
c1197_g1_i1	202	_	_	_	_	_	_	_	_	_
c11980_g1_i1	244	_	_	_	_	_	_	_	_	_
c11981_g1_i1	274	_	_	_	_	_	_	_	_	_
c11982_g1_i1	316	PREDICTED: putative receptor protein kinase ZmPK1-like [Glycine max]	RecName: Full=Putative receptor protein kinase ZmPK1; Flags: Precursor [Zea mays]	PF00069.20|Pkinase|Protein kinase domain|m.51027:45-104;PF07714.12|Pkinase_Tyr|Protein tyrosine kinase|m.51027:44-104	_	_	GO:0004674|protein serine/threonine kinase activity;GO:0005524|ATP binding;	GO:0009069|serine family amino acid metabolic process;GO:0006468|protein phosphorylation;GO:0048544|recognition of pollen;	_	_
c11984_g1_i1	281	PREDICTED: wall-associated receptor kinase 2-like [Fragaria vesca subsp. vesca]	_	_	_	_	_	_	_	_
c11985_g1_i1	407	_	_	_	_	_	_	_	_	_
c11986_g1_i1	667	_	_	_	_	_	_	_	_	_
c11987_g1_i1	319	_	_	_	_	_	_	_	_	_
c11988_g1_i1	572	PREDICTED: putative E3 ubiquitin-protein ligase UBR7 [Vitis vinifera]	_	_	_	_	GO:0008270|zinc ion binding;GO:0004842|ubiquitin-protein transferase activity;GO:0016874|ligase activity;	GO:0016567|protein ubiquitination;	GO:0005737|cytoplasm;	_
c11989_g1_i1	420	_	_	_	_	_	_	_	_	_
c1198_g1_i1	764	PREDICTED: probable inactive purple acid phosphatase 27, partial [Prunus mume]	RecName: Full=Probable inactive purple acid phosphatase 1; Flags: Precursor [Arabidopsis thaliana]	PF09423.5|PhoD|PhoD-like phosphatase|m.9020:72-187;PF00149.23|Metallophos|Calcineurin-like phosphoesterase|m.9020:132-223	nucleotide pyrophosphatase/phosphodiesterase, putative, expressed	COG1409	GO:0046872|metal ion binding;GO:0003993|acid phosphatase activity;	GO:0019497|hexachlorocyclohexane metabolic process;GO:0006771|riboflavin metabolic process;GO:0016311|dephosphorylation;	_	_
c11990_g1_i1	242	_	_	_	_	_	_	_	_	_
c11992_g1_i2	248	_	_	_	_	_	_	_	_	_
c11994_g1_i2	258	hypothetical protein PRUPE_ppb017079mg [Prunus persica]	RecName: Full=Probable S-adenosylmethionine-dependent methyltransferase At5g37970 [Arabidopsis thaliana]	_	_	_	GO:0008168|methyltransferase activity;	GO:0032259|methylation;	_	_
c11996_g1_i1	526	PREDICTED: uncharacterized protein LOC100262175 [Vitis vinifera]	_	_	_	_	_	_	_	_
c11997_g1_i1	210	_	_	_	_	_	_	_	_	_
c11998_g1_i1	256	_	_	_	_	_	_	_	_	_
c11999_g1_i1	907	PREDICTED: transmembrane protein 18-like [Glycine max]	_	PF14770.1|TMEM18|Transmembrane protein 18|m.51045:36-156	SubName: Full=Chromosome chr12 scaffold_78, whole genome shotgun sequence;	_	_	_	_	_
c1199_g1_i1	378	cytokinin receptor 1 [Betula pendula]	RecName: Full=Histidine kinase 4; AltName: Full=Arabidopsis histidine kinase 4; Short=AtHK4; AltName: Full=Cytokinin receptor CYTOKININ RESPONSE 1; Short=AtCRE1; Sh	_	_	_	GO:0005524|ATP binding;GO:0000155|phosphorelay sensor kinase activity;GO:0000156|phosphorelay response regulator activity;	GO:0023014|signal transduction by phosphorylation;GO:0035556|intracellular signal transduction;GO:0000160|phosphorelay signal transduction system;	GO:0016020|membrane;GO:0009365|protein histidine kinase complex;	path:ko04075
c12000_g1_i1	454	PREDICTED: uncharacterized protein LOC103344213, partial [Prunus mume]	_	_	_	_	_	_	_	_
c12001_g1_i2	583	hypothetical protein JCGZ_03435 [Jatropha curcas]	_	_	_	_	_	_	_	_
c12002_g1_i1	545	Mitochondrial fission protein isoform 1 [Theobroma cacao]	RecName: Full=Mitochondrial fission protein ELM1; AltName: Full=Protein ELONGATED MITOCHONDRIA 1 [Arabidopsis thaliana]	_	_	_	_	_	_	_
c12003_g1_i1	694	PREDICTED: uncharacterized protein LOC101489594 [Cicer arietinum]	_	PF02992.9|Transposase_21|Transposase family tnp2|m.50986:22-208	_	_	_	_	_	_
c12004_g1_i1	275	_	_	_	_	_	_	_	_	_
c12005_g1_i1	1013	polyubiquitin [Lemna minor]	RecName: Full=Polyubiquitin-B; Contains: RecName: Full=Ubiquitin; Flags: Precursor [Gallus gallus]	_	_	_	_	_	_	path:ko03320
c12007_g1_i1	264	_	_	_	_	_	_	_	_	_
c1200_g1_i1	239	PREDICTED: uncharacterized protein LOC103484433 [Cucumis melo]	_	_	_	_	_	GO:0009567|double fertilization forming a zygote and endosperm;	_	_
c12010_g1_i1	219	pentatricopeptide repeat-containing protein [Arabidopsis lyrata subsp. lyrata]	RecName: Full=Pentatricopeptide repeat-containing protein At3g13160, mitochondrial; Flags: Precursor [Arabidopsis thaliana]	_	_	_	_	_	_	_
c12011_g1_i1	567	_	_	_	_	_	_	_	_	_
c12013_g1_i1	404	_	_	_	_	_	_	_	_	_
c12014_g1_i2	971	C4-methylsterol oxidase [Pseudozyma hubeiensis SY62]	_	PF04116.8|FA_hydroxylase|Fatty acid hydroxylase superfamily|m.51124:129-244	_	_	GO:0005506|iron ion binding;GO:0016491|oxidoreductase activity;	GO:0006633|fatty acid biosynthetic process;GO:0055114|oxidation-reduction process;	GO:0016021|integral component of membrane;	_
c12015_g1_i2	550	PREDICTED: zeaxanthin epoxidase, chloroplastic-like isoform X2 [Prunus mume]	_	_	_	_	GO:0016491|oxidoreductase activity;	GO:0055114|oxidation-reduction process;	_	_
c12016_g1_i1	216	iron transporter-related family protein [Populus trichocarpa]	RecName: Full=Probable metal-nicotianamine transporter YSL8; AltName: Full=Protein YELLOW STRIPE LIKE 8; Short=AtYSL8 [Arabidopsis thaliana]	_	_	_	_	GO:0055085|transmembrane transport;	_	_
c12017_g1_i1	214	_	_	_	_	_	_	_	_	_
c12019_g1_i1	250	Calcium-binding EF-hand family protein, putative [Theobroma cacao]	_	_	_	_	_	_	_	_
c1201_g1_i1	211	_	_	_	_	_	_	_	_	_
c12020_g1_i1	296	_	_	_	_	_	_	_	_	_
c12021_g1_i1	341	_	_	_	_	_	_	_	_	_
c12023_g1_i1	479	_	_	_	_	_	_	_	_	_
c12024_g1_i1	265	unnamed protein product [Coffea canephora]	RecName: Full=Dynamin-like protein ARC5; AltName: Full=Dynamin-related protein 5B; AltName: Full=Protein ACCUMULATION AND REPLICATION OF CHLOROPLASTS 5 [Arabidopsi	_	_	_	_	_	_	_
c12025_g1_i2	367	_	_	_	_	_	_	_	_	_
c12026_g1_i1	316	PREDICTED: eukaryotic translation initiation factor 3 subunit A [Vitis vinifera]	RecName: Full=Eukaryotic translation initiation factor 3 subunit A; Short=eIF3a; AltName: Full=Eukaryotic translation initiation factor 3 large subunit; AltName: Fu	_	_	_	GO:0003743|translation initiation factor activity;	GO:0001731|formation of translation preinitiation complex;GO:0006446|regulation of translational initiation;	GO:0005840|ribosome;GO:0016282|eukaryotic 43S preinitiation complex;GO:0005829|cytosol;GO:0033290|eukaryotic 48S preinitiation complex;GO:0005852|eukaryotic translation initiation factor 3 complex;GO:0005886|plasma membrane;	path:ko03013
c12027_g1_i1	571	_	_	_	_	_	_	_	_	_
c12028_g1_i1	237	hypothetical protein CARUB_v10008098mg, partial [Capsella rubella]	RecName: Full=ABC transporter B family member 11; Short=ABC transporter ABCB.11; Short=AtABCB11; AltName: Full=Multidrug resistance protein 8; AltName: Full=P-glyc	_	_	_	GO:0005524|ATP binding;GO:0042626|ATPase activity, coupled to transmembrane movement of substances;	GO:0055085|transmembrane transport;GO:0006200|ATP catabolic process;	GO:0005634|nucleus;GO:0009506|plasmodesma;GO:0016021|integral component of membrane;GO:0005886|plasma membrane;	path:ko02010;path:ko04976;path:ko05206
c1202_g1_i1	346	_	_	_	_	_	_	_	_	_
c12030_g1_i1	206	_	_	_	_	_	_	_	_	_
c12031_g1_i1	333	_	_	_	_	_	_	_	_	_
c12035_g1_i1	322	hypothetical protein POPTR_0014s02980g [Populus trichocarpa]	RecName: Full=UDP-glucuronate:xylan alpha-glucuronosyltransferase 2; Short=UDP-GlcA:xylan glucuronyltransferase 2; AltName: Full=Glycogenin-like protein 2; AltName:	_	_	_	GO:0016757|transferase activity, transferring glycosyl groups;	GO:0008152|metabolic process;	_	_
c12036_g1_i1	255	_	_	_	_	_	_	_	_	_
c12039_g1_i1	650	GAI-like protein [Juglans regia]	RecName: Full=DELLA protein GAIP-B; AltName: Full=CmGAIP-B; Short=GAIP-B; AltName: Full=Gibberellic acid-insensitive phloem protein B	PF12041.3|DELLA|Transcriptional regulator DELLA protein N terminal|m.50958:15-82	_	_	_	GO:0006355|regulation of transcription, DNA-templated;	_	path:ko04075
c12040_g1_i1	214	_	_	_	_	_	_	_	_	_
c12041_g1_i1	376	alpha amylase/subtilisin inhibitor, partial [Fagus sylvatica]	_	PF00197.13|Kunitz_legume|Trypsin and protease inhibitor|m.51014:9-123	_	_	_	_	_	_
c12042_g1_i1	255	PREDICTED: receptor-like protein 12 [Malus domestica]	RecName: Full=Brassinosteroid LRR receptor kinase; AltName: Full=Altered brassinolide sensitivity 1; AltName: Full=Systemin receptor SR160; AltName: Full=tBRI1; Fla	_	_	_	_	_	_	path:ko04075
c12043_g1_i1	214	enhancer of zeste, ezh, putative [Ricinus communis]	RecName: Full=Histone-lysine N-methyltransferase EZA1; AltName: Full=CURLY LEAF-like 1; AltName: Full=Protein SET DOMAIN GROUP 10; AltName: Full=Protein SWINGER [Ar	_	_	_	GO:0003682|chromatin binding;GO:0018024|histone-lysine N-methyltransferase activity;	GO:0006554|lysine catabolic process;GO:0034968|histone lysine methylation;	GO:0031519|PcG protein complex;GO:0000785|chromatin;	path:ko05206
c12044_g1_i1	791	Putative glycerol-3-phosphate transporter 4 [Morus notabilis]	RecName: Full=Putative glycerol-3-phosphate transporter 4; Short=G-3-P transporter 4; AltName: Full=Glycerol-3-phosphate permease 4; Short=AtG3Pp4; Short=G-3-P pe	PF07690.11|MFS_1|Major Facilitator Superfamily|m.50940:3-155	annotation not avaliable	_	GO:0005215|transporter activity;	GO:0055085|transmembrane transport;	GO:0016021|integral component of membrane;	_
c12046_g1_i1	582	_	_	_	_	_	_	_	_	_
c12047_g1_i1	229	Pex2/Pex12 N-terminal domain-containing protein / zinc finger family protein isoform 1 [Theobroma cacao]	RecName: Full=Peroxisome biogenesis protein 2; AltName: Full=E3 ubiquitin-protein ligase PEX2; AltName: Full=Peroxin-2; Short=AtPEX2; Short=AthPEX2; AltName: Full=P	_	_	_	GO:0008270|zinc ion binding;GO:0004842|ubiquitin-protein transferase activity;	GO:0006635|fatty acid beta-oxidation;GO:0006513|protein monoubiquitination;GO:0016558|protein import into peroxisome matrix;GO:0009640|photomorphogenesis;	GO:0009506|plasmodesma;GO:0005829|cytosol;	path:ko04146
c12048_g1_i1	268	pathogenesis related protein [Camellia sinensis]	RecName: Full=Basic form of pathogenesis-related protein 1; Short=PRP 1; Flags: Precursor [Nicotiana tabacum]	_	_	_	_	_	_	path:ko04075;path:ko04626
c12049_g1_i1	204	_	_	_	_	_	_	_	_	_
c1204_g1_i1	398	_	_	_	_	_	_	_	_	_
c12050_g1_i1	323	_	_	_	_	_	_	_	_	_
c12052_g1_i1	250	_	_	_	_	_	_	_	_	_
c12053_g1_i1	460	hypothetical protein PRUPE_ppa021302mg [Prunus persica]	RecName: Full=F-box protein At5g07670 [Arabidopsis thaliana]	PF13516.1|LRR_6|Leucine Rich repeat|m.50985:98-113	hypothetical protein	_	_	_	_	_
c12055_g1_i1	556	PREDICTED: protein RALF-like 33-like [Cucumis sativus]	RecName: Full=Rapid alkalinization factor; Short=NtRALF; Flags: Precursor	_	_	_	_	_	_	_
c12056_g1_i1	487	_	_	_	_	_	_	_	_	_
c12057_g1_i1	551	_	_	_	_	_	_	_	_	_
c12058_g1_i1	401	_	_	_	_	_	_	_	_	_
c1205_g1_i1	444	_	_	_	_	_	_	_	_	_
c12060_g1_i1	671	_	_	_	_	_	_	_	_	_
c12061_g1_i1	211	hypothetical protein PRUPE_ppa024822mg [Prunus persica]	_	_	_	_	GO:0043531|ADP binding;	GO:0006952|defense response;	_	_
c12062_g1_i1	506	_	_	_	_	_	_	_	_	_
c12063_g1_i1	344	_	_	_	_	_	_	_	_	_
c12064_g1_i1	2225	NADH-plastoquinone oxidoreductase subunit 7 [Quercus rubra]	RecName: Full=NAD(P)H-quinone oxidoreductase subunit H, chloroplastic; AltName: Full=NAD(P)H dehydrogenase subunit H; AltName: Full=NADH-plastoquinone oxidoreducta	PF00346.14|Complex1_49kDa|Respiratory-chain NADH dehydrogenase, 49 Kd subunit|m.51091:124-393;PF00146.16|NADHdh|NADH dehydrogenase|m.51092:30-184;PF00312.17|Ribosomal_S15|Ribosomal protein S15|m.51093:19-95	unknown protein; Encodes the 49KDa plastid NAD(P)H dehydrogenase subunit H protein. Its tran [...]	COG0649	GO:0051287|NAD binding;GO:0050136|NADH dehydrogenase (quinone) activity;GO:0048038|quinone binding;	GO:0006810|transport;GO:0055114|oxidation-reduction process;GO:0019684|photosynthesis, light reaction;	GO:0009535|chloroplast thylakoid membrane;GO:0005886|plasma membrane;	path:ko00190;path:ko01100
c12067_g1_i1	275	_	RecName: Full=Formate dehydrogenase 1, mitochondrial; AltName: Full=NAD-dependent formate dehydrogenase 1; Short=FDH 1; Flags: Precursor [Oryza sativa Japonica Gro	_	_	_	_	_	_	path:ko00630;path:ko00680;path:ko01100;path:ko01120;path:ko01200
c12068_g1_i1	345	_	_	_	_	_	_	_	_	_
c12069_g1_i1	427	_	_	_	_	_	_	_	_	_
c1206_g1_i2	399	_	_	_	_	_	_	_	_	_
c12070_g1_i1	342	hypothetical protein JCGZ_02543 [Jatropha curcas]	_	_	_	_	_	_	_	_
c12071_g1_i1	412	hypothetical protein EUGRSUZ_J03031 [Eucalyptus grandis]	RecName: Full=Plastidic ATP/ADP-transporter [Solanum tuberosum]	_	_	_	GO:0005524|ATP binding;GO:0005471|ATP:ADP antiporter activity;	GO:0015867|ATP transport;GO:0015866|ADP transport;	GO:0016021|integral component of membrane;	_
c12072_g1_i1	472	PREDICTED: pentatricopeptide repeat-containing protein At4g13650-like [Vitis vinifera]	RecName: Full=Putative pentatricopeptide repeat-containing protein At2g01510 [Arabidopsis thaliana]	PF13041.1|PPR_2|PPR repeat family|m.50963:37-82;PF01535.15|PPR|PPR repeat|m.50963:13-36;PF01535.15|PPR|PPR repeat|m.50963:40-69	_	_	_	_	_	_
c12073_g1_i1	279	_	_	_	_	_	_	_	_	_
c12074_g1_i1	651	_	_	_	_	_	_	_	_	_
c12075_g1_i1	444	_	_	_	_	_	_	_	_	_
c12077_g1_i1	435	_	_	_	_	_	_	_	_	_
c12078_g1_i1	497	_	_	_	_	_	_	_	_	_
c12079_g1_i1	271	_	_	_	_	_	_	_	_	_
c1207_g1_i1	242	_	_	_	_	_	_	_	_	_
c12080_g1_i1	509	PREDICTED: G2/mitotic-specific cyclin S13-7-like [Prunus mume]	RecName: Full=G2/mitotic-specific cyclin-1 [Antirrhinum majus]	_	_	_	_	GO:0044763|single-organism cellular process;	_	path:ko04068;path:ko04110;path:ko04115;path:ko04914
c12081_g1_i1	563	conserved hypothetical protein [Ricinus communis]	RecName: Full=CBS domain-containing protein CBSX3, mitochondrial; Flags: Precursor [Arabidopsis thaliana]	PF00571.23|CBS|CBS domain|m.51154:50-89;PF00571.23|CBS|CBS domain|m.51154:106-160	hypothetical protein	COG0517	GO:0030554|adenyl nucleotide binding;	_	_	_
c12084_g1_i1	3449	Voltage-gated chloride channel family protein isoform 1 [Theobroma cacao]	RecName: Full=Putative chloride channel-like protein CLC-g; AltName: Full=CBS domain-containing protein CBSCLC6 [Arabidopsis thaliana]	PF00654.15|Voltage_CLC|Voltage gated chloride channel|m.50952:135-550;PF00571.23|CBS|CBS domain|m.50952:701-748;PF01241.13|PSI_PSAK|Photosystem I psaG / psaK|m.50953:68-161	Cl-channel clc-7	COG0038	GO:0030554|adenyl nucleotide binding;GO:0005247|voltage-gated chloride channel activity;	GO:0006821|chloride transport;GO:0034220|ion transmembrane transport;GO:0044070|regulation of anion transport;	GO:0016021|integral component of membrane;	_
c12085_g1_i1	463	_	_	_	_	_	_	_	_	_
c12086_g1_i1	1188	hypothetical protein VITISV_022712 [Vitis vinifera]	_	PF00199.14|Catalase|Catalase|m.50979:63-335	_	_	GO:0020037|heme binding;GO:0004096|catalase activity;	GO:0006979|response to oxidative stress;GO:0006568|tryptophan metabolic process;GO:0015947|methane metabolic process;GO:0055114|oxidation-reduction process;	_	_
c1208_g1_i1	837	potential oxidoreductase [Pseudozyma hubeiensis SY62]	RecName: Full=Putative NADPH-dependent methylglyoxal reductase GRP2; AltName: Full=Cytoplasmic antigenic protein 2	PF01073.14|3Beta_HSD|3-beta hydroxysteroid dehydrogenase/isomerase family|m.8936:8-154;PF01370.16|Epimerase|NAD dependent epimerase/dehydratase family|m.8936:10-156;PF07993.7|NAD_binding_4|Male sterility protein|m.8936:17-158;PF13460.1|NAD_binding_10|NADH(P)-binding|m.8936:8-205	hypothetical protein	COG0451	GO:0003854|3-beta-hydroxy-delta5-steroid dehydrogenase activity;	GO:0006694|steroid biosynthetic process;GO:0008209|androgen metabolic process;GO:0008210|estrogen metabolic process;GO:0008207|C21-steroid hormone metabolic process;GO:0055114|oxidation-reduction process;	_	_
c12090_g1_i1	311	PREDICTED: probable fructose-bisphosphate aldolase 3, chloroplastic-like [Solanum lycopersicum]	RecName: Full=Probable fructose-bisphosphate aldolase 3, chloroplastic; Flags: Precursor [Arabidopsis thaliana]	_	_	_	_	_	_	path:ko00010;path:ko00030;path:ko00051;path:ko00680;path:ko00710;path:ko01100;path:ko01110;path:ko01120;path:ko01200;path:ko01230
c12091_g1_i1	657	hypothetical protein L484_026007 [Morus notabilis]	_	_	_	_	_	_	_	_
c12092_g1_i1	411	_	_	_	_	_	_	_	_	_
c12093_g1_i1	275	_	_	_	_	_	_	_	_	_
c12094_g1_i1	835	PREDICTED: uncharacterized protein LOC100854784 [Vitis vinifera]	_	_	_	_	_	_	_	path:ko03040
c12096_g1_i1	457	_	_	_	_	_	_	_	_	_
c12097_g1_i2	283	_	_	_	_	_	_	_	_	_
c12099_g1_i2	231	alpha-hydroxynitrile lyase family protein [Populus trichocarpa]	_	_	_	_	_	_	_	_
c1209_g1_i1	314	_	_	_	_	_	_	_	_	_
c1209_g2_i1	287	_	_	_	_	_	_	_	_	_
c120_g1_i1	244	_	_	_	_	_	_	_	_	_
c12100_g1_i1	477	_	_	_	_	_	_	_	_	_
c12101_g1_i1	252	_	_	_	_	_	_	_	_	_
c12101_g2_i1	1136	PREDICTED: putative pentatricopeptide repeat-containing protein At5g13230, mitochondrial-like [Vitis vinifera]	RecName: Full=Putative pentatricopeptide repeat-containing protein At5g13230, mitochondrial; Flags: Precursor [Arabidopsis thaliana]	PF13041.1|PPR_2|PPR repeat family|m.50949:48-95;PF13041.1|PPR_2|PPR repeat family|m.50949:149-196;PF01535.15|PPR|PPR repeat|m.50949:22-43;PF01535.15|PPR|PPR repeat|m.50949:50-78;PF01535.15|PPR|PPR repeat|m.50949:123-145;PF01535.15|PPR|PPR repeat|m.50949:151-178;PF01535.15|PPR|PPR repeat|m.50949:223-246;PF13812.1|PPR_3|Pentatricopeptide repeat domain|m.50949:22-43;PF13812.1|PPR_3|Pentatricopeptide…	_	_	_	_	_	_
c12102_g1_i1	231	Heat shock protein [Medicago heat shock protein 81-2 [Medicago truncatula]	RecName: Full=Heat shock protein 83 [Ipomoea nil]	_	_	_	GO:0005524|ATP binding;GO:0051082|unfolded protein binding;	GO:0006457|protein folding;GO:0009816|defense response to bacterium, incompatible interaction;	_	path:ko04141;path:ko04151;path:ko04612;path:ko04621;path:ko04626;path:ko04914;path:ko04915;path:ko05200;path:ko05215
c12103_g1_i1	227	putative transporter MCH1 [Morus notabilis]	_	_	_	_	_	GO:0055085|transmembrane transport;	GO:0016021|integral component of membrane;	_
c12105_g1_i1	387	PREDICTED: transcription factor MYB59 [Malus domestica]	_	_	_	_	_	_	_	_
c12106_g1_i1	308	_	_	_	_	_	_	_	_	_
c12107_g1_i1	716	Ubiquitin-conjugating enzyme E2 22 [Theobroma cacao]	RecName: Full=Ubiquitin-conjugating enzyme E2 22; AltName: Full=Ubiquitin carrier protein 22 [Arabidopsis thaliana]	_	RecName: Full=Ubiquitin carrier protein; EC=6.3.2.-;	_	GO:0016881|acid-amino acid ligase activity;	GO:0006511|ubiquitin-dependent protein catabolic process;	_	path:ko04120
c12108_g1_i1	421	PREDICTED: uncharacterized protein LOC100260511 [Vitis vinifera]	_	PF11145.3|DUF2921|Protein of unknown function (DUF2921)|m.51051:1-111	_	_	_	_	GO:0043231|intracellular membrane-bounded organelle;GO:0044444|cytoplasmic part;	_
c12110_g1_i1	299	PREDICTED: universal stress protein A-like protein [Vitis vinifera]	_	_	_	_	_	GO:0009409|response to cold;	GO:0009506|plasmodesma;GO:0005886|plasma membrane;	_
c12111_g1_i1	580	_	_	_	_	_	_	_	_	_
c12112_g1_i1	570	hypothetical protein CICLE_v10000527mg [Citrus clementina]	_	_	_	_	_	_	_	_
c12113_g1_i1	266	conserved hypothetical protein [Ricinus communis]	_	_	_	_	_	_	_	_
c12116_g1_i1	464	_	_	_	_	_	_	_	_	_
c12119_g1_i1	319	_	_	_	_	_	_	_	_	_
c1211_g1_i1	250	PREDICTED: probable folate-biopterin transporter 4-like [Fragaria vesca subsp. vesca]	RecName: Full=Probable folate-biopterin transporter 4 [Arabidopsis thaliana]	_	_	_	_	_	_	_
c12121_g1_i1	482	Chromosome-associated kinesin KIF4A [Morus notabilis]	RecName: Full=Kinesin-like protein KIF21B; AltName: Full=Kinesin-like protein KIF6 [Mus musculus]	_	_	_	GO:0005524|ATP binding;GO:0003777|microtubule motor activity;GO:0008017|microtubule binding;	GO:0007018|microtubule-based movement;GO:0008152|metabolic process;	GO:0045298|tubulin complex;GO:0005874|microtubule;GO:0005871|kinesin complex;	_
c12122_g1_i1	260	Cyclin-like F-box; FAR1; Zinc finger, SWIM-type [Medicago truncatula]	RecName: Full=Protein FAR1-RELATED SEQUENCE 8 [Arabidopsis thaliana]	_	_	_	GO:0008270|zinc ion binding;	_	_	_
c12124_g1_i1	825	_	_	_	_	_	_	_	_	_
c12125_g1_i1	743	hypothetical protein EUGRSUZ_H01187 [Eucalyptus grandis]	RecName: Full=Potassium transporter 5; AltName: Full=OsHAK5	PF02705.11|K_trans|K+ potassium transporter|m.51165:79-244	_	_	GO:0015079|potassium ion transmembrane transporter activity;	GO:0071805|potassium ion transmembrane transport;	GO:0016021|integral component of membrane;	_
c12128_g1_i1	269	PREDICTED: cysteinyl-tRNA synthetase-like [Vitis vinifera]	_	_	_	_	GO:0004817|cysteine-tRNA ligase activity;GO:0005524|ATP binding;	GO:0006534|cysteine metabolic process;GO:0046686|response to cadmium ion;GO:0006423|cysteinyl-tRNA aminoacylation;	GO:0005737|cytoplasm;	path:ko00970
c12129_g1_i1	304	_	_	_	_	_	_	_	_	_
c1212_g1_i1	437	_	_	_	_	_	_	_	_	_
c12131_g1_i1	658	PREDICTED: pentatricopeptide repeat-containing protein At5g66520-like [Vitis vinifera]	RecName: Full=Pentatricopeptide repeat-containing protein At1g08070 [Arabidopsis thaliana]	PF01535.15|PPR|PPR repeat|m.51132:23-50;PF01535.15|PPR|PPR repeat|m.51132:57-84;PF01535.15|PPR|PPR repeat|m.51132:94-117;PF01535.15|PPR|PPR repeat|m.51132:159-188;PF13041.1|PPR_2|PPR repeat family|m.51132:23-66;PF13812.1|PPR_3|Pentatricopeptide repeat domain|m.51132:92-117;PF13812.1|PPR_3|Pentatricopeptide repeat domain|m.51132:159-189	_	_	_	_	_	_
c12133_g1_i1	313	_	_	_	_	_	_	_	_	_
c12134_g1_i2	453	_	_	_	_	_	_	_	_	_
c12135_g1_i1	485	hypothetical protein VITISV_025425 [Vitis vinifera]	_	_	_	_	_	_	_	_
c12136_g1_i1	218	_	_	_	_	_	_	_	_	_
c12138_g1_i1	252	_	_	_	_	_	_	_	_	_
c12139_g1_i1	306	_	_	_	_	_	_	_	_	_
c12140_g1_i1	650	hypothetical protein JCGZ_11626 [Jatropha curcas]	RecName: Full=Mini zinc finger protein 3; Short=AtMIF3 [Arabidopsis thaliana]	_	hypothetical protein	_	_	_	_	_
c12141_g1_i1	210	hypothetical protein L484_019902 [Morus notabilis]	_	_	_	_	_	_	_	_
c12142_g1_i1	348	_	_	_	_	_	_	_	_	_
c12143_g1_i1	287	_	_	_	_	_	_	_	_	_
c12143_g2_i1	235	_	_	_	_	_	_	_	_	_
c12144_g1_i1	255	_	_	_	_	_	_	_	_	_
c12145_g1_i2	384	_	_	_	_	_	_	_	_	_
c12146_g1_i1	245	unnamed protein product [Vitis vinifera]	_	_	SubName: Full=Chromosome chr1 scaffold_136, whole genome shotgun sequence;	_	_	GO:0006979|response to oxidative stress;	GO:0005783|endoplasmic reticulum;	_
c12147_g1_i3	628	_	_	_	_	_	_	_	_	_
c1214_g1_i1	327	_	_	_	_	_	_	_	_	_
c12150_g1_i1	423	_	_	_	_	_	_	_	_	_
c12152_g1_i1	385	hypothetical protein PRUPE_ppa000242mg [Prunus persica]	_	_	_	_	_	_	_	_
c12154_g1_i1	227	PREDICTED: TMV resistance protein N-like [Malus domestica]	RecName: Full=TMV resistance protein N [Nicotiana glutinosa]	_	hypothetical protein	_	GO:0043531|ADP binding;	GO:0007165|signal transduction;GO:0006952|defense response;	_	_
c12155_g1_i2	419	_	_	_	_	_	_	_	_	_
c12156_g1_i1	223	_	_	_	_	_	_	_	_	_
c12159_g1_i1	231	_	_	_	_	_	_	_	_	_
c1215_g1_i1	286	PREDICTED: tRNA-specific adenosine deaminase, chloroplastic-like [Setaria italica]	RecName: Full=Guanine deaminase; Short=GDEase; Short=Guanase; Short=Guanine aminase; AltName: Full=Guanine aminohydrolase; Short=GAH [Bacillus subtilis subsp. subti	_	cytidine deaminase, putative, expressed	COG0590	GO:0016787|hydrolase activity;GO:0008270|zinc ion binding;	GO:0008152|metabolic process;	GO:0005829|cytosol;	_
c12161_g1_i1	462	unknown [Populus trichocarpa x Populus deltoides]	RecName: Full=Outer membrane lipoprotein Blc; Flags: Precursor [Escherichia coli O157:H7]	PF08212.7|Lipocalin_2|Lipocalin-like domain|m.51000:12-142;PF00061.18|Lipocalin|Lipocalin / cytosolic fatty-acid binding protein family|m.51000:18-110	hypothetical protein	COG3040	GO:0005215|transporter activity;	GO:0006810|transport;	_	_
c12162_g1_i1	627	_	_	_	_	_	_	_	_	_
c12163_g1_i1	294	hypothetical protein PRUPE_ppa006816mg [Prunus persica]	RecName: Full=3-oxo-Delta(4,5)-steroid 5-beta-reductase; AltName: Full=Delta(4)-3-oxosteroid 5-beta-reductase; AltName: Full=Delta-4,5-steroid 5-beta-reductase; Sho	_	_	_	_	_	_	_
c12164_g1_i1	591	hypothetical protein CISIN_1g047114mg [Citrus sinensis]	_	_	_	_	_	_	_	_
c12166_g1_i1	273	_	_	_	_	_	_	_	_	_
c12167_g1_i1	265	_	_	_	_	_	_	_	_	_
c12168_g1_i1	279	_	_	_	_	_	_	_	_	_
c12169_g1_i1	384	_	_	_	_	_	_	_	_	_
c1216_g1_i1	310	hypothetical protein POPTR_0002s01570g [Populus trichocarpa]	RecName: Full=Probable alpha-amylase 2; Short=AtAMY2; AltName: Full=1,4-alpha-D-glucan glucanohydrolase [Arabidopsis thaliana]	_	_	_	GO:0004556|alpha-amylase activity;GO:0005509|calcium ion binding;	GO:0005982|starch metabolic process;GO:0005985|sucrose metabolic process;	_	path:ko00500;path:ko01100;path:ko04973
c12170_g1_i1	427	_	_	_	_	_	_	_	_	_
c12171_g1_i1	391	_	_	_	_	_	_	_	_	_
c12173_g1_i1	263	_	_	_	_	_	_	_	_	_
c12174_g1_i1	328	_	_	_	_	_	_	_	_	_
c12175_g1_i1	461	putative cuticular collagen [Globodera pallida]	RecName: Full=Putative cuticle collagen 145; Flags: Precursor [Caenorhabditis elegans]	_	_	_	_	_	_	_
c12179_g1_i1	210	_	_	_	_	_	_	_	_	_
c12182_g1_i1	973	hypothetical protein CICLE_v10002648mg [Citrus clementina]	_	PF04043.10|PMEI|Plant invertase/pectin methylesterase inhibitor|m.51145:56-191	_	_	_	_	_	_
c12183_g1_i1	251	purple acid phosphatase [Acacia mangium]	RecName: Full=Probable inactive purple acid phosphatase 27; Flags: Precursor [Arabidopsis thaliana]	_	_	_	GO:0046872|metal ion binding;GO:0003993|acid phosphatase activity;	GO:0019497|hexachlorocyclohexane metabolic process;GO:0006771|riboflavin metabolic process;GO:0016311|dephosphorylation;	GO:0005618|cell wall;	_
c12184_g1_i1	247	PREDICTED: probable cation-transporting ATPase-like [Cicer arietinum]	RecName: Full=Probable manganese-transporting ATPase PDR2; AltName: Full=Protein MALE GAMETOGENESIS IMPAIRED ANTHERS; AltName: Full=Protein PHOSPHATE DEFICIENCY RES	_	_	_	GO:0046872|metal ion binding;GO:0005524|ATP binding;GO:0019829|cation-transporting ATPase activity;	GO:0006200|ATP catabolic process;GO:0006812|cation transport;	GO:0016021|integral component of membrane;	_
c12185_g1_i1	289	hypothetical protein VITISV_026902 [Vitis vinifera]	_	_	_	_	GO:0005488|binding;	_	_	path:ko04919;path:ko05202
c12186_g1_i1	402	PREDICTED: MAR-binding filament-like protein 1-1 [Malus domestica]	RecName: Full=MAR-binding filament-like protein 1 [Solanum lycopersicum]	_	_	_	_	_	GO:0009534|chloroplast thylakoid;	_
c12187_g1_i1	1243	conserved hypothetical protein [Ricinus communis]	_	_	_	_	_	_	_	_
c12188_g1_i1	635	glutamine synthetase [Camellia theanine synthetase [Camellia sinensis]	RecName: Full=Glutamine synthetase cytosolic isozyme 1; AltName: Full=Glutamate--ammonia ligase [Vitis vinifera]	_	_	_	GO:0005524|ATP binding;GO:0004356|glutamate-ammonia ligase activity;	GO:0009252|peptidoglycan biosynthetic process;GO:0006542|glutamine biosynthetic process;	_	path:ko00250;path:ko00330;path:ko00630;path:ko00910;path:ko01100;path:ko01120;path:ko01230;path:ko02020;path:ko04724;path:ko04727
c1218_g1_i1	285	hypothetical protein POPTR_0004s09750g [Populus trichocarpa]	_	_	_	_	_	_	_	_
c12192_g1_i1	460	_	_	_	_	_	_	_	_	_
c12195_g1_i3	554	_	_	_	_	_	_	_	_	_
c12199_g1_i1	311	_	_	_	_	_	_	_	_	_
c1219_g1_i1	945	Gamma response gene 1, putative isoform 1 [Theobroma cacao]	RecName: Full=Protein gamma response 1; AltName: Full=COM1/SAE2-like protein; AltName: Full=Protein gamma response I [Arabidopsis thaliana]	_	_	_	_	_	_	_
c121_g1_i1	248	secretory carrier membrane protein, putative [Ricinus communis]	RecName: Full=Secretory carrier-associated membrane protein 6; Short=Secretory carrier membrane protein 6 [Oryza sativa Japonica Group]	_	_	_	_	GO:0015031|protein transport;	GO:0005794|Golgi apparatus;GO:0016021|integral component of membrane;GO:0005739|mitochondrion;	_
c12200_g1_i1	514	Saposin-like aspartyl protease family protein [Theobroma cacao]	RecName: Full=Aspartic proteinase; Flags: Precursor [Cucurbita pepo]	PF05184.10|SapB_1|Saposin-like type B, region 1|m.51064:69-106;PF03489.12|SapB_2|Saposin-like type B, region 2|m.51064:5-39;PF00026.18|Asp|Eukaryotic aspartyl protease|m.51064:87-171	_	_	GO:0004190|aspartic-type endopeptidase activity;	GO:0006508|proteolysis;GO:0006629|lipid metabolic process;	_	_
c12201_g1_i1	329	plastid CUL1 [Hevea brasiliensis]	RecName: Full=Cullin-1 [Arabidopsis thaliana]	_	_	_	_	_	_	path:ko04110;path:ko04111;path:ko04114;path:ko04120;path:ko04141;path:ko04310;path:ko04350;path:ko04710;path:ko05168
c12203_g1_i1	602	hypothetical protein PHAVU_007G038400g [Phaseolus vulgaris]	_	_	_	_	GO:0019901|protein kinase binding;	GO:1901700|response to oxygen-containing compound;GO:0051301|cell division;GO:0009725|response to hormone;GO:0000079|regulation of cyclin-dependent protein serine/threonine kinase activity;	GO:0005634|nucleus;	path:ko04075
c12204_g1_i1	205	predicted protein [Hordeum vulgare subsp. vulgare]	RecName: Full=Ras-related protein RABE1c; Short=AtRABE1c; AltName: Full=Ras-related protein Ara-3; AltName: Full=Ras-related protein Rab8A; Short=AtRab8A [Arabidopsi	_	_	_	GO:0005525|GTP binding;	GO:0009873|ethylene-activated signaling pathway;GO:0007264|small GTPase mediated signal transduction;GO:0015031|protein transport;	GO:0009506|plasmodesma;GO:0005774|vacuolar membrane;GO:0005829|cytosol;GO:0005886|plasma membrane;	path:ko04152;path:ko04972
c12205_g1_i1	443	_	_	_	_	_	_	_	_	_
c12206_g1_i1	455	Zim-like 2 [Theobroma cacao]	RecName: Full=GATA transcription factor 24; AltName: Full=Protein TIFY 2B; AltName: Full=ZIM-like 1 protein [Arabidopsis thaliana]	_	_	_	_	_	_	_
c12207_g1_i1	1116	hypothetical protein PHSY_007084 [Pseudozyma hubeiensis SY62]	RecName: Full=Aflatoxin B1 aldehyde reductase member 2; AltName: Full=AFB1 aldehyde reductase 1; Short=AFB1-AR 1; AltName: Full=Aldoketoreductase 7; AltName: Full=	PF00248.16|Aldo_ket_red|Aldo/keto reductase family|m.51080:17-336	_	_	GO:0016491|oxidoreductase activity;	GO:0055114|oxidation-reduction process;	_	path:ko00980
c12208_g1_i1	387	_	_	_	_	_	_	_	_	_
c1220_g1_i1	515	PREDICTED: serine/threonine-protein kinase ATM [Vitis vinifera]	RecName: Full=Serine/threonine-protein kinase ATM; AltName: Full=Ataxia telangiectasia mutated homolog; Short=AtATM [Arabidopsis thaliana]	PF02259.18|FAT|FAT domain|m.9059:25-115	_	_	GO:0016301|kinase activity;GO:0016773|phosphotransferase activity, alcohol group as acceptor;	GO:0016310|phosphorylation;	_	path:ko04064;path:ko04068;path:ko04110;path:ko04115;path:ko04210;path:ko05166;path:ko05202;path:ko05206
c12210_g1_i1	274	Ubiquitin interaction motif-containing protein [Theobroma cacao]	RecName: Full=Protein FAM188A; AltName: Full=Protein CARP	_	_	_	_	_	_	_
c12211_g1_i1	444	PREDICTED: putative pentatricopeptide repeat-containing protein At3g18840 [Malus domestica]	RecName: Full=Putative pentatricopeptide repeat-containing protein At3g18840	PF13041.1|PPR_2|PPR repeat family|m.51074:92-139;PF01535.15|PPR|PPR repeat|m.51074:31-51;PF01535.15|PPR|PPR repeat|m.51074:63-84;PF01535.15|PPR|PPR repeat|m.51074:94-124;PF13812.1|PPR_3|Pentatricopeptide repeat domain|m.51074:93-124	_	_	_	_	_	_
c12213_g1_i1	562	hypothetical protein POPTR_0022s00510g [Populus trichocarpa]	_	_	_	_	_	_	_	_
c12215_g1_i1	217	_	_	_	_	_	_	_	_	_
c12216_g1_i1	610	chalcone synthase 2 [Camellia chalcone synthase 2 [Camellia chekiangoleosa]	RecName: Full=Chalcone synthase 2; AltName: Full=Naringenin-chalcone synthase 2	PF00195.14|Chal_sti_synt_N|Chalcone and stilbene synthases, N-terminal domain|m.51001:1-156;PF02797.10|Chal_sti_synt_C|Chalcone and stilbene synthases, C-terminal domain|m.51001:166-203;PF08545.5|ACP_syn_III|3-Oxoacyl-[acyl-carrier-protein (ACP)] synthase III|m.51001:89-155;PF08392.7|FAE1_CUT1_RppA|FAE1/Type III polyketide synthase-like protein|m.51001:61-171	SubName: Full=Chalcone synthase (Putative uncharacterized protein) (Chromosome undetermined [...]	COG3424	GO:0016210|naringenin-chalcone synthase activity;	GO:0009813|flavonoid biosynthetic process;	_	path:ko00941;path:ko01100;path:ko01110;path:ko04712
c12217_g1_i1	720	hypothetical protein POPTR_0006s08800g [Populus trichocarpa]	_	_	hypothetical protein	_	GO:0031072|heat shock protein binding;GO:0051082|unfolded protein binding;	_	GO:0009535|chloroplast thylakoid membrane;	_
c12218_g1_i1	532	hypothetical protein PHSY_002160 [Pseudozyma hubeiensis SY62]	RecName: Full=Iron sulfur cluster assembly protein 1, mitochondrial; AltName: Full=Iron sulfur cluster scaffold protein 1; Flags: Precursor [Saccharomyces cerevisia	PF01592.11|NifU_N|NifU-like N terminal domain|m.51034:1-81	hypothetical protein	COG0822	GO:0005506|iron ion binding;GO:0051536|iron-sulfur cluster binding;	GO:0016226|iron-sulfur cluster assembly;	_	_
c1221_g1_i1	882	PREDICTED: phenolic glucoside malonyltransferase 1-like [Prunus mume]	RecName: Full=Malonyl-CoA:anthocyanidin 5-O-glucoside-6''-O-malonyltransferase; l=tName: Full=Anthocyanin 5-aromatic acyltransferase-like protein; Short=At5MAT [Ara	PF02458.10|Transferase|Transferase family|m.9003:4-285	_	_	_	_	_	_
c12220_g1_i1	456	_	_	_	_	_	_	_	_	_
c12221_g1_i1	268	GMFP7 family protein [Populus GMFP7 family protein [Populus trichocarpa]	RecName: Full=Heavy metal-associated isoprenylated plant protein 26; Short=AtHIPP26; AltName: Full=Farnesylated protein 6; Short=AtFP6; Flags: Precursor [Arabidops	_	hypothetical protein	_	GO:0046872|metal ion binding;	GO:0010286|heat acclimation;GO:0030001|metal ion transport;	GO:0009506|plasmodesma;	_
c12224_g1_i1	638	hypothetical protein PRUPE_ppa004928mg [Prunus persica]	RecName: Full=Uncharacterized membrane protein At1g16860 [Arabidopsis thaliana]	_	_	_	_	_	_	_
c12226_g1_i1	390	PREDICTED: DNA ligase 1 [Malus domestica]	_	PF00403.21|HMA|Heavy-metal-associated domain|m.50992:13-69	_	_	_	_	_	_
c12227_g1_i1	284	Cyanogenic beta-glucosidase precursor family protein [Populus trichocarpa]	RecName: Full=Cyanogenic beta-glucosidase; AltName: Full=Linamarase; Flags: Precursor	_	_	_	GO:0004553|hydrolase activity, hydrolyzing O-glycosyl compounds;	GO:0071472|cellular response to salt stress;GO:0005975|carbohydrate metabolic process;GO:0070417|cellular response to cold;	GO:0016020|membrane;GO:0009506|plasmodesma;	path:ko00460;path:ko00500;path:ko00940;path:ko01100;path:ko01110
c12228_g1_i1	352	hypothetical protein POPTR_0008s16610g [Populus trichocarpa]	RecName: Full=Ethylene-responsive transcription factor 1B; Short=AtERF1B; AltName: Full=Ethylene-responsive element-binding factor 1B; Short=EREBP-1B [Arabidopsis	_	_	_	_	_	_	path:ko04075
c12230_g1_i1	248	_	_	_	_	_	_	_	_	_
c12231_g1_i1	250	hypothetical protein PRUPE_ppa002867mg [Prunus persica]	RecName: Full=Ankyrin repeat protein SKIP35; AltName: Full=SKP1-interacting partner 35 [Arabidopsis thaliana]	_	_	_	_	_	_	_
c12232_g1_i1	252	_	_	_	_	_	_	_	_	_
c12235_g1_i1	539	hypothetical protein JCGZ_14190 [Jatropha curcas]	_	_	_	_	_	_	_	_
c12237_g1_i1	447	_	_	_	_	_	_	_	_	_
c12239_g1_i1	215	_	_	_	_	_	_	_	_	_
c1223_g1_i1	244	_	_	_	_	_	_	_	_	_
c12240_g1_i1	211	hypothetical protein PHAVU_009G257300g [Phaseolus vulgaris]	_	_	_	_	GO:0000166|nucleotide binding;GO:0003676|nucleic acid binding;	_	_	_
c12241_g1_i1	323	_	_	_	_	_	_	_	_	_
c12243_g1_i1	385	_	_	_	_	_	_	_	_	_
c12244_g1_i1	287	_	_	_	_	_	_	_	_	_
c12245_g1_i1	1971	hypothetical protein POPTR_0003s14670g [Populus trichocarpa]	RecName: Full=Cytochrome P450 78A9 [Arabidopsis thaliana]	PF00067.17|p450|Cytochrome P450|m.50899:69-505	SubName: Full=Putative uncharacterized protein;	COG2124	GO:0016705|oxidoreductase activity, acting on paired donors, with incorporation or reduction of molecular oxygen;GO:0020037|heme binding;GO:0005506|iron ion binding;GO:0004497|monooxygenase activity;	GO:0048316|seed development;GO:0055114|oxidation-reduction process;	_	_
c12247_g1_i1	585	_	_	_	_	_	_	_	_	_
c1224_g1_i1	695	_	_	_	_	_	_	_	_	_
c12251_g1_i1	509	_	_	_	_	_	_	_	_	_
c12252_g1_i1	234	PREDICTED: glycine-rich protein 2-like [Glycine max]	RecName: Full=Glycine-rich protein 2	_	_	_	GO:0003677|DNA binding;GO:0008270|zinc ion binding;	GO:0006355|regulation of transcription, DNA-templated;	_	_
c12253_g1_i1	395	hypothetical protein CICLE_v10012179mg [Citrus clementina]	RecName: Full=Peroxidase 63; Short=Atperox P63; AltName: Full=ATP26a; Flags: Precursor [Arabidopsis thaliana]	_	_	_	GO:0046872|metal ion binding;GO:0020037|heme binding;GO:0004601|peroxidase activity;	GO:0006979|response to oxidative stress;GO:0055114|oxidation-reduction process;	GO:0005576|extracellular region;	path:ko00360;path:ko00940;path:ko01100;path:ko01110
c12254_g1_i1	1497	PREDICTED: fructokinase-2 [Vitis vinifera]	RecName: Full=Putative fructokinase-5 [Arabidopsis thaliana]	PF00294.19|PfkB|pfkB family carbohydrate kinase|m.51113:25-333	fructokinase (EC:2.7.1.4)	COG0524	GO:0004747|ribokinase activity;	GO:0046835|carbohydrate phosphorylation;GO:0006098|pentose-phosphate shunt;GO:0006014|D-ribose metabolic process;	_	path:ko00051;path:ko00500;path:ko00520;path:ko01100
c12255_g1_i1	463	hypothetical protein G647_00490 [Cladophialophora carrionii CBS 160.54]	_	PF04828.9|GFA|Glutathione-dependent formaldehyde-activating enzyme|m.51096:31-125	_	_	GO:0016846|carbon-sulfur lyase activity;	GO:0008152|metabolic process;	_	_
c12257_g1_i1	530	hypothetical protein POPTR_0006s15580g [Populus trichocarpa]	RecName: Full=Probable polyamine oxidase 5; Short=AtPAO5 [Arabidopsis thaliana]	PF01593.19|Amino_oxidase|Flavin containing amine oxidoreductase|m.50927:18-97;PF13450.1|NAD_binding_8|NAD(P)-binding Rossmann-like domain|m.50927:13-81	_	_	GO:0016491|oxidoreductase activity;	GO:0055114|oxidation-reduction process;	_	path:ko00330;path:ko00410
c12258_g1_i2	351	PREDICTED: uncharacterized protein LOC100250008 [Vitis vinifera]	_	PF00415.13|RCC1|Regulator of chromosome condensation (RCC1) repeat|m.51055:17-64;PF00415.13|RCC1|Regulator of chromosome condensation (RCC1) repeat|m.51055:84-115	_	_	_	_	_	_
c12259_g1_i1	205	_	_	_	_	_	_	_	_	_
c12260_g1_i1	390	hypothetical protein POPTR_0018s02760g [Populus trichocarpa]	RecName: Full=Ubiquitin carboxyl-terminal hydrolase 22; AltName: Full=Deubiquitinating enzyme 22; Short=AtUBP22; AltName: Full=Ubiquitin thioesterase 22; AltName:	_	_	_	GO:0008234|cysteine-type peptidase activity;GO:0008270|zinc ion binding;GO:0036459|ubiquitinyl hydrolase activity;	GO:0006511|ubiquitin-dependent protein catabolic process;	_	_
c12263_g1_i1	295	DREB2 [Solanum lycopersicum]	RecName: Full=Dehydration-responsive element-binding protein 2B; Short=OsDREB2B [Oryza sativa Japonica Group]	_	_	_	_	GO:0006351|transcription, DNA-templated;	_	_
c12264_g1_i1	473	Phosphoglycerate mutase family protein isoform 1 [Theobroma cacao]	_	_	_	_	_	_	_	_
c12265_g1_i1	278	_	_	_	_	_	_	_	_	_
c12267_g1_i1	308	COP9 signalosome complex subunit 7 [Theobroma cacao]	RecName: Full=Pre-mRNA-splicing regulator female-lethal(2)D; AltName: Full=dFL(2)D [Drosophila melanogaster]	_	_	_	_	_	_	_
c12269_g1_i1	370	_	_	_	_	_	_	_	_	_
c1226_g1_i1	432	_	_	_	_	_	_	_	_	_
c12270_g1_i1	268	putative protein phosphatase 2C 10 [Morus notabilis]	RecName: Full=Probable protein phosphatase 2C 10; Short=AtPP2C10 [Arabidopsis thaliana]	_	_	_	GO:0003824|catalytic activity;	GO:0008152|metabolic process;	_	_
c12271_g1_i1	295	PREDICTED: F-box/LRR-repeat protein At5g63520 [Prunus mume]	_	_	_	_	_	_	_	_
c12272_g1_i1	384	_	_	_	_	_	_	_	_	_
c12277_g1_i1	362	_	_	_	_	_	_	_	_	_
c1227_g1_i1	255	_	_	_	_	_	_	_	_	_
c12281_g1_i1	1415	PREDICTED: uncharacterized protein At3g49720-like isoform X1 [Glycine max]	RecName: Full=Uncharacterized protein At3g49720 [Arabidopsis thaliana]	_	SubName: Full=Chromosome chr18 scaffold_1, whole genome shotgun sequence;	_	_	_	_	_
c12285_g1_i1	498	PREDICTED: monothiol glutaredoxin-S2-like [Glycine max]	RecName: Full=Monothiol glutaredoxin-S3; Short=AtGrxS3; AltName: Full=Protein ROXY 11 [Arabidopsis thaliana]	PF00462.19|Glutaredoxin|Glutaredoxin|m.50932:13-76	glutaredoxin	COG0695	GO:0015035|protein disulfide oxidoreductase activity;GO:0009055|electron carrier activity;	GO:0055114|oxidation-reduction process;GO:0045454|cell redox homeostasis;	_	_
c12286_g1_i1	638	_	_	_	_	_	_	_	_	_
c12287_g1_i1	504	_	_	_	_	_	_	_	_	_
c12288_g1_i2	789	hypothetical protein (mitochondrion) [Capsicum annuum]	_	_	_	_	_	_	_	_
c12288_g2_i1	241	_	_	_	_	_	_	_	_	_
c12289_g1_i1	227	putative 3-dehydroquinate dehydratase/shikimate dehydrogenase [Fagus sylvatica]	_	_	_	_	_	_	_	_
c1228_g1_i1	244	hypothetical protein JCGZ_21178 [Jatropha curcas]	RecName: Full=Calcium permeable stress-gated cation channel 1; Short=AtCSC1 [Arabidopsis thaliana]	_	_	_	_	_	GO:0016020|membrane;	_
c12292_g1_i1	590	Spc97 / Spc98 family of spindle pole body component, putative isoform 1 [Theobroma cacao]	_	PF04130.8|Spc97_Spc98|Spc97 / Spc98 family|m.50898:71-195	_	_	_	_	_	_
c12293_g1_i1	376	_	_	_	_	_	_	_	_	_
c12295_g1_i1	1302	_	_	PF03004.9|Transposase_24|Plant transposase (Ptta/En/Spm family)|m.51085:276-378	_	_	_	_	_	_
c12296_g1_i1	390	PREDICTED: putative disease resistance protein RGA1 [Prunus mume]	_	_	_	_	_	_	_	_
c12297_g1_i1	326	hypothetical protein CICLE_v10027339mg [Citrus clementina]	RecName: Full=L-type lectin-domain containing receptor kinase IX.1; Short=LecRK-IX.1; Flags: Precursor [Arabidopsis thaliana]	PF00139.14|Lectin_legB|Legume lectin domain|m.51090:1-58	_	_	GO:0000166|nucleotide binding;GO:0004672|protein kinase activity;	_	_	_
c12299_g1_i1	253	hypothetical protein VITISV_011546 [Vitis vinifera]	_	_	_	_	_	_	_	_
c1229_g1_i1	353	hypothetical protein PRUPE_ppb020236mg [Prunus persica]	_	_	_	_	_	_	_	_
c122_g1_i1	378	_	_	_	_	_	_	_	_	_
c12300_g1_i1	221	PREDICTED: LOW QUALITY PROTEIN: pentatricopeptide repeat-containing protein At5g02830, chloroplastic-like [Malus domestica]	_	_	_	_	_	_	_	_
c12301_g1_i1	252	_	_	_	_	_	_	_	_	_
c12302_g1_i1	222	PREDICTED: ethylene-insensitive protein 2-like [Citrus sinensis]	RecName: Full=Ethylene-insensitive protein 2; Short=AtEIN2; Short=EIN-2; AltName: Full=Cytokinin-resistant protein AtCKR1 [Arabidopsis thaliana]	_	_	_	GO:0005215|transporter activity;	GO:0006810|transport;	GO:0016020|membrane;	path:ko04075
c12303_g1_i1	232	_	_	_	_	_	_	_	_	_
c12304_g1_i1	407	_	_	_	_	_	_	_	_	_
c12307_g1_i1	273	hypothetical protein PRUPE_ppa009112mg [Prunus persica]	_	_	_	_	GO:0046872|metal ion binding;	GO:0030001|metal ion transport;	_	_
c12307_g2_i1	422	PREDICTED: uncharacterized protein LOC103423409 [Malus domestica]	_	_	heavy metal-associated domain containing protein, expressed	_	GO:0046872|metal ion binding;	GO:0030001|metal ion transport;	_	_
c12308_g1_i1	625	_	_	_	_	_	_	_	_	_
c12309_g1_i1	407	hypothetical protein CICLE_v10027740mg [Citrus clementina]	_	_	_	_	_	_	_	_
c1230_g1_i1	444	Malectin/receptor-like protein kinase family protein, putative [Theobroma cacao]	_	_	_	_	_	_	_	_
c12310_g1_i1	325	_	_	_	_	_	_	_	_	_
c12311_g1_i1	442	_	_	_	_	_	_	_	_	_
c12312_g1_i1	364	_	_	_	_	_	_	_	_	_
c12314_g1_i1	712	conserved hypothetical protein [Ricinus communis]	_	_	_	_	_	_	_	_
c12315_g1_i1	561	hypothetical protein JCGZ_04330 [Jatropha curcas]	RecName: Full=Serpin-ZX; AltName: Full=ArathZx; AltName: Full=AtSerpin1; AltName: Full=Serpin-1 [Arabidopsis thaliana]	PF00079.15|Serpin|Serpin (serine protease inhibitor)|m.51161:10-158	_	_	_	GO:0043170|macromolecule metabolic process;GO:0044238|primary metabolic process;GO:0006974|cellular response to DNA damage stimulus;	GO:0044424|intracellular part;	path:ko05146
c12316_g1_i1	355	Omega-hydroxypalmitate O-feruloyl transferase [Morus notabilis]	RecName: Full=Omega-hydroxypalmitate O-feruloyl transferase; AltName: Full=Omega-hydroxyacid hydroxycinnamoyltransferase; AltName: Full=Protein ALIPHATIC SUBERIN FE	PF02458.10|Transferase|Transferase family|m.51164:4-118	_	_	GO:0050734|hydroxycinnamoyltransferase activity;GO:0090430|caffeoyl-CoA: alcohol caffeoyl transferase activity;	GO:0010143|cutin biosynthetic process;GO:0033494|ferulate metabolic process;GO:0042967|acyl-carrier-protein biosynthetic process;GO:0090431|alkyl caffeate ester biosynthetic process;	GO:0005829|cytosol;	path:ko00073
c12317_g1_i1	510	Disease resistance protein [Morus notabilis]	_	_	_	_	GO:0043168|anion binding;GO:0032559|adenyl ribonucleotide binding;GO:0032550|purine ribonucleoside binding;	_	_	_
c1231_g1_i1	252	_	_	_	_	_	_	_	_	_
c12320_g1_i1	463	_	_	_	_	_	_	_	_	_
c12320_g2_i1	336	_	_	_	_	_	_	_	_	_
c12321_g1_i1	637	hypothetical protein VITISV_017554 [Vitis vinifera]	_	_	_	_	GO:0003676|nucleic acid binding;	GO:0043170|macromolecule metabolic process;GO:0044238|primary metabolic process;	_	_
c12322_g1_i1	791	_	_	_	_	_	_	_	_	_
c12323_g1_i1	350	_	_	_	_	_	_	_	_	_
c12324_g1_i2	952	hypothetical protein JCGZ_18311 [Jatropha curcas]	RecName: Full=Homologous-pairing protein 2 homolog; AltName: Full=Protein AHP2; Short=AtAHP2; AltName: Full=Protein ARABIDOPSIS HOMOLOG PAIRING 2; AltName: Full=Pro	PF07106.8|TBPIP|Tat binding protein 1(TBP-1)-interacting protein (TBPIP)|m.50936:22-190	hypothetical protein	_	_	_	_	_
c12325_g1_i1	434	PREDICTED: oligouridylate-binding protein 1-like isoform X1 [Malus domestica]	RecName: Full=Oligouridylate-binding protein 1; Short=NpUBP1; AltName: Full=Polyuridylate-binding protein UBP1; Short=Poly(U)-binding protein UBP1	PF00076.17|RRM_1|RNA recognition motif. (a.k.a. RRM, RBD, or RNP domain)|m.50967:50-109;PF14259.1|RRM_6|RNA recognition motif (a.k.a. RRM, RBD, or RNP domain)|m.50967:50-107	_	_	GO:0000166|nucleotide binding;GO:0003676|nucleic acid binding;	_	_	_
c12328_g1_i1	454	_	_	_	_	_	_	_	_	_
c12329_g1_i1	504	PREDICTED: unknown protein DS12 from 2D-PAGE of leaf, chloroplastic [Phoenix dactylifera]	RecName: Full=Unknown protein DS12 from 2D-PAGE of leaf, chloroplastic; Flags: Precursor UP12_ORYSJ RecName: Full=Unknown protein DS12 fro	_	_	_	GO:0016597|amino acid binding;	GO:0009744|response to sucrose;GO:0008152|metabolic process;GO:0009409|response to cold;GO:0009416|response to light stimulus;	GO:0009535|chloroplast thylakoid membrane;GO:0009941|chloroplast envelope;GO:0010319|stromule;GO:0009570|chloroplast stroma;	_
c12330_g1_i1	390	Katanin P80 subunit, putative isoform 1 [Theobroma cacao]	_	_	_	_	_	_	_	_
c12331_g1_i1	370	PREDICTED: tetrahydrocannabinolic acid synthase-like [Prunus mume]	RecName: Full=Cannabidiolic acid synthase-like 2; Flags: Precursor	PF01565.18|FAD_binding_4|FAD binding domain|m.51089:2-75	_	_	GO:0008762|UDP-N-acetylmuramate dehydrogenase activity;GO:0050660|flavin adenine dinucleotide binding;	GO:0006040|amino sugar metabolic process;GO:0055114|oxidation-reduction process;	_	_
c12334_g1_i1	911	_	_	_	_	_	_	_	_	_
c12336_g1_i1	321	_	_	_	_	_	_	_	_	_
c12337_g1_i2	358	BHLH-like DNA binding protein [Theobroma cacao]	RecName: Full=Basic helix-loop-helix protein A [Pisum sativum]	_	_	_	GO:0046983|protein dimerization activity;	GO:2000029|regulation of proanthocyanidin biosynthetic process;GO:0010026|trichome differentiation;	_	_
c12338_g1_i1	521	hypothetical protein POPTR_0004s01640g [Populus trichocarpa]	RecName: Full=Heat shock 70 kDa protein 16; AltName: Full=Heat shock protein 70-16; Short=AtHsp70-16 [Arabidopsis thaliana]	PF00012.15|HSP70|Hsp70 protein|m.51094:1-173	_	_	GO:0005524|ATP binding;	_	_	path:ko04612
c12339_g1_i1	485	NAD(P)-binding Rossmann-fold superfamily protein isoform 1 [Theobroma cacao]	RecName: Full=Short-chain dehydrogenase TIC 32, chloroplastic; AltName: Full=Translocon at the inner envelope membrane of chloroplasts 32; Short=PsTIC32	_	_	_	GO:0016491|oxidoreductase activity;	GO:0055114|oxidation-reduction process;	_	_
c12341_g1_i1	290	_	_	_	_	_	_	_	_	_
c12342_g1_i2	858	hypothetical protein MTR_4g035030 [Medicago truncatula]	_	_	_	_	_	_	_	_
c12344_g1_i1	206	_	_	_	_	_	_	_	_	_
c12345_g1_i1	424	PREDICTED: protein disulfide isomerase-like 2-3 [Prunus mume]	RecName: Full=Protein disulfide-isomerase 2-3; Short=AtPDIL2-3; AltName: Full=Protein disulfide-isomerase 5-2; Short=AtPDIL5-2; AltName: Full=Protein disulfide-iso	_	_	_	GO:0016853|isomerase activity;	GO:0008152|metabolic process;GO:0045454|cell redox homeostasis;	_	path:ko04141
c12346_g1_i1	1123	hypothetical protein CISIN_1g003148mg [Citrus sinensis]	RecName: Full=Pentatricopeptide repeat-containing protein At3g22690 [Arabidopsis thaliana]	PF01535.15|PPR|PPR repeat|m.50981:18-44;PF01535.15|PPR|PPR repeat|m.50981:47-76;PF01535.15|PPR|PPR repeat|m.50981:117-143;PF13041.1|PPR_2|PPR repeat family|m.50981:44-91;PF13812.1|PPR_3|Pentatricopeptide repeat domain|m.50981:18-45;PF13812.1|PPR_3|Pentatricopeptide repeat domain|m.50981:47-78;PF13812.1|PPR_3|Pentatricopeptide repeat domain|m.50981:82-114;PF13812.1|PPR_3|Pentatricopeptide repeat d…	_	_	_	_	_	_
c12347_g1_i1	1386	hypothetical protein CICLE_v10025517mg [Citrus clementina]	_	PF03763.8|Remorin_C|Remorin, C-terminal region|m.51072:278-386	hypothetical protein	_	_	_	_	_
c12349_g1_i1	500	hypothetical protein PHAVU_007G279500g [Phaseolus vulgaris]	RecName: Full=3-ketoacyl-CoA synthase 11; Short=KCS-11; AltName: Full=Very long-chain fatty acid condensing enzyme 11; Short=VLCFA condensing enzyme 11 [Arabidopsi	_	annotation not avaliable	COG3424	GO:0016747|transferase activity, transferring acyl groups other than amino-acyl groups;	GO:0006633|fatty acid biosynthetic process;	GO:0016020|membrane;	path:ko00062;path:ko01110
c12349_g2_i1	380	_	_	_	_	_	_	_	_	_
c1234_g1_i1	1223	hypothetical protein PHSY_005250 [Pseudozyma hubeiensis SY62]	RecName: Full=Acetyl-coenzyme A synthetase; AltName: Full=Acetate--CoA ligase; AltName: Full=Acyl-activating enzyme	PF00501.23|AMP-binding|AMP-binding enzyme|m.9047:4-249;PF13193.1|AMP-binding_C|AMP-binding enzyme C-terminal domain|m.9047:257-337	hypothetical protein	COG0365	GO:0003987|acetate-CoA ligase activity;GO:0016880|acid-ammonia (or amide) ligase activity;GO:0016208|AMP binding;	GO:0019427|acetyl-CoA biosynthetic process from acetate;GO:0019643|reductive tricarboxylic acid cycle;GO:0006094|gluconeogenesis;GO:0006096|glycolytic process;GO:0016573|histone acetylation;GO:0001302|replicative cell aging;GO:0019654|acetate fermentation;	GO:0005730|nucleolus;GO:0005829|cytosol;GO:0005739|mitochondrion;	path:ko00010;path:ko00620;path:ko00640;path:ko00680;path:ko00720;path:ko01100;path:ko01110;path:ko01120;path:ko01200
c12351_g1_i1	376	PREDICTED: putative nuclear matrix constituent protein 1-like protein [Prunus mume]	_	_	_	_	_	_	_	_
c12352_g1_i1	202	_	_	_	_	_	_	_	_	_
c12354_g1_i1	1044	PREDICTED: uncharacterized protein LOC103338565 [Prunus mume]	_	PF12043.3|DUF3527|Domain of unknown function (DUF3527)|m.50922:1-165	_	_	_	_	_	_
c12355_g1_i1	382	_	_	_	_	_	_	_	_	_
c12356_g1_i1	402	Tetratricopeptide repeat-like superfamily protein isoform 1 [Theobroma cacao]	_	_	_	_	_	_	_	_
c12359_g1_i1	664	hypothetical protein JCGZ_14212 [Jatropha curcas]	_	_	_	_	_	_	_	_
c1235_g1_i1	815	hypothetical protein VITISV_018312 [Vitis vinifera]	RecName: Full=Copia protein; AltName: Full=Gag-int-pol protein; Contains: RecName: Full=Copia VLP protein; Contains: RecName: Full=Copia protease [Drosophila melan	_	_	_	GO:0005488|binding;	_	_	_
c12360_g1_i1	274	_	_	_	_	_	_	_	_	_
c12361_g1_i1	233	_	_	_	_	_	_	_	_	_
c12362_g1_i1	236	hypothetical protein CICLE_v10004667mg [Citrus clementina]	_	_	_	_	GO:0008270|zinc ion binding;GO:0036459|ubiquitinyl hydrolase activity;	GO:0006511|ubiquitin-dependent protein catabolic process;	_	path:ko03040
c12364_g1_i1	308	_	_	_	_	_	_	_	_	_
c12365_g1_i1	820	PREDICTED: uncharacterized protein LOC101218050 [Cucumis sativus]	_	PF10440.4|WIYLD|Ubiquitin-binding WIYLD domain|m.51112:8-67	_	_	_	_	_	_
c12367_g1_i1	328	PREDICTED: U-box domain-containing protein 5-like [Citrus sinensis]	_	_	_	_	GO:0004842|ubiquitin-protein transferase activity;	GO:0016567|protein ubiquitination;	GO:0000151|ubiquitin ligase complex;	_
c1236_g1_i1	308	_	_	_	_	_	_	_	_	_
c12370_g1_i1	607	_	_	_	_	_	_	_	_	_
c12372_g1_i2	608	_	_	_	_	_	_	_	_	_
c12373_g1_i1	231	_	_	_	_	_	_	_	_	_
c12374_g1_i1	321	_	_	_	_	_	_	_	_	_
c12375_g1_i1	378	_	_	_	_	_	_	_	_	_
c12376_g1_i1	467	hypothetical protein POPTR_0006s20100g [Populus trichocarpa]	_	_	_	_	_	_	_	_
c12377_g1_i1	250	unnamed protein product [Coffea canephora]	RecName: Full=Serine/threonine-protein kinase HT1; AltName: Full=High leaf temperature protein 1 [Arabidopsis thaliana]	_	_	_	GO:0004674|protein serine/threonine kinase activity;GO:0005524|ATP binding;GO:0016597|amino acid binding;	GO:0009069|serine family amino acid metabolic process;GO:0006468|protein phosphorylation;	_	_
c12378_g1_i1	300	PREDICTED: dehydration-responsive element-binding protein 3-like [Vitis vinifera]	_	_	_	_	GO:0003677|DNA binding;GO:0003700|sequence-specific DNA binding transcription factor activity;	GO:0006355|regulation of transcription, DNA-templated;	GO:0005634|nucleus;GO:0005667|transcription factor complex;	_
c12379_g1_i1	294	_	_	_	_	_	_	_	_	_
c1237_g1_i1	340	_	_	_	_	_	_	_	_	_
c12380_g1_i1	544	hypothetical protein POPTR_0010s06780g [Populus trichocarpa]	_	_	_	_	_	_	_	_
c12381_g1_i2	414	_	_	_	_	_	_	_	_	_
c12383_g1_i1	560	hypothetical protein POPTR_0009s09380g [Populus trichocarpa]	_	_	_	_	_	_	_	path:ko04146
c12384_g1_i1	394	_	_	_	_	_	_	_	_	_
c12385_g1_i1	433	_	_	_	_	_	_	_	_	_
c12386_g1_i1	358	PREDICTED: ubiquitin receptor RAD23b-like isoform 1 [Glycine max]	RecName: Full=Ubiquitin receptor RAD23b; Short=AtRAD23b; AltName: Full=Putative DNA repair protein RAD23-1; AltName: Full=RAD23-like protein 1; Short=AtRAD23-1 [Ar	_	_	_	GO:0003684|damaged DNA binding;	GO:0043161|proteasome-mediated ubiquitin-dependent protein catabolic process;GO:0006289|nucleotide-excision repair;	GO:0005634|nucleus;	path:ko03420;path:ko04141
c12387_g1_i1	454	_	_	_	_	_	_	_	_	_
c12388_g1_i1	331	_	_	_	_	_	_	_	_	_
c12389_g1_i1	311	PREDICTED: pyruvate kinase, cytosolic isozyme isoform 1 [Vitis vinifera]	RecName: Full=Pyruvate kinase, cytosolic isozyme; Short=PK [Solanum tuberosum]	_	_	_	GO:0000287|magnesium ion binding;GO:0004743|pyruvate kinase activity;GO:0030955|potassium ion binding;	GO:0016310|phosphorylation;GO:0006094|gluconeogenesis;GO:0006096|glycolytic process;GO:0015976|carbon utilization;GO:0046686|response to cadmium ion;GO:0006144|purine nucleobase metabolic process;	GO:0005829|cytosol;GO:0005886|plasma membrane;	path:ko00010;path:ko00230;path:ko00620;path:ko01100;path:ko01110;path:ko01120;path:ko01200;path:ko01230;path:ko04930;path:ko05203
c1238_g1_i1	248	_	_	_	_	_	_	_	_	_
c12390_g1_i2	317	_	_	_	_	_	_	_	_	_
c12392_g1_i1	332	_	_	_	_	_	_	_	_	_
c12393_g1_i1	836	PREDICTED: wall-associated receptor kinase-like 10-like [Vitis vinifera]	RecName: Full=Probable receptor-like protein kinase At4g10390 [Arabidopsis thaliana]	_	_	_	GO:0004672|protein kinase activity;	_	_	_
c12395_g1_i1	250	PREDICTED: translation initiation factor eIF-2B subunit delta [Malus domestica]	RecName: Full=Translation initiation factor eIF-2B subunit delta; AltName: Full=eIF-2B GDP-GTP exchange factor subunit delta [Dictyostelium discoideum]	_	_	_	_	GO:0044237|cellular metabolic process;	_	path:ko03013
c12398_g1_i1	241	_	_	_	_	_	_	_	_	_
c12399_g1_i1	647	PREDICTED: uncharacterized protein LOC103326118 [Prunus mume]	_	_	hypothetical protein	_	_	_	_	_
c1239_g1_i1	460	_	_	_	_	_	_	_	_	_
c123_g1_i1	632	Uncharacterized protein TCM_010798 [Theobroma cacao]	RecName: Full=Protein kish; Flags: Precursor [Drosophila melanogaster]	_	hypothetical protein	_	_	_	GO:0016021|integral component of membrane;	_
c12400_g1_i1	559	hypothetical protein VITISV_021035 [Vitis vinifera]	_	_	_	_	_	_	_	_
c12402_g1_i1	399	_	_	_	_	_	_	_	_	_
c12403_g1_i1	804	hypothetical protein KGM_08716 [Danaus plexippus]	_	_	_	_	_	_	_	_
c12405_g1_i1	532	_	_	_	_	_	_	_	_	_
c12406_g1_i1	294	_	_	_	_	_	_	_	_	_
c12407_g1_i1	415	_	_	PF12552.3|DUF3741|Protein of unknown function (DUF3741)|m.51058:31-76	_	_	_	_	_	_
c12408_g1_i1	215	_	_	_	_	_	_	_	_	_
c12409_g1_i1	295	_	_	_	_	_	_	_	_	_
c1240_g1_i1	738	Ent-copalyl diphosphate synthase [Morus notabilis]	RecName: Full=Copal-8-ol diphosphate hydratase, chloroplastic; AltName: Full=Copal-8-ol diphosphate synthase; Short=CcCLS; Flags: Precursor	PF03936.11|Terpene_synth_C|Terpene synthase family, metal binding domain|m.8861:1-196	_	_	GO:0016829|lyase activity;GO:0046872|metal ion binding;	_	_	path:ko00904;path:ko01100;path:ko01110
c12410_g1_i1	228	_	_	_	_	_	_	_	_	_
c12412_g1_i1	471	PREDICTED: pentatricopeptide repeat-containing protein At1g20230 [Vitis vinifera]	RecName: Full=Pentatricopeptide repeat-containing protein At2g15690 [Arabidopsis thaliana]	_	_	_	_	_	_	_
c12413_g1_i1	419	_	_	_	_	_	_	_	_	_
c12413_g2_i1	233	_	_	_	_	_	_	_	_	_
c12414_g1_i1	259	_	_	_	_	_	_	_	_	_
c12415_g1_i1	249	_	_	_	_	_	_	_	_	_
c12416_g1_i1	251	_	_	_	_	_	_	_	_	_
c12418_g1_i1	389	_	_	_	_	_	_	_	_	_
c1241_g1_i1	261	_	_	_	_	_	_	_	_	_
c12420_g1_i1	1301	hypothetical protein VITISV_018738 [Vitis vinifera]	_	_	SubName: Full=Chromosome chr12 scaffold_18, whole genome shotgun sequence;	_	_	_	_	_
c12421_g1_i1	205	Major facilitator superfamily protein isoform 1 [Theobroma cacao]	RecName: Full=Folate-biopterin transporter 1, chloroplastic; Flags: Precursor [Arabidopsis thaliana]	_	_	_	_	_	_	_
c12422_g1_i1	275	_	_	_	_	_	_	_	_	_
c12423_g1_i1	302	_	_	_	_	_	_	_	_	_
c12424_g1_i1	286	PREDICTED: putative ribonuclease H protein At1g65750-like [Fragaria vesca subsp. vesca]	_	_	_	_	_	_	_	_
c12425_g1_i1	387	_	_	_	_	_	_	_	_	_
c12429_g1_i1	1111	hypothetical protein CICLE_v10030857mg [Citrus clementina]	RecName: Full=Pentatricopeptide repeat-containing protein At2g27610 [Arabidopsis thaliana]	PF01535.15|PPR|PPR repeat|m.50944:7-37;PF01535.15|PPR|PPR repeat|m.50944:43-70;PF13041.1|PPR_2|PPR repeat family|m.50944:4-51;PF13812.1|PPR_3|Pentatricopeptide repeat domain|m.50944:7-39	_	_	_	_	_	_
c1242_g1_i1	403	_	_	_	_	_	_	_	_	_
c12430_g1_i1	389	PREDICTED: transcriptional corepressor LEUNIG-like isoform X1 [Glycine max]	RecName: Full=Transcriptional corepressor LEUNIG [Arabidopsis thaliana]	_	_	_	_	_	_	_
c12431_g1_i1	209	_	_	_	_	_	_	_	_	_
c12433_g1_i1	477	_	_	_	_	_	_	_	_	_
c12434_g1_i1	251	NmrA-like negative transcriptional regulator family protein [Theobroma cacao]	RecName: Full=Isoflavone reductase-like protein; AltName: Full=Pollen allergen Ole e 12.01; AltName: Allergen=Ole e 12.01	_	_	_	_	_	_	_
c12436_g1_i1	226	PREDICTED: formate dehydrogenase, mitochondrial [Phoenix dactylifera]	RecName: Full=Formate dehydrogenase 1, mitochondrial; AltName: Full=NAD-dependent formate dehydrogenase 1; Short=FDH 1; Flags: Precursor [Oryza sativa Japonica Gro	_	_	_	GO:0016616|oxidoreductase activity, acting on the CH-OH group of donors, NAD or NADP as acceptor;GO:0051287|NAD binding;	GO:0055114|oxidation-reduction process;	_	path:ko00630;path:ko00680;path:ko01100;path:ko01120;path:ko01200
c12437_g1_i1	287	_	_	_	_	_	_	_	_	_
c12438_g1_i1	557	_	_	_	_	_	_	_	_	_
c12439_g1_i1	526	hypothetical protein L484_008249 [Morus notabilis]	_	_	_	_	_	_	_	path:ko03015;path:ko04530
c1243_g1_i1	387	_	_	_	_	_	_	_	_	_
c12440_g1_i1	290	putative dihydroflavonol 4-reductase [Vitis bellula]	RecName: Full=Dihydroflavonol-4-reductase; Short=DFR; AltName: Full=Dihydrokaempferol 4-reductase	_	_	_	GO:0045552|dihydrokaempferol 4-reductase activity;GO:0000166|nucleotide binding;GO:0050662|coenzyme binding;	GO:0044237|cellular metabolic process;GO:0055114|oxidation-reduction process;GO:0009718|anthocyanin-containing compound biosynthetic process;	_	path:ko00941;path:ko01100;path:ko01110
c12441_g1_i1	550	_	_	_	_	_	_	_	_	_
c12442_g1_i1	244	_	_	_	_	_	_	_	_	_
c12444_g1_i1	804	_	_	_	_	_	_	_	_	_
c12446_g1_i1	275	hypothetical protein VITISV_043633 [Vitis vinifera]	RecName: Full=Pentatricopeptide repeat-containing protein At4g14820 [Arabidopsis thaliana]	_	_	_	_	_	_	_
c12447_g1_i1	203	_	_	_	_	_	_	_	_	_
c12450_g1_i1	555	Cyclic nucleotide-gated ion channel, putative [Ricinus communis]	RecName: Full=Cyclic nucleotide-gated ion channel 2; Short=AtCNGC2; AltName: Full=Cyclic nucleotide- and calmodulin-regulated ion channel 2; AltName: Full=Protein	PF00027.24|cNMP_binding|Cyclic nucleotide-binding domain|m.51149:28-121	_	_	GO:0005242|inward rectifier potassium channel activity;GO:0005262|calcium channel activity;GO:0005222|intracellular cAMP activated cation channel activity;	GO:0070588|calcium ion transmembrane transport;GO:0007263|nitric oxide mediated signal transduction;GO:0009626|plant-type hypersensitive response;GO:0071805|potassium ion transmembrane transport;	GO:0005622|intracellular;GO:0017071|intracellular cyclic nucleotide activated cation channel complex;GO:0008076|voltage-gated potassium channel complex;	path:ko04626
c12451_g1_i1	418	_	_	_	_	_	_	_	_	_
c12452_g1_i1	1194	hypothetical protein (mitochondrion) [Capsicum annuum]	_	_	_	_	_	_	GO:0005739|mitochondrion;	_
c12453_g1_i1	697	hypothetical protein L484_023644 [Morus notabilis]	_	_	_	_	_	_	_	_
c12456_g1_i1	528	serine/threonine-protein kinase [Fagus sylvatica]	RecName: Full=Serine/threonine-protein kinase SAPK7; AltName: Full=Osmotic stress/abscisic acid-activated protein kinase 7 [Oryza sativa Japonica Group]	_	_	_	GO:0004674|protein serine/threonine kinase activity;GO:0005524|ATP binding;	GO:0009069|serine family amino acid metabolic process;GO:0006468|protein phosphorylation;	_	path:ko04075
c12457_g1_i2	459	_	_	_	_	_	_	_	_	_
c12459_g1_i1	359	_	_	_	_	_	_	_	_	_
c1245_g1_i1	214	_	_	_	_	_	_	_	_	_
c12461_g1_i1	215	hypothetical protein PRUPE_ppa004756mg [Prunus persica]	RecName: Full=Zinc finger protein CONSTANS-LIKE 13 [Arabidopsis thaliana]	_	_	_	GO:0008270|zinc ion binding;	_	GO:0005622|intracellular;	_
c12463_g1_i1	337	PREDICTED: heterogeneous nuclear ribonucleoprotein R-like isoform X1 [Glycine max]	_	_	_	_	GO:0000166|nucleotide binding;GO:0003676|nucleic acid binding;	_	_	_
c12464_g1_i1	387	_	_	_	_	_	_	_	_	_
c12466_g1_i1	220	_	_	_	_	_	_	_	_	_
c12467_g1_i2	421	_	_	_	_	_	_	_	_	_
c1246_g1_i1	435	_	_	_	_	_	_	_	_	_
c12470_g1_i1	701	unnamed protein product [Vitis vinifera]	RecName: Full=Cellulose synthase-like protein E1; AltName: Full=OsCslE1 [Oryza sativa Japonica Group]	PF03552.9|Cellulose_synt|Cellulose synthase|m.51053:1-106;PF03552.9|Cellulose_synt|Cellulose synthase|m.51053:127-227	SubName: Full=Chromosome undetermined scaffold_296, whole genome shotgun sequence;	COG1215	_	_	_	_
c12471_g1_i1	297	_	_	_	_	_	_	_	_	_
c12472_g1_i1	248	hypothetical protein CICLE_v10005411mg [Citrus clementina]	RecName: Full=Protein REVEILLE 6 [Arabidopsis thaliana]	_	_	_	GO:0003677|DNA binding;GO:0003682|chromatin binding;	_	GO:0000785|chromatin;	_
c12473_g1_i1	213	_	_	_	_	_	_	_	_	_
c12474_g1_i2	344	hypothetical protein VITISV_042643 [Vitis vinifera]	_	_	_	_	_	_	_	_
c12475_g1_i1	848	hypothetical protein VITISV_019345 [Vitis vinifera]	_	_	_	_	_	_	_	_
c12479_g1_i1	532	_	_	_	_	_	_	_	_	_
c1247_g1_i1	244	PREDICTED: transcription factor TCP15-like [Vitis vinifera]	RecName: Full=Transcription factor TCP15 [Arabidopsis thaliana]	_	_	_	_	_	_	_
c12480_g1_i1	681	_	_	_	_	_	_	_	_	_
c12481_g1_i1	239	_	_	_	_	_	_	_	_	_
c12485_g1_i1	811	hypothetical protein EUGRSUZ_K01365 [Eucalyptus grandis]	RecName: Full=U6 snRNA-associated Sm-like protein LSm7 [Homo sapiens]	PF01423.17|LSM|LSM domain|m.50984:11-83	SubName: Full=Chromosome chr13 scaffold_210, whole genome shotgun sequence;	_	_	_	_	path:ko03018;path:ko03040
c12486_g1_i1	488	_	_	_	_	_	_	_	_	_
c12487_g1_i1	466	_	_	_	_	_	_	_	_	_
c12488_g1_i1	528	_	_	_	_	_	_	_	_	_
c12489_g1_i1	530	PREDICTED: CTP synthase [Vitis unnamed protein product [Vitis vinifera]	RecName: Full=CTP synthase; AltName: Full=CTP synthetase; AltName: Full=UTP--ammonia ligase [Dictyostelium discoideum]	PF06418.9|CTP_synth_N|CTP synthase N-terminus|m.50921:1-176;PF01656.18|CbiA|CobQ/CobB/MinD/ParA nucleotide binding domain|m.50921:4-146	_	_	GO:0005524|ATP binding;GO:0003883|CTP synthase activity;	GO:0006541|glutamine metabolic process;GO:0046686|response to cadmium ion;GO:0044210|'de novo' CTP biosynthetic process;GO:0006206|pyrimidine nucleobase metabolic process;	GO:0005829|cytosol;	path:ko00240;path:ko01100
c1248_g1_i1	423	hypothetical protein PRUPE_ppa020133mg [Prunus persica]	_	PF05910.7|DUF868|Plant protein of unknown function (DUF868)|m.8877:19-138	_	_	_	_	_	_
c12493_g1_i1	362	MYB [Camellia sinensis]	RecName: Full=Myb-related protein 305	PF00249.26|Myb_DNA-binding|Myb-like DNA-binding domain|m.51131:55-102;PF13921.1|Myb_DNA-bind_6|Myb-like DNA-binding domain|m.51131:58-115	SubName: Full=Chromosome chr1 scaffold_5, whole genome shotgun sequence;	COG5147	GO:0003677|DNA binding;GO:0003824|catalytic activity;GO:0003682|chromatin binding;	GO:0016036|cellular response to phosphate starvation;GO:0009686|gibberellin biosynthetic process;GO:0009751|response to salicylic acid;	GO:0005634|nucleus;GO:0000785|chromatin;	_
c12495_g1_i1	430	_	_	_	_	_	_	_	_	_
c12495_g2_i1	215	_	_	_	_	_	_	_	_	_
c12496_g1_i1	260	PREDICTED: transketolase, chloroplastic [Cucumis melo]	RecName: Full=Transketolase-2, chloroplastic; Short=TK; Flags: Precursor [Arabidopsis thaliana]	_	_	_	_	_	_	path:ko00030;path:ko00710;path:ko01051;path:ko01100;path:ko01110;path:ko01120;path:ko01200;path:ko01230
c12497_g1_i1	548	PREDICTED: uncharacterized protein LOC103446865 [Malus domestica]	_	_	_	_	_	_	_	_
c12498_g1_i1	287	_	_	_	_	_	_	_	_	_
c1249_g1_i1	377	_	_	_	_	_	_	_	_	_
c12500_g1_i1	537	_	_	_	_	_	_	_	_	_
c12501_g1_i1	1112	PREDICTED: kinesin KP1 [Prunus mume]	_	_	_	_	GO:0000166|nucleotide binding;	_	GO:0015630|microtubule cytoskeleton;GO:0043234|protein complex;GO:0044430|cytoskeletal part;	_
c12502_g1_i1	457	_	_	_	_	_	_	_	_	_
c12503_g1_i1	211	_	_	_	_	_	_	_	_	_
c12504_g1_i1	1825	PREDICTED: uncharacterized protein LOC100264834 [Vitis vinifera]	_	PF04739.10|AMPKBI|5'-AMP-activated protein kinase beta subunit, interation domain|m.51128:121-220	SubName: Full=Chromosome chr12 scaffold_47, whole genome shotgun sequence;	_	_	_	GO:0009534|chloroplast thylakoid;	_
c12506_g1_i1	223	_	_	_	_	_	_	_	_	_
c12507_g1_i1	231	PREDICTED: uncharacterized protein LOC101506028 [Cicer arietinum]	RecName: Full=Beta-glucosidase 13; Short=Os4bglu13; Flags: Precursor [Oryza sativa Japonica Group]	_	_	_	GO:0004553|hydrolase activity, hydrolyzing O-glycosyl compounds;	GO:0005975|carbohydrate metabolic process;GO:0051707|response to other organism;	_	path:ko00460;path:ko00500;path:ko00940;path:ko01100;path:ko01110
c1250_g1_i1	1460	beta 1-3 glucanase [Vitis hybrid cultivar]	RecName: Full=Glucan endo-1,3-beta-glucosidase, basic isoform; AltName: Full=(1-)3)-beta-glucan endohydrolase; Short=(1-)3)-beta-glucanase; AltName: Full=Beta-1,3-en	PF00332.13|Glyco_hydro_17|Glycosyl hydrolases family 17|m.9013:35-344	SubName: Full=Chromosome chr8 scaffold_34, whole genome shotgun sequence;	_	GO:0004553|hydrolase activity, hydrolyzing O-glycosyl compounds;	GO:0005975|carbohydrate metabolic process;	_	_
c12510_g1_i2	290	_	_	_	_	_	_	_	_	_
c12511_g1_i1	332	hypothetical protein POPTR_0016s08840g [Populus trichocarpa]	_	_	_	_	_	_	_	_
c12513_g1_i1	211	_	_	_	_	_	_	_	_	_
c12514_g1_i1	673	hypothetical protein PRUPE_ppa000096mg [Prunus persica]	RecName: Full=Clustered mitochondria protein; AltName: Full=Friendly mitochondria protein [Arabidopsis thaliana]	PF13424.1|TPR_12|Tetratricopeptide repeat|m.50948:40-113;PF13424.1|TPR_12|Tetratricopeptide repeat|m.50948:124-201;PF13374.1|TPR_10|Tetratricopeptide repeat|m.50948:43-84;PF13374.1|TPR_10|Tetratricopeptide repeat|m.50948:86-126;PF13374.1|TPR_10|Tetratricopeptide repeat|m.50948:127-167;PF13374.1|TPR_10|Tetratricopeptide repeat|m.50948:169-207;PF07719.12|TPR_2|Tetratricopeptide repeat|m.50948:45-75…	SubName: Full=Chromosome chr15 scaffold_40, whole genome shotgun sequence;	COG0457	_	_	_	_
c12514_g2_i1	252	hypothetical protein PHAVU_010G114100g [Phaseolus vulgaris]	_	_	_	_	_	_	_	_
c12515_g1_i1	273	_	_	_	_	_	_	_	_	_
c12516_g1_i1	511	hypothetical protein JCGZ_03948 [Jatropha curcas]	RecName: Full=Expansin-like A2; Short=At-EXPL2; Short=AtEXLA2; Short=AtEXPL2; AltName: Full=Ath-ExpBeta-2.2; Flags: Precursor [Arabidopsis thaliana]	_	_	_	_	GO:0019953|sexual reproduction;	GO:0016020|membrane;GO:0009505|plant-type cell wall;GO:0009506|plasmodesma;GO:0005794|Golgi apparatus;GO:0005829|cytosol;GO:0005576|extracellular region;	_
c12518_g1_i1	262	_	_	_	_	_	_	_	_	_
c12519_g1_i1	230	_	_	_	_	_	_	_	_	_
c1251_g1_i1	203	_	_	_	_	_	_	_	_	_
c12520_g1_i1	457	hypothetical protein JCGZ_20776 [Jatropha curcas]	RecName: Full=Elongation factor G-1, chloroplastic; Short=cEF-G 1; Flags: Precursor [Glycine max]	_	_	_	_	_	_	_
c12521_g1_i1	1593	PREDICTED: COBRA-like protein 6, partial [Cucumis melo]	RecName: Full=COBRA-like protein 6; Flags: Precursor [Arabidopsis thaliana]	PF04833.10|COBRA|COBRA-like protein|m.51102:45-211	SubName: Full=Chromosome chr12 scaffold_78, whole genome shotgun sequence;	_	_	_	_	_
c12522_g1_i1	440	PREDICTED: NAC domain-containing protein 78-like [Cucumis sativus]	RecName: Full=NAC domain-containing protein 78; Short=ANAC078 [Arabidopsis thaliana]	_	_	_	GO:0003677|DNA binding;	GO:0006355|regulation of transcription, DNA-templated;	_	_
c12523_g1_i1	205	Zinc finger C-x8-C-x5-C-x3-H type family protein, putative isoform 1 [Theobroma cacao]	_	_	_	_	_	_	_	_
c12524_g1_i1	410	PREDICTED: ethylene-responsive transcription factor 4-like [Cicer arietinum]	RecName: Full=Ethylene-responsive transcription factor 3; AltName: Full=Ethylene-responsive element-binding factor 3 homolog; AltName: Full=Ethylene-responsive elem	PF00847.15|AP2|AP2 domain|m.51025:21-69	_	_	_	GO:0006351|transcription, DNA-templated;	_	_
c12525_g1_i1	349	_	_	_	_	_	_	_	_	_
c12527_g1_i1	308	PREDICTED: uncharacterized protein LOC103698250 [Phoenix dactylifera]	_	_	_	_	GO:0008270|zinc ion binding;GO:0003676|nucleic acid binding;	GO:0015074|DNA integration;	_	_
c12529_g1_i1	822	unnamed protein product [Vitis vinifera]	RecName: Full=Leucine-rich repeat receptor-like tyrosine-protein kinase At2g41820; Flags: Precursor [Arabidopsis thaliana]	PF08263.7|LRRNT_2|Leucine rich repeat N-terminal domain|m.50998:29-68;PF13855.1|LRR_8|Leucine rich repeat|m.50998:98-157;PF00560.28|LRR_1|Leucine Rich Repeat|m.50998:98-120;PF00560.28|LRR_1|Leucine Rich Repeat|m.50998:146-162;PF00560.28|LRR_1|Leucine Rich Repeat|m.50998:170-191	_	_	_	_	_	_
c1252_g1_i1	393	_	_	_	_	_	_	_	_	_
c12532_g1_i1	242	hypothetical protein CISIN_1g040611mg [Citrus sinensis]	_	_	_	_	_	_	_	_
c12533_g1_i1	251	_	_	_	_	_	_	_	_	_
c12534_g1_i1	244	_	_	_	_	_	_	_	_	_
c12535_g1_i1	201	_	_	_	_	_	_	_	_	_
c12537_g1_i1	360	_	_	_	_	_	_	_	_	_
c12538_g1_i1	220	_	_	_	_	_	_	_	_	_
c12539_g1_i1	584	PREDICTED: cyclin-dependent kinase F-4 [Prunus mume]	_	_	_	_	GO:0000166|nucleotide binding;GO:0004672|protein kinase activity;	_	_	_
[truncated: 63,536 more rows]
