# Supplementary material for: De Novo Transcriptome Assembly and Annotation of the Leaves and Callus of Cyclocarya Paliurus (Bata1) Iljinskaja
Source: PLoS One. 2016 Aug 2;11(8):e0160279. doi: 10.1371/journal.pone.0160279 (PMC4970709; doi:10.1371/journal.pone.0160279)
Supplement: S2 Table — (XLSX) [file pone.0160279.s002.xlsx]

## Sheet: Sheet1
S1 Table. List of KEGG pathway involving C. Paliurus.
PathWay	Pathway_definition	number_of_seqs	seqs_kos/genes_list
path:ko01100	Metabolic pathways	2555	c10053_g1(K13508);c10084_g1(K00472);c10136_g1(K00827);c10158_g1(K05282);c10170_g1(K01648);c10175_g1(K00830);c10179_g1(K09458);c10189_g1(K00430);c101_g1(K00235);c10325_g1(K00600);c1034_g1(K00276);c10373_g1(K00430);c10380_g1(K00737);c10438_g1(K10526);c10482_g1(K01937);c10484_g1(K11816);c10491_g1(K17108);c10498_g1(K01051);c10556_g1(K15730);c10661_g1(K00134);c10719_g1(K01188);c10766_g1(K00975);c10787…
path:ko01110	Biosynthesis of secondary metabolites	1312	c10158_g1(K05282);c10170_g1(K01648);c10175_g1(K00830);c10189_g1(K00430);c101_g1(K00235);c10325_g1(K00600);c1034_g1(K00276);c10373_g1(K00430);c10522_g1(K04124);c10661_g1(K00134);c10719_g1(K01188);c10766_g1(K00975);c10787_g1(K00430);c10988_g1(K12502);c11069_g1(K01624);c1112_g1(K13648);c11274_g1(K09834);c11307_g1(K00128);c1133_g1(K01068);c11391_g1(K00016);c11421_g1(K00873);c11466_g1(K15397);c11547_g…
path:ko01120	Microbial metabolism in diverse environments	589	c10170_g1(K01648);c10175_g1(K00830);c101_g1(K00235);c10325_g1(K00600);c10661_g1(K00134);c11069_g1(K01624);c11136_g1(K00122);c1122_g1(K01915);c11286_g1(K00029);c11307_g1(K00128);c11391_g1(K00016);c11421_g1(K00873);c11547_g1(K01623);c11563_g1(K00873);c11680_g1(K02083);c11696_g1(K05298);c11842_g1(K01807);c12067_g1(K00122);c12090_g1(K01623);c12188_g1(K01915);c1234_g1(K01895);c12389_g1(K00873);c12436_…
path:ko03010	Ribosome	515	c10266_g1(K02943);c10752_g1(K02934);c11337_g1(K02867);c11436_g1(K02866);c11591_g1(K02877);c11659_g1(K02978);c11910_g1(K02889);c12765_g1(K02964);c12786_g1(K02951);c12822_g1(K02989);c12959_g1(K02997);c13096_g1(K02934);c13349_g1(K02964);c13850_g1(K02892);c14396_g1(K02909);c14488_g1(K02974);c14623_g1(K02899);c14645_g1(K02964);c14676_g1(K02900);c14836_g1(K02979);c14862_g1(K02927);c14866_g1(K02873);c15…
path:ko01200	Carbon metabolism	409	c10175_g1(K00830);c101_g1(K00235);c10325_g1(K00600);c10661_g1(K00134);c11069_g1(K01624);c11136_g1(K00122);c11286_g1(K00029);c11421_g1(K00873);c11547_g1(K01623);c11563_g1(K00873);c11696_g1(K05298);c11842_g1(K01807);c12067_g1(K00122);c12090_g1(K01623);c1234_g1(K01895);c12389_g1(K00873);c12436_g1(K00122);c12496_g1(K00615);c12543_g1(K01595);c12581_g1(K00164);c12736_g1(K01595);c12760_g1(K00033);c13167…
path:ko01230	Biosynthesis of amino acids	354	c10325_g1(K00600);c10661_g1(K00134);c11069_g1(K01624);c1122_g1(K01915);c11421_g1(K00873);c11547_g1(K01623);c11563_g1(K00873);c11801_g1(K01696);c11842_g1(K01807);c12090_g1(K01623);c12188_g1(K01915);c12389_g1(K00873);c12496_g1(K00615);c13602_g1(K01738);c13950_g1(K12657);c1406_g1(K01653);c14378_g1(K15633);c14735_g1(K01647);c15932_g1(K15633);c16575_g1(K01647);c16719_g1(K01814);c16897_g1(K01623);c1689…
path:ko04075	Plant hormone signal transduction	328	c10036_g1(K14431);c1031_g1(K13415);c10718_g1(K14503);c1089_g1(K14484);c11489_g1(K13464);c11700_g1(K14510);c11720_g1(K14503);c1199_g1(K14489);c12039_g1(K14494);c12042_g1(K13415);c12048_g1(K13449);c12203_g1(K14505);c12228_g1(K14516);c12302_g1(K14513);c12456_g1(K14498);c12601_g1(K14486);c12672_g1(K14489);c1279_g1(K13946);c1279_g2(K13946);c13105_g1(K14489);c13112_g1(K13415);c13204_g1(K14514);c13454_g…
path:ko04141	Protein processing in endoplasmic reticulum	301	c10767_g1(K03868);c11197_g1(K14006);c12102_g1(K04079);c12201_g1(K03347);c12345_g1(K09584);c12386_g1(K10839);c12697_g1(K09503);c12927_g1(K03283);c13562_g1(K14006);c14002_g1(K10661);c14183_g1(K03283);c1420_g1(K03283);c14952_g1(K12666);c15205_g1(K09580);c15480_g1(K12668);c15498_g1(K12667);c15633_g1(K14026);c16096_g1(K12670);c17166_g1(K13993);c17314_g1(K14026);c17646_g1(K06689);c17906_g2(K13993);c179…
path:ko03013	RNA transport	299	c10430_g1(K03260);c10614_g1(K14307);c10674_g1(K09291);c10706_g1(K14326);c11152_g1(K14314);c11732_g1(K13176);c11769_g1(K12875);c12026_g1(K03254);c12395_g1(K03680);c1256_g1(K14311);c13020_g1(K03249);c130_g1(K03260);c13598_g1(K03231);c13652_g1(K03231);c13956_g1(K14328);c14087_g1(K03259);c1411_g1(K03243);c14122_g1(K12881);c14283_g1(K03231);c14601_g1(K03231);c14637_g1(K03257);c15064_g1(K03231);c15097_…
path:ko04626	Plant-pathogen interaction	280	c10634_g1(K05391);c11370_g1(K05391);c11489_g1(K13464);c11960_g1(K05391);c12048_g1(K13449);c12102_g1(K04079);c12450_g1(K05391);c12897_g1(K13448);c13101_g1(K13412);c13149_g1(K04368);c13213_g1(K05391);c13355_g1(K13448);c13376_g1(K13412);c13393_g1(K05391);c14067_g1(K13412);c14127_g1(K13412);c14379_g1(K13447);c14426_g1(K05391);c15322_g1(K05391);c15469_g1(K05391);c15754_g1(K13448);c15783_g1(K13425);c15…
path:ko03040	Spliceosome	268	c10513_g1(K12820);c10578_g1(K12873);c11769_g1(K12875);c12094_g1(K12846);c12362_g1(K12847);c12485_g1(K12626);c12784_g1(K11093);c12927_g1(K03283);c13125_g1(K12837);c1325_g1(K12819);c14122_g1(K12881);c14183_g1(K03283);c1420_g1(K03283);c14323_g1(K12856);c15001_g1(K12624);c16000_g1(K12862);c16497_g1(K12893);c16844_g1(K12837);c17379_g1(K13025);c17467_g2(K12890);c18277_g1(K03283);c18381_g1(K12879);c1859…
path:ko00190	Oxidative phosphorylation	261	c101_g1(K00235);c10200_g1(K01535);c10494_g1(K01535);c10746_g1(K01535);c10961_g1(K03963);c11255_g1(K02115);c11333_g1(K02146);c1161_g1(K01535);c11710_g1(K01535);c11806_g1(K00411);c12064_g1(K05579);c12654_g1(K02144);c12931_g1(K00417);c12968_g1(K03949);c13093_g1(K02267);c13110_g1(K02154);c13524_g1(K05578);c13594_g1(K00417);c13594_g2(K00417);c13878_g1(K02150);c1434_g1(K02108);c14651_g1(K02132);c14789_…
path:ko00500	Starch and sucrose metabolism	253	c10498_g1(K01051);c10719_g1(K01188);c10766_g1(K00975);c1112_g1(K13648);c11178_g1(K16055);c11401_g1(K01177);c11784_g1(K00696);c1216_g1(K01176);c12227_g1(K01188);c12254_g1(K00847);c12507_g1(K01188);c12916_g1(K00703);c13185_g1(K00696);c13514_g1(K01176);c14031_g1(K01835);c14154_g1(K01087);c14322_g1(K01188);c14490_g1(K01193);c15230_g1(K00695);c15568_g1(K01194);c16116_g1(K00847);c16463_g1(K01087);c1652…
path:ko05016	Huntington's disease	241	c101_g1(K00235);c10684_g1(K04565);c10684_g2(K04565);c10961_g1(K03963);c11183_g1(K04564);c11806_g1(K00411);c12843_g1(K06067);c12931_g1(K00417);c12968_g1(K03949);c13093_g1(K02267);c13273_g1(K03011);c13594_g1(K00417);c13594_g2(K00417);c13812_g1(K04564);c13812_g2(K04564);c13873_g1(K15040);c14651_g1(K02132);c14789_g1(K00419);c14858_g1(K06067);c14994_g1(K11644);c15403_g1(K11644);c1573_g1(K03935);c16025…
path:ko05169	Epstein-Barr virus infection	235	c10244_g1(K03124);c10877_g1(K04730);c11172_g1(K04730);c12843_g1(K06067);c12927_g1(K03283);c1318_g1(K03018);c13218_g1(K06627);c13273_g1(K03011);c1391_g1(K03018);c14183_g1(K03283);c1420_g1(K03283);c14858_g1(K06067);c15212_g1(K03037);c15506_g1(K03083);c15549_g1(K03097);c16025_g1(K03012);c1655_g1(K03033);c16708_g1(K03028);c16778_g1(K04730);c17372_g1(K03038);c18103_g1(K03124);c18234_g1(K03064);c18277_…
path:ko05152	Tuberculosis	224	c10038_g1(K08066);c10877_g1(K04730);c10916_g1(K04733);c11172_g1(K04730);c11333_g1(K02146);c11955_g1(K04733);c12654_g1(K02144);c12826_g1(K04733);c13110_g1(K02154);c13221_g1(K04733);c13483_g1(K04733);c1565_g1(K04077);c16778_g1(K04730);c17051_g1(K04733);c17272_g1(K06268);c17650_g1(K03661);c17903_g1(K04733);c18471_g1(K02183);c18577_g1(K02154);c18819_g1(K04733);c19201_g1(K04733);c19366_g1(K02155);c204…
path:ko05010	Alzheimer's disease	211	c101_g1(K00235);c10661_g1(K00134);c10961_g1(K03963);c11806_g1(K00411);c12931_g1(K00417);c12968_g1(K03949);c13093_g1(K02267);c13594_g1(K00417);c13594_g2(K00417);c14651_g1(K02132);c14789_g1(K00419);c15506_g1(K03083);c1573_g1(K03935);c16321_g1(K02133);c16516_g1(K03945);c17272_g1(K06268);c17385_g1(K02134);c17404_g1(K00235);c17518_g1(K00134);c17567_g1(K02261);c18301_g1(K00134);c18373_g1(K02132);c18393…
path:ko04144	Endocytosis	208	c10047_g1(K12471);c10884_g1(K12191);c11080_g1(K01115);c1139_g1(K12486);c11535_g1(K00889);c12927_g1(K03283);c14180_g1(K12183);c14183_g1(K03283);c1420_g1(K03283);c14600_g1(K01115);c14702_g1(K01115);c15194_g1(K07905);c16271_g1(K12200);c16280_g1(K07937);c16533_g1(K01115);c17810_g1(K18442);c18277_g1(K03283);c18447_g2(K12184);c18978_g1(K12493);c19355_g1(K04646);c19446_g1(K11866);c19722_g1(K01115);c1972…
path:ko03015	mRNA surveillance pathway	207	c10706_g1(K14326);c10926_g1(K11584);c10935_g1(K13917);c11092_g1(K14404);c11769_g1(K12875);c12439_g1(K06100);c12926_g1(K14400);c13956_g1(K14328);c14122_g1(K12881);c14306_g1(K11584);c14615_g1(K08873);c15501_g1(K14411);c15528_g1(K14324);c15718_g1(K14398);c15718_g2(K14398);c16263_g1(K14411);c16343_g1(K14326);c17379_g1(K13025);c17439_g1(K13126);c18131_g1(K04354);c18205_g1(K14398);c18633_g1(K14400);c19…
path:ko05145	Toxoplasmosis	206	c10877_g1(K04730);c10916_g1(K04733);c11172_g1(K04730);c11955_g1(K04733);c12826_g1(K04733);c12927_g1(K03283);c13101_g1(K13412);c13221_g1(K04733);c13376_g1(K13412);c13483_g1(K04733);c14067_g1(K13412);c14127_g1(K13412);c14183_g1(K03283);c1420_g1(K03283);c16778_g1(K04730);c17051_g1(K04733);c17606_g1(K06276);c17903_g1(K04733);c18277_g1(K03283);c18819_g1(K04733);c19080_g1(K13412);c19201_g1(K04733);c197…
path:ko00010	Glycolysis / Gluconeogenesis	204	c10661_g1(K00134);c11069_g1(K01624);c11307_g1(K00128);c11391_g1(K00016);c11421_g1(K00873);c11547_g1(K01623);c11563_g1(K00873);c12090_g1(K01623);c1234_g1(K01895);c12389_g1(K00873);c13580_g1(K00121);c14031_g1(K01835);c14198_g1(K00128);c14378_g1(K15633);c14593_g1(K01792);c15843_g1(K01568);c15932_g1(K15633);c16577_g1(K00128);c16897_g1(K01623);c16897_g2(K01623);c17518_g1(K00134);c17538_g1(K01785);c176…
path:ko00230	Purine metabolism	200	c11324_g1(K00759);c11421_g1(K00873);c11422_g1(K00962);c11563_g1(K00873);c11680_g1(K02083);c11682_g1(K03787);c12389_g1(K00873);c1318_g1(K03018);c13273_g1(K03011);c13379_g1(K13811);c13777_g1(K02999);c1391_g1(K03018);c14031_g1(K01835);c1481_g1(K02325);c16025_g1(K03012);c16610_g1(K00939);c16829_g1(K00764);c1695_g1(K02324);c17146_g1(K02325);c17959_g1(K00948);c18273_g1(K02327);c18290_g1(K00962);c18306_…
path:ko00940	Phenylpropanoid biosynthesis	197	c10189_g1(K00430);c10373_g1(K00430);c10719_g1(K01188);c10787_g1(K00430);c11639_g1(K10775);c11923_g1(K10775);c12227_g1(K01188);c12253_g1(K00430);c12507_g1(K01188);c12749_g1(K09754);c12874_g1(K00487);c13828_g1(K00430);c14322_g1(K01188);c15253_g1(K12355);c15357_g1(K00430);c15457_g1(K12355);c15535_g1(K13065);c16148_g1(K03782);c16148_g2(K03782);c16183_g1(K00430);c16523_g1(K01188);c16551_g1(K12355);c18…
path:ko05164	Influenza A	190	c10916_g1(K04733);c11092_g1(K14404);c11955_g1(K04733);c12826_g1(K04733);c12927_g1(K03283);c13149_g1(K04368);c13221_g1(K04733);c13483_g1(K04733);c14183_g1(K03283);c1420_g1(K03283);c15506_g1(K03083);c17051_g1(K04733);c17630_g1(K00787);c17903_g1(K04733);c18277_g1(K03283);c18819_g1(K04733);c19201_g1(K04733);c19511_g2(K14404);c19729_g1(K03283);c2001_g1(K03283);c20159_g1(K03283);c20488_g1(K08738);c2144…
path:ko04110	Cell cycle	183	c10767_g1(K03868);c12080_g1(K05868);c12201_g1(K03347);c1220_g1(K04728);c12843_g1(K06067);c13218_g1(K06627);c14858_g1(K06067);c15251_g1(K04728);c15506_g1(K03083);c15782_g1(K02607);c16130_g1(K06620);c16616_g1(K05868);c18297_g1(K06067);c18311_g1(K06632);c18355_g1(K06630);c18362_g1(K05868);c18857_g1(K06671);c19018_g1(K06628);c19428_g1(K04802);c19579_g1(K03363);c19634_g1(K05868);c19711_g1(K06640);c203…
path:ko05203	Viral carcinogenesis	181	c10244_g1(K03124);c11333_g1(K02146);c11421_g1(K00873);c11540_g1(K10691);c11563_g1(K00873);c12389_g1(K00873);c12843_g1(K06067);c1306_g1(K10691);c13218_g1(K06627);c13677_g1(K10691);c14858_g1(K06067);c1512_g1(K15305);c15459_g1(K10691);c15583_g1(K04392);c16206_g1(K04392);c16323_g1(K04392);c16843_g1(K03123);c17103_g1(K11252);c17769_g1(K11254);c18103_g1(K03124);c18297_g1(K06067);c18355_g1(K06630);c1851…
path:ko04722	Neurotrophin signaling pathway	181	c10877_g1(K04730);c10916_g1(K04733);c11172_g1(K04730);c11955_g1(K04733);c12826_g1(K04733);c13149_g1(K04368);c13221_g1(K04733);c13483_g1(K04733);c15506_g1(K03083);c15583_g1(K04392);c16206_g1(K04392);c16323_g1(K04392);c16778_g1(K04730);c17051_g1(K04733);c17606_g1(K06276);c17903_g1(K04733);c18355_g1(K06630);c18471_g1(K02183);c18819_g1(K04733);c19201_g1(K04733);c20741_g1(K02183);c21378_g1(K04392);c21…
path:ko05012	Parkinson's disease	179	c101_g1(K00235);c10961_g1(K03963);c11806_g1(K00411);c12931_g1(K00417);c12968_g1(K03949);c13093_g1(K02267);c13594_g1(K00417);c13594_g2(K00417);c13873_g1(K15040);c14651_g1(K02132);c14789_g1(K00419);c1573_g1(K03935);c16321_g1(K02133);c16516_g1(K03945);c17385_g1(K02134);c17404_g1(K00235);c17567_g1(K02261);c17591_g1(K05863);c17930_g1(K03178);c18373_g1(K02132);c18393_g1(K03945);c18802_g1(K03178);c19458…
path:ko00520	Amino sugar and nucleotide sugar metabolism	178	c10766_g1(K00975);c1112_g1(K13648);c11621_g1(K01784);c12254_g1(K00847);c13685_g1(K12447);c13772_g1(K12449);c13882_g1(K01784);c14031_g1(K01835);c14886_g1(K01183);c1559_g1(K00326);c16113_g1(K10046);c16116_g1(K00847);c17237_g1(K12451);c18043_g1(K01183);c18942_g1(K01183);c1919_g1(K01183);c19900_g1(K00326);c20070_g1(K00963);c20770_g1(K00847);c21207_g1(K01183);c21488_g1(K01183);c21653_g1(K00975);c21772…
path:ko05162	Measles	170	c10877_g1(K04730);c10916_g1(K04733);c11172_g1(K04730);c11955_g1(K04733);c12826_g1(K04733);c12927_g1(K03283);c13221_g1(K04733);c13483_g1(K04733);c14183_g1(K03283);c1420_g1(K03283);c15506_g1(K03083);c15549_g1(K03097);c16778_g1(K04730);c17051_g1(K04733);c17903_g1(K04733);c18277_g1(K03283);c18819_g1(K04733);c19201_g1(K04733);c19729_g1(K03283);c2001_g1(K03283);c20159_g1(K03283);c21441_g1(K03283);c2170…
path:ko00240	Pyrimidine metabolism	168	c10482_g1(K01937);c11422_g1(K00962);c11682_g1(K03787);c12489_g1(K01937);c12546_g1(K00761);c12728_g1(K01431);c1318_g1(K03018);c13273_g1(K03011);c13777_g1(K02999);c1391_g1(K03018);c1481_g1(K02325);c15082_g1(K00761);c15657_g1(K00943);c16025_g1(K03012);c1695_g1(K02324);c17146_g1(K02325);c17265_g1(K00384);c17398_g1(K00384);c17520_g1(K00876);c17947_g1(K01520);c18273_g1(K02327);c18290_g1(K00962);c18306_…
path:ko04120	Ubiquitin mediated proteolysis	167	c10767_g1(K03868);c11347_g1(K10688);c11895_g1(K10606);c12107_g1(K10583);c12201_g1(K03347);c12553_g1(K03872);c1349_g1(K10606);c13537_g1(K10590);c13573_g1(K10581);c15446_g1(K10592);c17201_g1(K10590);c17646_g1(K06689);c17930_g1(K03178);c18180_g1(K06689);c18802_g1(K03178);c18843_g1(K10581);c19398_g1(K06689);c19458_g1(K03178);c19579_g1(K03363);c19669_g1(K10590);c19940_g1(K03869);c20023_g1(K10590);c203…
path:ko00620	Pyruvate metabolism	162	c11286_g1(K00029);c11307_g1(K00128);c11391_g1(K00016);c11421_g1(K00873);c11563_g1(K00873);c1234_g1(K01895);c12389_g1(K00873);c12543_g1(K01595);c12736_g1(K01595);c14198_g1(K00128);c15385_g1(K01961);c16207_g1(K01759);c16228_g1(K01595);c16577_g1(K00128);c16698_g1(K11262);c1820_g1(K01963);c18211_g1(K01759);c18428_g1(K00016);c18462_g1(K00051);c18678_g1(K00626);c20009_g1(K02160);c20517_g1(K01069);c2060…
path:ko04146	Peroxisome	154	c10175_g1(K00830);c10684_g1(K04565);c10684_g2(K04565);c11183_g1(K04564);c12047_g1(K06664);c12383_g1(K13348);c12835_g1(K13237);c12835_g2(K13237);c128_g1(K01897);c13812_g1(K04564);c13812_g2(K04564);c14993_g1(K03781);c1518_g1(K13347);c15704_g1(K00232);c15893_g1(K11517);c16836_g1(K13348);c16836_g2(K13348);c17139_g1(K01640);c17408_g1(K07513);c17766_g1(K13347);c18006_g1(K13344);c18116_g1(K01897);c18_g1…
path:ko04932	Non-alcoholic fatty liver disease (NAFLD)	153	c101_g1(K00235);c10961_g1(K03963);c11806_g1(K00411);c12931_g1(K00417);c12968_g1(K03949);c1298_g1(K07198);c13093_g1(K02267);c13594_g1(K00417);c13594_g2(K00417);c13635_g1(K07198);c14789_g1(K00419);c15218_g1(K07198);c15506_g1(K03083);c15583_g1(K04392);c1573_g1(K03935);c16206_g1(K04392);c16323_g1(K04392);c16516_g1(K03945);c17404_g1(K00235);c17567_g1(K02261);c18393_g1(K03945);c18563_g1(K08852);c19737_…
path:ko03018	RNA degradation	151	c10899_g1(K12619);c11422_g1(K00962);c12485_g1(K12626);c14130_g1(K12619);c14258_g1(K14442);c14316_g1(K12604);c1445_g1(K12619);c14786_g1(K12619);c14798_g1(K12616);c15001_g1(K12624);c1565_g1(K04077);c15688_g1(K12604);c16158_g1(K12619);c17439_g1(K13126);c17999_g1(K12616);c18290_g1(K00962);c21503_g1(K12621);c21531_g1(K13126);c21967_g1(K12623);c22193_g1(K12616);c22434_g1(K13126);c24264_g1(K12581);c2557…
path:ko05166	HTLV-I infection	151	c1162_g1(K08874);c1220_g1(K04728);c13873_g1(K15040);c1481_g1(K02325);c1506_g1(K08874);c1512_g1(K15305);c15251_g1(K04728);c15506_g1(K03083);c16130_g1(K06620);c1695_g1(K02324);c17146_g1(K02325);c17272_g1(K06268);c17591_g1(K05863);c17630_g1(K00787);c18273_g1(K02327);c18281_g1(K08057);c18732_g1(K11126);c18869_g1(K09420);c19428_g1(K04802);c19579_g1(K03363);c19711_g1(K06640);c20183_g1(K02324);c20461_g1…
path:ko04145	Phagosome	149	c10357_g1(K07375);c10972_g1(K07375);c11333_g1(K02146);c12654_g1(K02144);c13041_g1(K07374);c13110_g1(K02154);c13703_g1(K08488);c13830_g1(K07375);c13878_g1(K02150);c1459_g1(K00921);c15583_g1(K04392);c15898_g1(K07375);c16023_g1(K07374);c16206_g1(K04392);c16323_g1(K04392);c17650_g1(K03661);c18281_g1(K08057);c18283_g1(K07374);c18283_g2(K07374);c18577_g1(K02154);c19366_g1(K02155);c1959_g1(K07375);c2090…
path:ko04910	Insulin signaling pathway	147	c10652_g1(K07195);c1298_g1(K07198);c13149_g1(K04368);c13635_g1(K07198);c14087_g1(K03259);c14190_g1(K07195);c15218_g1(K07198);c15506_g1(K03083);c16698_g1(K11262);c17606_g1(K06276);c17894_g1(K07195);c18471_g1(K02183);c19166_g1(K07195);c19807_g1(K07195);c19924_g1(K07195);c20741_g1(K02183);c21156_g1(K03259);c21920_g1(K07199);c21940_g1(K07198);c22514_g1(K07195);c22515_g1(K02991);c22515_g2(K02991);c225…
path:ko04151	PI3K-Akt signaling pathway	146	c10926_g1(K11584);c12102_g1(K04079);c1298_g1(K07198);c13149_g1(K04368);c13635_g1(K07198);c14087_g1(K03259);c14306_g1(K11584);c15218_g1(K07198);c15506_g1(K03083);c15583_g1(K04392);c16206_g1(K04392);c16323_g1(K04392);c17606_g1(K06276);c18131_g1(K04354);c18355_g1(K06630);c18869_g1(K09420);c19906_g1(K11583);c21156_g1(K03259);c21378_g1(K04392);c21900_g1(K06630);c21907_g1(K04392);c21925_g1(K04354);c219…
path:ko05134	Legionellosis	145	c12927_g1(K03283);c12955_g1(K03233);c13598_g1(K03231);c13652_g1(K03231);c14096_g1(K07874);c14183_g1(K03283);c1420_g1(K03283);c14283_g1(K03231);c14601_g1(K03231);c15064_g1(K03231);c15097_g1(K03231);c1565_g1(K04077);c16280_g1(K07937);c16968_g1(K03233);c17071_g1(K03231);c17817_g1(K03231);c18277_g1(K03283);c19729_g1(K03283);c2001_g1(K03283);c20159_g1(K03283);c20488_g1(K08738);c20577_g1(K07953);c21441…
path:ko05133	Pertussis	142	c10877_g1(K04730);c10916_g1(K04733);c11172_g1(K04730);c11955_g1(K04733);c12826_g1(K04733);c13221_g1(K04733);c13483_g1(K04733);c16778_g1(K04730);c17051_g1(K04733);c17349_g1(K05765);c17903_g1(K04733);c18471_g1(K02183);c18819_g1(K04733);c19201_g1(K04733);c20741_g1(K02183);c21596_g1(K05765);c21705_g1(K04730);c22225_g1(K04730);c22288_g1(K04730);c2240_g1(K04733);c22740_g1(K04730);c22939_g1(K04733);c231…
path:ko04114	Oocyte meiosis	138	c10767_g1(K03868);c10926_g1(K11584);c12201_g1(K03347);c13149_g1(K04368);c14306_g1(K11584);c17272_g1(K06268);c18355_g1(K06630);c18471_g1(K02183);c19579_g1(K03363);c20741_g1(K02183);c21900_g1(K06630);c22351_g1(K06268);c2284_g1(K06630);c2306_g1(K04382);c23118_g1(K02183);c23928_g1(K02206);c24443_g1(K03363);c24727_g1(K06630);c25317_g1(K06630);c25317_g2(K06630);c25384_g1(K04371);c25502_g1(K04371);c2555…
path:ko05142	Chagas disease (American trypanosomiasis)	137	c10877_g1(K04730);c10916_g1(K04733);c11172_g1(K04730);c11955_g1(K04733);c12826_g1(K04733);c13221_g1(K04733);c13483_g1(K04733);c16778_g1(K04730);c17051_g1(K04733);c17903_g1(K04733);c18131_g1(K04354);c18281_g1(K08057);c18819_g1(K04733);c19201_g1(K04733);c21705_g1(K04730);c21925_g1(K04354);c22225_g1(K04730);c22288_g1(K04730);c2240_g1(K04733);c22740_g1(K04730);c22939_g1(K04733);c2306_g1(K04382);c2341…
path:ko04620	Toll-like receptor signaling pathway	134	c10877_g1(K04730);c10916_g1(K04733);c11172_g1(K04730);c11955_g1(K04733);c12826_g1(K04733);c13149_g1(K04368);c13221_g1(K04733);c13483_g1(K04733);c15583_g1(K04392);c16206_g1(K04392);c16323_g1(K04392);c16778_g1(K04730);c17051_g1(K04733);c17903_g1(K04733);c18819_g1(K04733);c19201_g1(K04733);c21378_g1(K04392);c21705_g1(K04730);c21907_g1(K04392);c22225_g1(K04730);c22288_g1(K04730);c2240_g1(K04733);c227…
path:ko00710	Carbon fixation in photosynthetic organisms	131	c10661_g1(K00134);c11069_g1(K01624);c11286_g1(K00029);c11547_g1(K01623);c11696_g1(K05298);c11842_g1(K01807);c12090_g1(K01623);c12496_g1(K00615);c12543_g1(K01595);c12736_g1(K01595);c1367_g1(K00855);c16228_g1(K01595);c16897_g1(K01623);c16897_g2(K01623);c17518_g1(K00134);c18301_g1(K00134);c18462_g1(K00051);c18701_g1(K00134);c1884_g1(K00134);c19681_g1(K00615);c20603_g1(K01595);c20665_g1(K01602);c2126…
path:ko00630	Glyoxylate and dicarboxylate metabolism	131	c10175_g1(K00830);c10325_g1(K00600);c11136_g1(K00122);c1122_g1(K01915);c12067_g1(K00122);c12188_g1(K01915);c12436_g1(K00122);c14507_g1(K02437);c14735_g1(K01647);c14993_g1(K03781);c15893_g1(K11517);c16081_g1(K01637);c16575_g1(K01647);c18247_g2(K00600);c18662_g1(K01681);c18678_g1(K00626);c19731_g1(K00600);c20665_g1(K01602);c21222_g1(K11517);c21633_g1(K01915);c22162_g1(K11517);c22821_g1(K03781);c230…
path:ko05206	MicroRNAs in cancer	130	c10607_g1(K05658);c11362_g1(K05658);c11461_g1(K13863);c12028_g1(K05658);c12043_g1(K11430);c1220_g1(K04728);c13149_g1(K04368);c13637_g1(K13863);c1421_g1(K11592);c1421_g2(K11592);c14648_g1(K05658);c14980_g1(K05658);c15251_g1(K04728);c15518_g1(K05658);c16130_g1(K06620);c18474_g1(K05658);c19141_g1(K05658);c19796_g1(K11592);c21069_g1(K05658);c24289_g1(K11592);c24464_g1(K00558);c2469_g1(K05658);c24764_…
path:ko04210	Apoptosis	128	c10877_g1(K04730);c10916_g1(K04733);c11172_g1(K04730);c11955_g1(K04733);c1220_g1(K04728);c12826_g1(K04733);c13221_g1(K04733);c13483_g1(K04733);c15251_g1(K04728);c16778_g1(K04730);c17051_g1(K04733);c17272_g1(K06268);c17903_g1(K04733);c18819_g1(K04733);c19201_g1(K04733);c20488_g1(K08738);c21705_g1(K04730);c22225_g1(K04730);c22288_g1(K04730);c22351_g1(K06268);c2240_g1(K04733);c22740_g1(K04730);c2293…
path:ko04068	FoxO signaling pathway	128	c11183_g1(K04564);c12080_g1(K05868);c1220_g1(K04728);c1298_g1(K07198);c13149_g1(K04368);c13635_g1(K07198);c13812_g1(K04564);c13812_g2(K04564);c14993_g1(K03781);c15218_g1(K07198);c15251_g1(K04728);c16616_g1(K05868);c17606_g1(K06276);c17659_g1(K08341);c18115_g1(K08341);c18362_g1(K05868);c19634_g1(K05868);c20356_g1(K05868);c21627_g1(K08341);c21853_g1(K08341);c21920_g1(K07199);c21940_g1(K07198);c2282…
path:ko00480	Glutathione metabolism	125	c10794_g1(K00799);c11329_g1(K00799);c11714_g1(K00432);c12552_g1(K00799);c12760_g1(K00033);c13167_g1(K00033);c15060_g1(K00799);c15318_g1(K00432);c15904_g1(K00432);c16371_g1(K00434);c17574_g1(K00033);c17603_g1(K00799);c17895_g1(K00799);c18042_g1(K00799);c18181_g1(K01581);c18306_g1(K10807);c18568_g1(K00799);c19423_g1(K10807);c19477_g1(K00799);c19670_g1(K00799);c19724_g1(K00799);c2048_g1(K00799);c207…
path:ko05200	Pathways in cancer	125	c10674_g1(K09291);c10767_g1(K03868);c12102_g1(K04079);c12553_g1(K03872);c12843_g1(K06067);c13149_g1(K04368);c14858_g1(K06067);c15493_g1(K09291);c15493_g2(K09291);c15506_g1(K03083);c15583_g1(K04392);c16130_g1(K06620);c16206_g1(K04392);c16323_g1(K04392);c18297_g1(K06067);c20488_g1(K08738);c21378_g1(K04392);c21907_g1(K04392);c23928_g1(K02206);c24537_g1(K06067);c24812_g1(K09291);c25265_g1(K04079);c25…
path:ko00564	Glycerophospholipid metabolism	125	c10053_g1(K13508);c11080_g1(K01115);c14600_g1(K01115);c14702_g1(K01115);c15439_g1(K00993);c16533_g1(K01115);c17330_g1(K00999);c18574_g1(K00995);c18866_g1(K00995);c19012_g1(K16818);c19720_g1(K01047);c19722_g1(K01115);c20591_g1(K01114);c21670_g1(K13510);c22518_g1(K00901);c23577_g1(K01126);c24144_g1(K01115);c24610_g1(K13506);c25093_g1(K01126);c25678_g1(K06130);c26204_g1(K06130);c26311_g1(K06130);c26…
path:ko00360	Phenylalanine metabolism	125	c10189_g1(K00430);c1034_g1(K00276);c10373_g1(K00430);c10787_g1(K00430);c11639_g1(K10775);c11923_g1(K10775);c12253_g1(K00430);c12874_g1(K00487);c1345_g1(K00276);c13828_g1(K00430);c15357_g1(K00430);c16148_g1(K03782);c16148_g2(K03782);c16183_g1(K00430);c17686_g1(K00276);c18887_g1(K00430);c19444_g1(K07253);c1972_g1(K00430);c19922_g1(K00487);c2019_g1(K00487);c20425_g1(K00430);c20654_g1(K00430);c2176_g…
path:ko00330	Arginine and proline metabolism	124	c10084_g1(K00472);c1122_g1(K01915);c11307_g1(K00128);c11550_g1(K00261);c12188_g1(K01915);c12257_g1(K12259);c13950_g1(K12657);c14198_g1(K00128);c14703_g1(K01611);c15806_g1(K00472);c16175_g1(K12251);c16535_g1(K17839);c16577_g1(K00128);c17384_g1(K01611);c17472_g1(K00261);c17986_g1(K14682);c1806_g1(K00318);c18181_g1(K01581);c18487_g1(K01940);c18617_g1(K00930);c19412_g1(K01611);c21633_g1(K01915);c2173…
path:ko01212	Fatty acid metabolism	122	c10179_g1(K09458);c128_g1(K01897);c13679_g1(K10527);c14088_g1(K02372);c15385_g1(K01961);c15704_g1(K00232);c16698_g1(K11262);c17408_g1(K07513);c18116_g1(K01897);c1820_g1(K01963);c18678_g1(K00626);c18_g1(K01897);c19543_g1(K00208);c19848_g1(K01897);c20009_g1(K02160);c20629_g1(K10257);c20806_g1(K07513);c22342_g1(K10257);c22566_g1(K10257);c23649_g1(K11262);c23661_g1(K10257);c23730_g1(K01897);c23969_g1…
path:ko00270	Cysteine and methionine metabolism	120	c11391_g1(K00016);c13602_g1(K01738);c14703_g1(K01611);c17384_g1(K01611);c17438_g1(K00640);c18428_g1(K00016);c19412_g1(K01611);c20277_g1(K00928);c21197_g1(K01244);c21675_g1(K01738);c2176_g1(K14455);c22076_g1(K01738);c22370_g1(K13034);c22714_g1(K00016);c22981_g1(K00640);c2304_g1(K00026);c23423_g1(K00549);c24464_g1(K00558);c25084_g1(K00797);c25344_g1(K00547);c25360_g1(K00549);c25360_g2(K00549);c2651…
path:ko05140	Leishmaniasis	119	c10877_g1(K04730);c10916_g1(K04733);c11172_g1(K04730);c11955_g1(K04733);c12826_g1(K04733);c13221_g1(K04733);c13483_g1(K04733);c16778_g1(K04730);c17051_g1(K04733);c17903_g1(K04733);c18819_g1(K04733);c19201_g1(K04733);c19352_g1(K01404);c21705_g1(K04730);c22225_g1(K04730);c22288_g1(K04730);c2240_g1(K04733);c22740_g1(K04730);c22939_g1(K04733);c23419_g1(K04730);c23808_g1(K04730);c25384_g1(K04371);c255…
path:ko04111	Cell cycle - yeast	118	c10767_g1(K03868);c1088_g1(K06685);c12201_g1(K03347);c15561_g1(K06677);c15782_g1(K02607);c18131_g1(K04354);c18857_g1(K06671);c19018_g1(K06628);c19579_g1(K03363);c20922_g1(K02180);c21175_g1(K06628);c21729_g1(K02607);c21925_g1(K04354);c22188_g1(K02220);c22299_g1(K06672);c2306_g1(K04382);c23231_g1(K06628);c23884_g1(K06672);c24443_g1(K03363);c25477_g1(K06670);c26156_g1(K03094);c26922_g1(K06670);c2720…
path:ko04152	AMPK signaling pathway	118	c10926_g1(K11584);c12204_g1(K07901);c1298_g1(K07198);c13218_g1(K06627);c13635_g1(K07198);c14306_g1(K11584);c15194_g1(K07905);c15218_g1(K07198);c15999_g1(K01103);c16698_g1(K11262);c17606_g1(K06276);c18131_g1(K04354);c19906_g1(K11583);c20688_g1(K00850);c21094_g1(K07901);c21920_g1(K07199);c21925_g1(K04354);c21940_g1(K07198);c22100_g1(K07901);c2306_g1(K04382);c23482_g1(K07877);c23649_g1(K11262);c2396…
path:ko00040	Pentose and glucuronate interconversions	117	c10498_g1(K01051);c11307_g1(K00128);c12554_g1(K01728);c13138_g1(K00008);c13685_g1(K12447);c14198_g1(K00128);c16577_g1(K00128);c16911_g1(K01051);c17410_g1(K01051);c17685_g1(K00002);c18233_g1(K01184);c18505_g1(K01051);c19728_g1(K01728);c20070_g1(K00963);c20580_g1(K01051);c22699_g1(K01051);c23089_g1(K00963);c23332_g1(K18107);c2336_g1(K01805);c23430_g1(K01728);c23881_g1(K12447);c24029_g1(K01051);c240…
path:ko04064	NF-kappa B signaling pathway	117	c10877_g1(K04730);c10916_g1(K04733);c11172_g1(K04730);c11955_g1(K04733);c1220_g1(K04728);c12826_g1(K04733);c13221_g1(K04733);c13483_g1(K04733);c15251_g1(K04728);c15549_g1(K03097);c16778_g1(K04730);c17051_g1(K04733);c17903_g1(K04733);c18819_g1(K04733);c19201_g1(K04733);c21705_g1(K04730);c22225_g1(K04730);c22288_g1(K04730);c2240_g1(K04733);c22740_g1(K04730);c22939_g1(K04733);c23419_g1(K04730);c2365…
path:ko00680	Methane metabolism	115	c10175_g1(K00830);c10325_g1(K00600);c11069_g1(K01624);c11136_g1(K00122);c11547_g1(K01623);c12067_g1(K00122);c12090_g1(K01623);c1234_g1(K01895);c12436_g1(K00122);c12543_g1(K01595);c12736_g1(K01595);c13580_g1(K00121);c14378_g1(K15633);c15932_g1(K15633);c16228_g1(K01595);c16897_g1(K01623);c16897_g2(K01623);c17896_g1(K01834);c18247_g2(K00600);c19731_g1(K00600);c20153_g1(K15633);c20366_g1(K15633);c206…
path:ko04142	Lysosome	114	c11333_g1(K02146);c12654_g1(K02144);c12663_g1(K12385);c13110_g1(K02154);c13849_g1(K12393);c14552_g1(K12385);c16117_g1(K01205);c16406_g1(K01205);c16736_g1(K12382);c17650_g1(K03661);c18223_g1(K10532);c18577_g1(K02154);c19355_g1(K04646);c19366_g1(K02155);c19952_g1(K12382);c20110_g1(K01373);c21323_g1(K02154);c22371_g1(K01369);c22387_g1(K12392);c22766_g1(K05656);c23802_g1(K02155);c23802_g2(K02155);c24…
path:ko05034	Alcoholism	114	c1019_g1(K11251);c10617_g1(K11253);c12843_g1(K06067);c1302_g1(K11253);c13149_g1(K04368);c14858_g1(K06067);c15807_g1(K11251);c16633_g1(K11253);c17103_g1(K11252);c17769_g1(K11254);c18215_g1(K11251);c18297_g1(K06067);c18471_g1(K02183);c1866_g1(K11252);c19111_g1(K11251);c20741_g1(K02183);c21931_g1(K05208);c22446_g1(K11253);c23118_g1(K02183);c24143_g1(K11254);c24537_g1(K06067);c25309_g1(K11251);c25319…
path:ko04810	Regulation of actin cytoskeleton	110	c10796_g1(K05748);c11535_g1(K00889);c13149_g1(K04368);c1459_g1(K00921);c15583_g1(K04392);c16206_g1(K04392);c16323_g1(K04392);c17349_g1(K05765);c20744_g1(K00889);c21378_g1(K04392);c21428_g1(K05755);c21437_g1(K05754);c21563_g1(K00889);c21596_g1(K05765);c21907_g1(K04392);c23836_g1(K05692);c23836_g2(K05692);c24534_g1(K05759);c25345_g1(K00921);c25384_g1(K04371);c25502_g1(K04371);c25595_g1(K06269);c260…
path:ko03008	Ribosome biogenesis in eukaryotes	109	c10899_g1(K12619);c13361_g1(K14571);c13649_g1(K14554);c14130_g1(K12619);c1445_g1(K12619);c1463_g1(K14550);c14786_g1(K12619);c15527_g1(K14538);c15549_g1(K03097);c15759_g1(K14573);c16158_g1(K12619);c18029_g1(K07178);c22639_g1(K14290);c22794_g1(K01164);c23650_g1(K03097);c24639_g1(K14546);c24878_g1(K03115);c25426_g1(K12845);c25426_g2(K12845);c25443_g1(K14570);c26295_g1(K12619);c26496_g1(K14571);c2658…
path:ko03460	Fanconi anemia pathway	106	c10074_g1(K10990);c10341_g1(K15363);c10596_g1(K07466);c10664_g1(K10896);c11895_g1(K10606);c1269_g1(K10901);c1299_g1(K10891);c1349_g1(K10606);c15170_g1(K13960);c15265_g1(K07466);c15750_g1(K07466);c17424_g1(K15361);c18269_g1(K15365);c18876_g1(K07466);c19190_g1(K10901);c19711_g1(K06640);c1982_g1(K07466);c21667_g1(K10740);c22090_g1(K10848);c22334_g2(K07466);c22822_g1(K07466);c22822_g2(K07466);c2283_g…
path:ko04113	Meiosis - yeast	104	c10926_g1(K11584);c14306_g1(K11584);c15782_g1(K02607);c18857_g1(K06671);c19018_g1(K06628);c19579_g1(K03363);c21175_g1(K06628);c21729_g1(K02607);c22481_g1(K12761);c2306_g1(K04382);c23231_g1(K06628);c24443_g1(K03363);c24529_g1(K10878);c25595_g1(K06269);c26121_g1(K11584);c26754_g1(K06269);c27204_g1(K11584);c27205_g1(K02214);c27233_g1(K06269);c27233_g2(K06269);c28672_g1(K11584);c29157_g2(K12761);c297…
path:ko00071	Fatty acid degradation	104	c11307_g1(K00128);c128_g1(K01897);c13580_g1(K00121);c13679_g1(K10527);c14198_g1(K00128);c15704_g1(K00232);c16577_g1(K00128);c17408_g1(K07513);c18116_g1(K01897);c18678_g1(K00626);c18_g1(K01897);c19333_g1(K00001);c19848_g1(K01897);c20806_g1(K07513);c23020_g1(K00121);c23730_g1(K01897);c24187_g1(K10527);c25212_g1(K13953);c26898_g2(K00128);c27527_g1(K00626);c27544_g1(K10527);c27677_g1(K00128);c27777_g…
path:ko04612	Antigen processing and presentation	103	c10038_g1(K08066);c12102_g1(K04079);c12338_g1(K09489);c12927_g1(K03283);c14183_g1(K03283);c1420_g1(K03283);c18277_g1(K03283);c18281_g1(K08057);c1869_g1(K09489);c19729_g1(K03283);c2001_g1(K03283);c20159_g1(K03283);c21441_g1(K03283);c21497_g1(K08064);c22166_g1(K03283);c22305_g1(K03283);c22305_g2(K03283);c22371_g1(K01369);c22430_g1(K03283);c23095_g1(K03283);c23095_g2(K03283);c23415_g1(K08066);c23459…
path:ko00030	Pentose phosphate pathway	102	c11069_g1(K01624);c11547_g1(K01623);c11842_g1(K01807);c12090_g1(K01623);c12496_g1(K00615);c12760_g1(K00033);c13167_g1(K00033);c14031_g1(K01835);c16897_g1(K01623);c16897_g2(K01623);c17574_g1(K00033);c17959_g1(K00948);c19681_g1(K00615);c20688_g1(K00850);c21878_g1(K00036);c22083_g1(K00033);c22881_g1(K00036);c2349_g1(K01623);c24062_g1(K00850);c24110_g1(K01835);c24645_g1(K01783);c24821_g1(K00131);c252…
path:ko03420	Nucleotide excision repair	100	c10596_g1(K07466);c10767_g1(K03868);c11106_g1(K10747);c11893_g1(K10756);c12386_g1(K10839);c13520_g1(K10747);c1481_g1(K02325);c15265_g1(K07466);c15750_g1(K07466);c1695_g1(K02324);c17146_g1(K02325);c18273_g1(K02327);c18876_g1(K07466);c19428_g1(K04802);c1982_g1(K07466);c20083_g1(K10756);c20183_g1(K02324);c21667_g1(K10740);c2177_g1(K10140);c22090_g1(K10848);c22334_g2(K07466);c22822_g1(K07466);c22822_…
path:ko04024	cAMP signaling pathway	98	c11080_g1(K01115);c13149_g1(K04368);c14600_g1(K01115);c14702_g1(K01115);c15583_g1(K04392);c15704_g1(K00232);c16206_g1(K04392);c16323_g1(K04392);c16533_g1(K01115);c18471_g1(K02183);c19722_g1(K01115);c20741_g1(K02183);c21378_g1(K04392);c21907_g1(K04392);c21931_g1(K05208);c23118_g1(K02183);c24144_g1(K01115);c25384_g1(K04371);c25502_g1(K04371);c25555_g1(K02183);c25595_g1(K06269);c26088_g1(K04368);c26…
path:ko04915	Estrogen signaling pathway	98	c12102_g1(K04079);c12927_g1(K03283);c13149_g1(K04368);c14183_g1(K03283);c1420_g1(K03283);c18277_g1(K03283);c18471_g1(K02183);c19729_g1(K03283);c2001_g1(K03283);c20159_g1(K03283);c20741_g1(K02183);c21203_g1(K09571);c21441_g1(K03283);c22166_g1(K03283);c22305_g1(K03283);c22305_g2(K03283);c22430_g1(K03283);c23095_g1(K03283);c23095_g2(K03283);c23118_g1(K02183);c23459_g1(K03283);c23776_g1(K03283);c2526…
path:ko00561	Glycerolipid metabolism	97	c10053_g1(K13508);c11307_g1(K00128);c11777_g1(K03715);c14198_g1(K00128);c16577_g1(K00128);c17685_g1(K00002);c22396_g1(K00863);c22518_g1(K00901);c24610_g1(K13506);c26898_g2(K00128);c27669_g1(K00901);c27677_g1(K00128);c27777_g1(K00128);c27777_g2(K00128);c28006_g1(K07407);c28231_g1(K07407);c28289_g1(K13513);c28507_g1(K00901);c29142_g1(K00679);c29440_g1(K00128);c29440_g2(K00128);c29440_g3(K00128);c29…
path:ko04010	MAPK signaling pathway	97	c12927_g1(K03283);c13149_g1(K04368);c14183_g1(K03283);c1420_g1(K03283);c15583_g1(K04392);c16206_g1(K04392);c16323_g1(K04392);c16988_g1(K04459);c17272_g1(K06268);c18277_g1(K03283);c19729_g1(K03283);c2001_g1(K03283);c20159_g1(K03283);c21378_g1(K04392);c21441_g1(K03283);c21907_g1(K04392);c22166_g1(K03283);c22305_g1(K03283);c22305_g2(K03283);c22351_g1(K06268);c22430_g1(K03283);c23095_g1(K03283);c2309…
path:ko04921	Oxytocin signaling pathway	96	c1298_g1(K07198);c13149_g1(K04368);c13635_g1(K07198);c15218_g1(K07198);c17272_g1(K06268);c18471_g1(K02183);c20741_g1(K02183);c21920_g1(K07199);c21940_g1(K07198);c22351_g1(K06268);c23118_g1(K02183);c23836_g1(K05692);c23836_g2(K05692);c24211_g1(K07198);c24979_g1(K07198);c25384_g1(K04371);c25502_g1(K04371);c25555_g1(K02183);c25595_g1(K06269);c26088_g1(K04368);c26641_g1(K02183);c26660_g1(K02183);c267…
path:ko05168	Herpes simplex infection	96	c12201_g1(K03347);c12635_g1(K15414);c14122_g1(K12881);c15549_g1(K03097);c16497_g1(K12893);c17467_g2(K12890);c19812_g1(K12890);c20488_g1(K08738);c21568_g1(K03129);c21914_g1(K16196);c22800_g1(K03237);c23650_g1(K03097);c23928_g1(K02206);c24382_g1(K12896);c24382_g2(K12896);c24590_g1(K12890);c24878_g1(K03115);c25595_g1(K06269);c26156_g1(K03094);c26754_g1(K06269);c27052_g1(K12896);c27233_g1(K06269);c27…
path:ko00260	Glycine, serine and threonine metabolism	95	c10136_g1(K00827);c10175_g1(K00830);c10325_g1(K00600);c1034_g1(K00276);c11108_g1(K00827);c11801_g1(K01696);c1345_g1(K00276);c14378_g1(K15633);c14507_g1(K02437);c15932_g1(K15633);c17686_g1(K00276);c17896_g1(K01834);c18247_g2(K00600);c19731_g1(K00600);c20153_g1(K15633);c20277_g1(K00928);c20366_g1(K15633);c21369_g1(K01695);c23527_g1(K00382);c23974_g1(K00108);c23_g1(K14272);c2404_g1(K01696);c24387_g1…
path:ko04919	Thyroid hormone signaling pathway	95	c12185_g1(K04650);c12843_g1(K06067);c13149_g1(K04368);c13173_g1(K04650);c14858_g1(K06067);c14994_g1(K11644);c15403_g1(K11644);c15464_g1(K05857);c15506_g1(K03083);c15954_g1(K15164);c16153_g1(K05857);c16567_g1(K11644);c17606_g1(K06276);c18297_g1(K06067);c18597_g1(K15156);c19902_g1(K15156);c20591_g1(K01114);c22729_g1(K05857);c23323_g1(K11644);c23836_g1(K05692);c23836_g2(K05692);c24320_g1(K15164);c24…
path:ko03030	DNA replication	94	c10596_g1(K07466);c11106_g1(K10747);c11893_g1(K10756);c13520_g1(K10747);c1481_g1(K02325);c15265_g1(K07466);c15736_g1(K10743);c15750_g1(K07466);c1634_g1(K10742);c1695_g1(K02324);c17146_g1(K02325);c18273_g1(K02327);c18876_g1(K07466);c19428_g1(K04802);c1982_g1(K07466);c20083_g1(K10756);c20183_g1(K02324);c21667_g1(K10740);c22334_g2(K07466);c22822_g1(K07466);c22822_g2(K07466);c24385_g1(K10747);c25073_…
path:ko04666	Fc gamma R-mediated phagocytosis	93	c10796_g1(K05748);c11080_g1(K01115);c11535_g1(K00889);c13149_g1(K04368);c14600_g1(K01115);c14702_g1(K01115);c15583_g1(K04392);c16206_g1(K04392);c16323_g1(K04392);c16533_g1(K01115);c17349_g1(K05765);c19722_g1(K01115);c20744_g1(K00889);c21378_g1(K04392);c21428_g1(K05755);c21437_g1(K05754);c21563_g1(K00889);c21596_g1(K05765);c21907_g1(K04392);c24144_g1(K01115);c25384_g1(K04371);c25502_g1(K04371);c26…
path:ko00020	Citrate cycle (TCA cycle)	93	c10170_g1(K01648);c101_g1(K00235);c12581_g1(K00164);c14735_g1(K01647);c16575_g1(K01647);c17404_g1(K00235);c18662_g1(K01681);c19161_g1(K00658);c20453_g1(K00235);c2304_g1(K00026);c23527_g1(K00382);c23591_g1(K00031);c24325_g1(K01681);c24587_g1(K00162);c25349_g1(K00382);c26155_g2(K01679);c2633_g1(K01681);c27806_g1(K01610);c27968_g1(K00025);c28102_g1(K00627);c28180_g1(K01610);c28266_g1(K00658);c28274_…
path:ko02010	ABC transporters	93	c10607_g1(K05658);c11362_g1(K05658);c12028_g1(K05658);c14648_g1(K05658);c14980_g1(K05658);c15518_g1(K05658);c18474_g1(K05658);c19141_g1(K05658);c21069_g1(K05658);c22766_g1(K05656);c2469_g1(K05658);c24764_g1(K05658);c24810_g1(K05658);c24927_g1(K05658);c24929_g1(K05658);c24929_g2(K05658);c25100_g1(K05674);c25982_g1(K05674);c26047_g1(K05658);c26560_g1(K05658);c26746_g1(K05674);c27221_g1(K05658);c272…
path:ko00562	Inositol phosphate metabolism	92	c11355_g1(K00469);c11535_g1(K00889);c14257_g1(K10047);c1459_g1(K00921);c15464_g1(K05857);c16153_g1(K05857);c17005_g1(K00140);c17330_g1(K00999);c20591_g1(K01114);c20744_g1(K00889);c21563_g1(K00889);c22250_g1(K01803);c22729_g1(K05857);c23703_g1(K00888);c25345_g1(K00921);c27206_g1(K00140);c27540_g1(K01110);c27932_g1(K00999);c28093_g1(K00999);c28952_g1(K01803);c28974_g1(K00921);c29358_g1(K00469);c313…
path:ko00250	Alanine, aspartate and glutamate metabolism	88	c10136_g1(K00827);c10175_g1(K00830);c11108_g1(K00827);c1122_g1(K01915);c11550_g1(K00261);c12188_g1(K01915);c13078_g1(K00135);c14357_g1(K01953);c14525_g1(K00278);c16829_g1(K00764);c17279_g1(K00264);c17472_g1(K00261);c18487_g1(K01940);c18524_g1(K01580);c18722_g1(K01580);c19819_g1(K00764);c20548_g1(K01580);c21633_g1(K01915);c2176_g1(K14455);c23261_g1(K00261);c23546_g1(K01580);c23_g1(K14272);c24142_g…
path:ko04070	Phosphatidylinositol signaling system	86	c11535_g1(K00889);c14257_g1(K10047);c1459_g1(K00921);c15464_g1(K05857);c16153_g1(K05857);c17330_g1(K00999);c18471_g1(K02183);c20741_g1(K02183);c20744_g1(K00889);c21563_g1(K00889);c22518_g1(K00901);c22729_g1(K05857);c23118_g1(K02183);c23703_g1(K00888);c25345_g1(K00921);c25555_g1(K02183);c26641_g1(K02183);c26660_g1(K02183);c26809_g1(K02183);c27540_g1(K01110);c27669_g1(K00901);c27932_g1(K00999);c280…
path:ko00410	beta-Alanine metabolism	86	c1034_g1(K00276);c11307_g1(K00128);c12257_g1(K12259);c12728_g1(K01431);c1345_g1(K00276);c14198_g1(K00128);c16535_g1(K17839);c16577_g1(K00128);c17005_g1(K00140);c17686_g1(K00276);c18524_g1(K01580);c18722_g1(K01580);c19007_g1(K01431);c20548_g1(K01580);c23546_g1(K01580);c23954_g2(K05605);c25084_g1(K00797);c26898_g2(K00128);c27206_g1(K00140);c27677_g1(K00128);c27777_g1(K00128);c27777_g2(K00128);c2807…
path:ko05205	Proteoglycans in cancer	86	c13149_g1(K04368);c14916_g1(K07964);c15583_g1(K04392);c16206_g1(K04392);c16323_g1(K04392);c17606_g1(K06276);c18918_g1(K07964);c19601_g1(K12823);c20132_g1(K12823);c21378_g1(K04392);c21907_g1(K04392);c22183_g1(K12823);c22515_g1(K02991);c22515_g2(K02991);c23836_g1(K05692);c23836_g2(K05692);c25384_g1(K04371);c25502_g1(K04371);c25595_g1(K06269);c26088_g1(K04368);c26754_g1(K06269);c27080_g1(K04371);c27…
path:ko04022	cGMP-PKG signaling pathway	85	c13149_g1(K04368);c13873_g1(K15040);c17272_g1(K06268);c17591_g1(K05863);c18471_g1(K02183);c20741_g1(K02183);c22351_g1(K06268);c23118_g1(K02183);c25327_g1(K05863);c25384_g1(K04371);c25502_g1(K04371);c25555_g1(K02183);c25595_g1(K06269);c26023_g1(K05863);c26088_g1(K04368);c26476_g1(K15040);c26641_g1(K02183);c26660_g1(K02183);c26754_g1(K06269);c26809_g1(K02183);c26881_g1(K06268);c27080_g1(K04371);c27…
path:ko01210	2-Oxocarboxylic acid metabolism	84	c1406_g1(K01653);c14735_g1(K01647);c14815_g1(K11820);c15376_g1(K11820);c15559_g1(K11820);c16575_g1(K01647);c17986_g1(K14682);c18477_g1(K00053);c18617_g1(K00930);c18662_g1(K01681);c20051_g1(K01652);c20277_g1(K00928);c2176_g1(K14455);c22211_g1(K14677);c23108_g1(K00826);c23591_g1(K00031);c23624_g1(K01703);c23_g1(K14272);c24325_g1(K01681);c26298_g1(K00814);c2633_g1(K01681);c26936_g1(K00826);c27495_g1…
path:ko00280	Valine, leucine and isoleucine degradation	84	c11307_g1(K00128);c14169_g1(K00166);c14198_g1(K00128);c16577_g1(K00128);c17005_g1(K00140);c17139_g1(K01640);c17408_g1(K07513);c18678_g1(K00626);c20806_g1(K07513);c22565_g1(K01640);c23108_g1(K00826);c23527_g1(K00382);c23954_g2(K05605);c25349_g1(K00382);c25806_g1(K00166);c26898_g2(K00128);c26936_g1(K00826);c27008_g1(K00166);c27206_g1(K00140);c27527_g1(K00626);c27677_g1(K00128);c27777_g1(K00128);c27…
path:ko00380	Tryptophan metabolism	82	c10484_g1(K11816);c11307_g1(K00128);c12581_g1(K00164);c14198_g1(K00128);c14815_g1(K11820);c14993_g1(K03781);c15376_g1(K11820);c15559_g1(K11820);c16148_g1(K03782);c16148_g2(K03782);c16577_g1(K00128);c18678_g1(K00626);c20916_g1(K16903);c22821_g1(K03781);c24797_g1(K03781);c2664_g1(K03781);c26898_g2(K00128);c27103_g1(K11816);c27527_g1(K00626);c27677_g1(K00128);c27777_g1(K00128);c27777_g2(K00128);c284…
path:ko04721	Synaptic vesicle cycle	82	c11333_g1(K02146);c12654_g1(K02144);c13110_g1(K02154);c13878_g1(K02150);c14793_g1(K08486);c17650_g1(K03661);c18577_g1(K02154);c19355_g1(K04646);c19366_g1(K02155);c20052_g1(K15292);c21323_g1(K02154);c23208_g1(K18211);c23240_g1(K02152);c23439_g1(K02152);c23802_g1(K02155);c23802_g2(K02155);c23946_g1(K18211);c2413_g1(K02149);c24417_g1(K15015);c24732_g1(K02149);c26087_g1(K02144);c26498_g1(K15015);c274…
path:ko04014	Ras signaling pathway	82	c11080_g1(K01115);c13149_g1(K04368);c14600_g1(K01115);c14702_g1(K01115);c15583_g1(K04392);c16206_g1(K04392);c16323_g1(K04392);c16533_g1(K01115);c18471_g1(K02183);c19720_g1(K01047);c19722_g1(K01115);c20741_g1(K02183);c21378_g1(K04392);c21907_g1(K04392);c21931_g1(K05208);c23118_g1(K02183);c24144_g1(K01115);c25384_g1(K04371);c25502_g1(K04371);c25555_g1(K02183);c26088_g1(K04368);c26641_g1(K02183);c26…
path:ko03440	Homologous recombination	81	c10596_g1(K07466);c11809_g1(K03655);c1269_g1(K10901);c15265_g1(K07466);c15750_g1(K07466);c18273_g1(K02327);c18876_g1(K07466);c19190_g1(K10901);c19602_g1(K10869);c1982_g1(K07466);c20497_g1(K10880);c21499_g1(K10881);c21667_g1(K10740);c22334_g2(K07466);c2269_g1(K10866);c22822_g1(K07466);c22822_g2(K07466);c24575_g1(K10881);c26241_g1(K02335);c27335_g3(K07466);c28164_g1(K07466);c28506_g1(K10882);c29467…
path:ko00051	Fructose and mannose metabolism	81	c11069_g1(K01624);c11547_g1(K01623);c12090_g1(K01623);c12254_g1(K00847);c13138_g1(K00008);c14695_g1(K00100);c15999_g1(K01103);c16116_g1(K00847);c16897_g1(K01623);c16897_g2(K01623);c20176_g1(K00895);c20688_g1(K00850);c20770_g1(K00847);c21772_g1(K00847);c22250_g1(K01803);c2336_g1(K01805);c2349_g1(K01623);c24062_g1(K00850);c24527_g1(K01711);c25238_g1(K03841);c25556_g1(K01623);c26576_g1(K00895);c2763…
path:ko04914	Progesterone-mediated oocyte maturation	81	c12080_g1(K05868);c12102_g1(K04079);c13149_g1(K04368);c13218_g1(K06627);c16616_g1(K05868);c18362_g1(K05868);c19634_g1(K05868);c20356_g1(K05868);c23928_g1(K02206);c25265_g1(K04079);c25384_g1(K04371);c25502_g1(K04371);c26088_g1(K04368);c27080_g1(K04371);c27591_g1(K06627);c27712_g1(K05868);c2828_g1(K03364);c29059_g1(K04079);c29368_g1(K06627);c29757_g1(K12456);c30670_g1(K04371);c30696_g1(K04371);c308…
path:ko00982	Drug metabolism - cytochrome P450	81	c10794_g1(K00799);c11329_g1(K00799);c12552_g1(K00799);c13580_g1(K00121);c15060_g1(K00799);c17603_g1(K00799);c17895_g1(K00799);c18042_g1(K00799);c18568_g1(K00799);c19333_g1(K00001);c19477_g1(K00799);c19670_g1(K00799);c19724_g1(K00799);c2048_g1(K00799);c20703_g1(K00799);c20781_g1(K00799);c23020_g1(K00121);c23671_g1(K00799);c24506_g1(K00799);c24635_g1(K00799);c25212_g1(K13953);c26044_g1(K00799);c267…
path:ko00052	Galactose metabolism	79	c11621_g1(K01784);c11629_g1(K06617);c13685_g1(K12447);c13882_g1(K01784);c14031_g1(K01835);c14490_g1(K01193);c17538_g1(K01785);c20070_g1(K00963);c20688_g1(K00850);c21662_g1(K06617);c22905_g1(K06617);c23089_g1(K00963);c23881_g1(K12447);c24062_g1(K00850);c24110_g1(K01835);c24200_g1(K06611);c24691_g1(K01785);c24765_g1(K01193);c24952_g1(K06617);c28006_g1(K07407);c28231_g1(K07407);c2844_g1(K00844);c300…
path:ko00980	Metabolism of xenobiotics by cytochrome P450	79	c10794_g1(K00799);c11329_g1(K00799);c12207_g1(K15303);c12552_g1(K00799);c13580_g1(K00121);c15060_g1(K00799);c17603_g1(K00799);c17895_g1(K00799);c18042_g1(K00799);c18568_g1(K00799);c19333_g1(K00001);c19477_g1(K00799);c19670_g1(K00799);c19724_g1(K00799);c2048_g1(K00799);c20703_g1(K00799);c20781_g1(K00799);c23020_g1(K00121);c23671_g1(K00799);c24506_g1(K00799);c24635_g1(K00799);c25212_g1(K13953);c260…
path:ko00592	alpha-Linolenic acid metabolism	77	c10438_g1(K10526);c11523_g1(K10529);c12994_g1(K05894);c13679_g1(K10527);c15704_g1(K00232);c16392_g1(K05894);c16813_g1(K05894);c17408_g1(K07513);c18189_g1(K08241);c18204_g1(K00454);c19012_g1(K16818);c19188_g1(K05894);c19720_g1(K01047);c20039_g1(K10526);c20482_g1(K05894);c20748_g1(K10526);c20806_g1(K07513);c24187_g1(K10527);c24828_g1(K05894);c24828_g2(K05894);c25482_g1(K05894);c26924_g1(K10526);c27…
path:ko03320	PPAR signaling pathway	76	c10027_g1(K08762);c10150_g1(K08770);c12005_g1(K08770);c128_g1(K01897);c15704_g1(K00232);c17408_g1(K07513);c17606_g1(K06276);c18116_g1(K01897);c18_g1(K01897);c19848_g1(K01897);c20806_g1(K07513);c22512_g1(K08762);c23730_g1(K01897);c23969_g1(K00507);c23969_g2(K00507);c27093_g1(K00507);c27093_g2(K00507);c27153_g1(K08770);c28054_g1(K08770);c29926_g1(K00232);c30015_g2(K01897);c31478_g1(K01897);c32459_g…
path:ko03050	Proteasome	75	c10459_g1(K02727);c11081_g1(K02730);c11755_g1(K02728);c11957_g1(K06699);c14338_g1(K02728);c15212_g1(K03037);c16099_g1(K06699);c16177_g1(K02738);c1655_g1(K03033);c16708_g1(K03028);c17165_g1(K02727);c17372_g1(K03038);c17593_g1(K11599);c1763_g1(K02731);c18234_g1(K03064);c18592_g1(K03064);c19936_g1(K02739);c20586_g1(K03064);c20856_g1(K03062);c21499_g1(K10881);c24416_g1(K03028);c24575_g1(K10881);c2490…
path:ko00195	Photosynthesis	75	c11255_g1(K02115);c13789_g1(K02694);c1434_g1(K02108);c14992_g1(K02721);c1660_g1(K02721);c17997_g1(K02698);c18439_g1(K08901);c18476_g1(K02112);c19641_g1(K02634);c19888_g1(K02111);c20582_g1(K03542);c21008_g1(K02712);c21304_g1(K02109);c22042_g1(K02639);c22256_g1(K02701);c24175_g1(K02705);c24210_g1(K02692);c24314_g1(K02717);c25988_g1(K02109);c27004_g1(K03541);c27726_g1(K02689);c27753_g1(K02698);c2799…
path:ko05202	Transcriptional misregulation in cancer	74	c10617_g1(K11253);c12185_g1(K04650);c1220_g1(K04728);c12843_g1(K06067);c1302_g1(K11253);c13173_g1(K04650);c14858_g1(K06067);c14994_g1(K11644);c15251_g1(K04728);c15403_g1(K11644);c16567_g1(K11644);c16633_g1(K11253);c18297_g1(K06067);c19601_g1(K12823);c20132_g1(K12823);c22183_g1(K12823);c22446_g1(K11253);c23323_g1(K11644);c23375_g1(K14651);c24537_g1(K06067);c25319_g1(K06067);c25629_g1(K11253);c2567…
path:ko00310	Lysine degradation	73	c10734_g1(K11433);c11307_g1(K00128);c11586_g1(K11423);c1167_g1(K11423);c12581_g1(K00164);c13078_g1(K00135);c14198_g1(K00128);c15514_g1(K11420);c16577_g1(K00128);c18678_g1(K00626);c19161_g1(K00658);c20390_g1(K11423);c20390_g2(K11423);c25043_g1(K11420);c26898_g2(K00128);c27319_g1(K11420);c27465_g1(K11420);c27527_g1(K00626);c27677_g1(K00128);c27777_g1(K00128);c27777_g2(K00128);c27916_g1(K11420);c282…
path:ko05110	Vibrio cholerae infection	73	c11333_g1(K02146);c12654_g1(K02144);c13110_g1(K02154);c13878_g1(K02150);c16280_g1(K07937);c17569_g1(K10949);c17650_g1(K03661);c18577_g1(K02154);c19366_g1(K02155);c20906_g1(K09481);c21323_g1(K02154);c21485_g1(K09481);c22198_g1(K10950);c23240_g1(K02152);c23439_g1(K02152);c23558_g1(K07937);c23802_g1(K02155);c23802_g2(K02155);c23836_g1(K05692);c23836_g2(K05692);c24071_g1(K09481);c2413_g1(K02149);c247…
path:ko04261	Adrenergic signaling in cardiomyocytes	72	c10926_g1(K11584);c14306_g1(K11584);c18131_g1(K04354);c18471_g1(K02183);c19906_g1(K11583);c20741_g1(K02183);c21925_g1(K04354);c2306_g1(K04382);c23118_g1(K02183);c25384_g1(K04371);c25502_g1(K04371);c25555_g1(K02183);c25595_g1(K06269);c26121_g1(K11584);c26641_g1(K02183);c26660_g1(K02183);c26754_g1(K06269);c26809_g1(K02183);c27080_g1(K04371);c27204_g1(K11584);c27233_g1(K06269);c27233_g2(K06269);c284…
path:ko04510	Focal adhesion	72	c13149_g1(K04368);c15506_g1(K03083);c15583_g1(K04392);c16206_g1(K04392);c16323_g1(K04392);c17606_g1(K06276);c21378_g1(K04392);c21907_g1(K04392);c23836_g1(K05692);c23836_g2(K05692);c25384_g1(K04371);c25502_g1(K04371);c25595_g1(K06269);c26088_g1(K04368);c26754_g1(K06269);c26999_g1(K03083);c27080_g1(K04371);c27146_g1(K05692);c27233_g1(K06269);c27233_g2(K06269);c27540_g1(K01110);c29788_g1(K06269);c29…
path:ko03430	Mismatch repair	71	c10596_g1(K07466);c11106_g1(K10747);c11893_g1(K10756);c13520_g1(K10747);c1464_g1(K10746);c15265_g1(K07466);c15750_g1(K07466);c18273_g1(K02327);c18876_g1(K07466);c19428_g1(K04802);c1982_g1(K07466);c20083_g1(K10756);c21667_g1(K10740);c22107_g1(K10746);c22334_g2(K07466);c22822_g1(K07466);c22822_g2(K07466);c24385_g1(K10747);c25286_g1(K08737);c25294_g1(K08737);c27335_g3(K07466);c28164_g1(K07466);c3002…
path:ko00053	Ascorbate and aldarate metabolism	71	c11307_g1(K00128);c11355_g1(K00469);c13685_g1(K12447);c14198_g1(K00128);c14257_g1(K10047);c16113_g1(K10046);c16371_g1(K00434);c16577_g1(K00128);c23881_g1(K12447);c24326_g1(K00225);c25144_g1(K16190);c25853_g1(K08232);c26898_g2(K00128);c27069_g1(K00434);c27621_g1(K10046);c27677_g1(K00128);c27777_g1(K00128);c27777_g2(K00128);c27779_g1(K00434);c28911_g1(K00434);c29358_g1(K00469);c29440_g1(K00128);c29…
path:ko04066	HIF-1 signaling pathway	70	c10661_g1(K00134);c10767_g1(K03868);c12553_g1(K03872);c13149_g1(K04368);c14087_g1(K03259);c15999_g1(K01103);c17518_g1(K00134);c18301_g1(K00134);c18701_g1(K00134);c1884_g1(K00134);c21156_g1(K03259);c22515_g1(K02991);c22515_g2(K02991);c22869_g1(K03259);c24021_g1(K03259);c24587_g1(K00162);c25384_g1(K04371);c25502_g1(K04371);c26088_g1(K04368);c26539_g1(K00134);c27080_g1(K04371);c27397_g1(K03868);c281…
path:ko04976	Bile secretion	66	c10607_g1(K05658);c11362_g1(K05658);c12028_g1(K05658);c14648_g1(K05658);c14980_g1(K05658);c15518_g1(K05658);c18474_g1(K05658);c19141_g1(K05658);c21069_g1(K05658);c21170_g1(K09866);c2469_g1(K05658);c24764_g1(K05658);c24810_g1(K05658);c24927_g1(K05658);c24929_g1(K05658);c24929_g2(K05658);c26047_g1(K05658);c26560_g1(K05658);c27221_g1(K05658);c27221_g2(K05658);c27221_g3(K05658);c27371_g1(K05658);c289…
path:ko00720	Carbon fixation pathways in prokaryotes	66	c10170_g1(K01648);c1234_g1(K01895);c12543_g1(K01595);c12736_g1(K01595);c13758_g1(K00297);c15385_g1(K01961);c16228_g1(K01595);c1820_g1(K01963);c18662_g1(K01681);c18678_g1(K00626);c19064_g1(K00297);c19253_g1(K00297);c20009_g1(K02160);c20603_g1(K01595);c218_g1(K01595);c23591_g1(K00031);c24061_g1(K01595);c24325_g1(K01681);c24362_g1(K01595);c26155_g2(K01679);c2633_g1(K01681);c27527_g1(K00626);c28274_g…
path:ko00970	Aminoacyl-tRNA biosynthesis	65	c12128_g1(K01883);c12562_g1(K01881);c15462_g1(K01883);c19079_g1(K01868);c21486_g1(K01886);c2153_g1(K01875);c22612_g1(K14164);c26124_g1(K01880);c27533_g1(K01887);c27808_g1(K01881);c28120_g1(K01876);c28439_g1(K01890);c28646_g1(K01868);c29100_g1(K01886);c29535_g1(K04567);c30829_g1(K01874);c30902_g1(K01868);c32137_g1(K01876);c32212_g1(K01890);c32589_g1(K01881);c33033_g1(K01867);c33506_g1(K01880);c338…
path:ko05014	Amyotrophic lateral sclerosis (ALS)	65	c10684_g1(K04565);c10684_g2(K04565);c14993_g1(K03781);c15583_g1(K04392);c16206_g1(K04392);c16323_g1(K04392);c17272_g1(K06268);c20488_g1(K08738);c21378_g1(K04392);c21907_g1(K04392);c21931_g1(K05208);c22351_g1(K06268);c22821_g1(K03781);c24414_g1(K04565);c24797_g1(K03781);c2664_g1(K03781);c26881_g1(K06268);c272_g1(K05208);c27556_g1(K04565);c28118_g1(K06268);c28493_g1(K03781);c28493_g2(K03781);c29423…
path:ko05204	Chemical carcinogenesis	65	c10794_g1(K00799);c11329_g1(K00799);c12552_g1(K00799);c13580_g1(K00121);c15060_g1(K00799);c17603_g1(K00799);c17895_g1(K00799);c18042_g1(K00799);c18568_g1(K00799);c19477_g1(K00799);c19670_g1(K00799);c19724_g1(K00799);c2048_g1(K00799);c20703_g1(K00799);c20781_g1(K00799);c23020_g1(K00121);c23671_g1(K00799);c24506_g1(K00799);c24635_g1(K00799);c26044_g1(K00799);c26766_g1(K00799);c27347_g1(K00799);c279…
path:ko04724	Glutamatergic synapse	65	c11080_g1(K01115);c1122_g1(K01915);c12188_g1(K01915);c14600_g1(K01115);c14702_g1(K01115);c16533_g1(K01115);c17272_g1(K06268);c19722_g1(K01115);c21633_g1(K01915);c21931_g1(K05208);c22351_g1(K06268);c24144_g1(K01115);c25384_g1(K04371);c25502_g1(K04371);c26036_g1(K14207);c26881_g1(K06268);c27080_g1(K04371);c272_g1(K05208);c27596_g1(K01115);c28118_g1(K06268);c28136_g1(K01915);c29423_g1(K06268);c29995…
path:ko04728	Dopaminergic synapse	64	c10926_g1(K11584);c14306_g1(K11584);c15506_g1(K03083);c18131_g1(K04354);c18471_g1(K02183);c19906_g1(K11583);c20741_g1(K02183);c21925_g1(K04354);c2306_g1(K04382);c23118_g1(K02183);c25555_g1(K02183);c25595_g1(K06269);c26121_g1(K11584);c26641_g1(K02183);c26660_g1(K02183);c26754_g1(K06269);c26809_g1(K02183);c26999_g1(K03083);c27204_g1(K11584);c27233_g1(K06269);c27233_g2(K06269);c28461_g1(K11583);c286…
path:ko04020	Calcium signaling pathway	64	c13873_g1(K15040);c15464_g1(K05857);c16153_g1(K05857);c17272_g1(K06268);c17591_g1(K05863);c18471_g1(K02183);c20741_g1(K02183);c21931_g1(K05208);c22351_g1(K06268);c22729_g1(K05857);c23118_g1(K02183);c25327_g1(K05863);c25555_g1(K02183);c26023_g1(K05863);c26476_g1(K15040);c26641_g1(K02183);c26660_g1(K02183);c26809_g1(K02183);c26881_g1(K06268);c272_g1(K05208);c28118_g1(K06268);c28678_g1(K04515);c2892…
path:ko04310	Wnt signaling pathway	64	c10767_g1(K03868);c12201_g1(K03347);c15506_g1(K03083);c15549_g1(K03097);c15583_g1(K04392);c16206_g1(K04392);c16323_g1(K04392);c17272_g1(K06268);c21378_g1(K04392);c21907_g1(K04392);c22086_g1(K04506);c22345_g1(K04505);c22351_g1(K06268);c23650_g1(K03097);c24878_g1(K03115);c26156_g1(K03094);c26881_g1(K06268);c26999_g1(K03083);c27337_g1(K04506);c27397_g1(K03868);c28118_g1(K06268);c28678_g1(K04515);c29…
path:ko00910	Nitrogen metabolism	64	c11035_g1(K01673);c1122_g1(K01915);c11550_g1(K00261);c12188_g1(K01915);c17279_g1(K00264);c17472_g1(K00261);c19799_g1(K10534);c20111_g1(K01673);c21633_g1(K01915);c22110_g1(K01674);c23261_g1(K00261);c24015_g1(K02575);c2457_g1(K00284);c24690_g1(K01455);c26233_g1(K00264);c26800_g1(K00264);c27234_g1(K01674);c27412_g1(K01725);c28136_g1(K01915);c30618_g1(K01674);c31846_g1(K01674);c31939_g1(K01455);c3221…
path:ko04720	Long-term potentiation	63	c13149_g1(K04368);c17272_g1(K06268);c18471_g1(K02183);c20741_g1(K02183);c21931_g1(K05208);c22351_g1(K06268);c23118_g1(K02183);c25384_g1(K04371);c25502_g1(K04371);c25555_g1(K02183);c25595_g1(K06269);c26088_g1(K04368);c26641_g1(K02183);c26660_g1(K02183);c26754_g1(K06269);c26809_g1(K02183);c26881_g1(K06268);c27080_g1(K04371);c27233_g1(K06269);c27233_g2(K06269);c272_g1(K05208);c28118_g1(K06268);c2867…
path:ko05130	Pathogenic Escherichia coli infection	63	c10357_g1(K07375);c10972_g1(K07375);c11050_g1(K11294);c13041_g1(K07374);c13830_g1(K07375);c15898_g1(K07375);c16023_g1(K07374);c17980_g1(K11294);c18283_g1(K07374);c18283_g2(K07374);c1959_g1(K07375);c21428_g1(K05755);c21437_g1(K05754);c2202_g1(K11294);c23549_g1(K07375);c23549_g2(K07375);c23586_g1(K07375);c23836_g1(K05692);c23836_g2(K05692);c23917_g1(K07375);c24025_g1(K07374);c24814_g1(K07375);c2568…
path:ko00860	Porphyrin and chlorophyll metabolism	63	c1026_g1(K00522);c10959_g1(K00522);c13752_g1(K01599);c15647_g1(K01772);c17481_g1(K02492);c18653_g1(K00218);c19578_g1(K02492);c20030_g1(K02259);c20092_g1(K00522);c22007_g1(K13545);c22410_g1(K01599);c22467_g1(K00510);c23117_g1(K01772);c25801_g1(K03405);c25966_g1(K00218);c26074_g1(K04035);c26544_g1(K08099);c26651_g1(K00522);c27222_g1(K03428);c27419_g1(K08099);c28032_g1(K01845);c28048_g1(K00228);c283…
path:ko04115	p53 signaling pathway	63	c12080_g1(K05868);c1220_g1(K04728);c15251_g1(K04728);c16616_g1(K05868);c18362_g1(K05868);c19634_g1(K05868);c19711_g1(K06640);c20356_g1(K05868);c20488_g1(K08738);c2177_g1(K10140);c22086_g1(K04506);c23928_g1(K02206);c27337_g1(K04506);c27540_g1(K01110);c27712_g1(K05868);c28619_g1(K10808);c29558_g1(K04506);c29806_g1(K10143);c31263_g1(K04506);c31357_g1(K05868);c31572_g1(K04728);c31875_g1(K02206);c3240…
path:ko03410	Base excision repair	62	c11106_g1(K10747);c13520_g1(K10747);c14731_g1(K01246);c1481_g1(K02325);c16218_g1(K10563);c1695_g1(K02324);c17146_g1(K02325);c18273_g1(K02327);c18821_g1(K03575);c19428_g1(K04802);c19607_g1(K10802);c20183_g1(K02324);c20218_g1(K01246);c24385_g1(K10747);c24848_g1(K10802);c25560_g1(K01247);c26215_g1(K10773);c26241_g1(K02335);c26726_g1(K10803);c28167_g1(K10773);c28217_g1(K02326);c29991_g1(K01247);c3054…
path:ko04150	mTOR signaling pathway	61	c1298_g1(K07198);c13635_g1(K07198);c14087_g1(K03259);c15218_g1(K07198);c17606_g1(K06276);c21156_g1(K03259);c21940_g1(K07198);c22515_g1(K02991);c22515_g2(K02991);c22869_g1(K03259);c24021_g1(K03259);c24211_g1(K07198);c24979_g1(K07198);c25384_g1(K04371);c25502_g1(K04371);c27080_g1(K04371);c27219_g1(K08272);c27540_g1(K01110);c2812_g1(K02991);c28941_g1(K03259);c30158_g1(K07198);c30670_g1(K04371);c3069…
path:ko00400	Phenylalanine, tyrosine and tryptophan biosynthesis	61	c11801_g1(K01696);c18124_g1(K00766);c18417_g1(K01609);c19438_g1(K01850);c21369_g1(K01695);c21719_g1(K00800);c2176_g1(K14455);c22754_g1(K01626);c22891_g1(K01626);c23787_g1(K01736);c2404_g1(K01696);c24302_g1(K01626);c24302_g2(K01626);c24468_g2(K15227);c24741_g1(K01658);c25037_g1(K01850);c27028_g1(K01626);c27645_g1(K01850);c28739_g1(K01850);c29460_g1(K13832);c29705_g1(K13832);c30079_g1(K05359);c3068…
path:ko04015	Rap1 signaling pathway	61	c13149_g1(K04368);c15583_g1(K04392);c16206_g1(K04392);c16323_g1(K04392);c18471_g1(K02183);c20741_g1(K02183);c21378_g1(K04392);c21907_g1(K04392);c21931_g1(K05208);c23118_g1(K02183);c23836_g1(K05692);c23836_g2(K05692);c24534_g1(K05759);c25384_g1(K04371);c25502_g1(K04371);c25555_g1(K02183);c26088_g1(K04368);c26641_g1(K02183);c26660_g1(K02183);c26809_g1(K02183);c27080_g1(K04371);c27146_g1(K05692);c27…
path:ko00510	N-Glycan biosynthesis	60	c10380_g1(K00737);c13329_g1(K00726);c14952_g1(K12666);c15480_g1(K12668);c15498_g1(K12667);c16016_g1(K01001);c16096_g1(K12670);c18102_g1(K12666);c20320_g1(K12670);c21196_g1(K01001);c2201_g1(K06316);c22567_g1(K01230);c24469_g1(K00737);c24662_g1(K12667);c25099_g1(K09659);c26081_g1(K00729);c30051_g1(K12670);c30380_g1(K07432);c30642_g1(K05546);c30684_g1(K07252);c30803_g1(K09658);c30803_g2(K09658);c310…
path:ko00460	Cyanoamino acid metabolism	60	c10325_g1(K00600);c10719_g1(K01188);c12227_g1(K01188);c12507_g1(K01188);c14322_g1(K01188);c16523_g1(K01188);c18247_g2(K00600);c18486_g1(K05349);c18825_g1(K01188);c19731_g1(K00600);c22370_g1(K13034);c24036_g1(K01188);c24690_g1(K01455);c24996_g2(K01188);c25240_g1(K01188);c26510_g1(K05349);c27254_g1(K05349);c27502_g1(K05349);c28042_g1(K00600);c28190_g2(K05349);c29004_g1(K00600);c30683_g1(K01188);c30…
path:ko00900	Terpenoid backbone biosynthesis	58	c17221_g1(K13789);c17304_g1(K05955);c17630_g1(K00787);c18502_g1(K01597);c18678_g1(K00626);c20003_g1(K14066);c228_g1(K01823);c23663_g1(K15889);c24936_g1(K01597);c25469_g1(K13789);c26398_g1(K03527);c26949_g1(K00787);c27527_g1(K00626);c28069_g1(K00869);c28377_g1(K13789);c28903_g1(K05906);c30594_g1(K15889);c31033_g1(K05356);c31077_g1(K10960);c31316_g1(K00626);c31525_g1(K05954);c31601_g2(K00991);c3206…
path:ko05215	Prostate cancer	58	c12102_g1(K04079);c13149_g1(K04368);c15506_g1(K03083);c16130_g1(K06620);c17606_g1(K06276);c23928_g1(K02206);c25265_g1(K04079);c25384_g1(K04371);c25502_g1(K04371);c26088_g1(K04368);c26999_g1(K03083);c27080_g1(K04371);c27540_g1(K01110);c29059_g1(K04079);c30537_g1(K09487);c30670_g1(K04371);c30696_g1(K04371);c31398_g1(K03083);c31875_g1(K02206);c32148_g1(K04371);c32560_g1(K03083);c32575_g1(K04371);c33…
path:ko05132	Salmonella infection	58	c10796_g1(K05748);c15583_g1(K04392);c16206_g1(K04392);c16323_g1(K04392);c21378_g1(K04392);c21428_g1(K05755);c21437_g1(K05754);c21907_g1(K04392);c23836_g1(K05692);c23836_g2(K05692);c24534_g1(K05759);c25384_g1(K04371);c25502_g1(K04371);c27080_g1(K04371);c27146_g1(K05692);c27626_g1(K07897);c28306_g1(K07897);c28586_g1(K05756);c28688_g1(K07897);c30430_g1(K07897);c30660_g1(K07897);c30670_g1(K04371);c30…
path:ko03022	Basal transcription factors	58	c10244_g1(K03124);c13119_g1(K03139);c14270_g1(K03138);c1651_g1(K03138);c16843_g1(K03123);c18103_g1(K03124);c18511_g1(K03122);c21568_g1(K03129);c23045_g1(K03123);c23375_g1(K14651);c23898_g1(K03122);c24121_g1(K03126);c25062_g1(K10842);c25499_g1(K03122);c28250_g1(K03127);c28735_g1(K06634);c2906_g1(K03138);c30985_g1(K03124);c31037_g1(K03132);c31373_g1(K03142);c32681_g1(K03130);c32863_g1(K03144);c3295…
path:ko01040	Biosynthesis of unsaturated fatty acids	58	c1133_g1(K01068);c15704_g1(K00232);c17408_g1(K07513);c20629_g1(K10257);c20806_g1(K07513);c22342_g1(K10257);c22566_g1(K10257);c23661_g1(K10257);c23969_g1(K00507);c23969_g2(K00507);c24372_g1(K10257);c25141_g1(K10258);c26346_g1(K00059);c26988_g1(K10257);c27093_g1(K00507);c27093_g2(K00507);c27111_g1(K01068);c27121_g1(K10256);c27177_g1(K10256);c28772_g1(K10256);c29926_g1(K00232);c30708_g2(K00059);c310…
path:ko05210	Colorectal cancer	58	c13149_g1(K04368);c15506_g1(K03083);c15583_g1(K04392);c16206_g1(K04392);c16323_g1(K04392);c20488_g1(K08738);c21378_g1(K04392);c21907_g1(K04392);c25286_g1(K08737);c25294_g1(K08737);c25384_g1(K04371);c25502_g1(K04371);c26088_g1(K04368);c26999_g1(K03083);c27080_g1(K04371);c30027_g1(K08736);c30670_g1(K04371);c30696_g1(K04371);c31398_g1(K03083);c31975_g1(K04392);c32148_g1(K04371);c32560_g1(K03083);c32…
path:ko04360	Axon guidance	58	c15506_g1(K03083);c15583_g1(K04392);c16206_g1(K04392);c16323_g1(K04392);c17272_g1(K06268);c17349_g1(K05765);c21378_g1(K04392);c21596_g1(K05765);c21907_g1(K04392);c22351_g1(K06268);c25384_g1(K04371);c25502_g1(K04371);c26430_g1(K05765);c26881_g1(K06268);c26999_g1(K03083);c27080_g1(K04371);c28118_g1(K06268);c29423_g1(K06268);c29995_g1(K06268);c30670_g1(K04371);c30696_g1(K04371);c31398_g1(K03083);c31…
path:ko04390	Hippo signaling pathway	58	c1088_g1(K06685);c15506_g1(K03083);c18131_g1(K04354);c18355_g1(K06630);c21900_g1(K06630);c21925_g1(K04354);c2284_g1(K06630);c2306_g1(K04382);c23836_g1(K05692);c23836_g2(K05692);c24727_g1(K06630);c25317_g1(K06630);c25317_g2(K06630);c25595_g1(K06269);c26754_g1(K06269);c26999_g1(K03083);c27146_g1(K05692);c27233_g1(K06269);c27233_g2(K06269);c27336_g1(K06685);c28022_g1(K06630);c28269_g1(K06630);c29788…
path:ko04140	Regulation of autophagy	58	c11184_g1(K08332);c1298_g1(K07198);c13635_g1(K07198);c15218_g1(K07198);c17659_g1(K08341);c17876_g1(K08331);c18115_g1(K08341);c21627_g1(K08341);c21853_g1(K08341);c21940_g1(K07198);c24211_g1(K07198);c24979_g1(K07198);c25332_g1(K08332);c25738_g1(K08331);c26781_g1(K08341);c29159_g1(K08341);c29159_g2(K08341);c2963_g1(K08342);c29708_g1(K08341);c29899_g1(K08341);c30054_g1(K08331);c30131_g1(K08341);c3015…
path:ko05131	Shigellosis	57	c10796_g1(K05748);c15583_g1(K04392);c16206_g1(K04392);c16323_g1(K04392);c21378_g1(K04392);c21428_g1(K05755);c21437_g1(K05754);c21907_g1(K04392);c23836_g1(K05692);c23836_g2(K05692);c24534_g1(K05759);c25384_g1(K04371);c25502_g1(K04371);c27080_g1(K04371);c27146_g1(K05692);c28586_g1(K05756);c30670_g1(K04371);c30696_g1(K04371);c30781_g1(K05747);c31975_g1(K04392);c32148_g1(K04371);c32575_g1(K04371);c32…
path:ko04912	GnRH signaling pathway	57	c11080_g1(K01115);c13149_g1(K04368);c14600_g1(K01115);c14702_g1(K01115);c16533_g1(K01115);c18471_g1(K02183);c19722_g1(K01115);c20741_g1(K02183);c23118_g1(K02183);c24144_g1(K01115);c25384_g1(K04371);c25502_g1(K04371);c25555_g1(K02183);c26088_g1(K04368);c26641_g1(K02183);c26660_g1(K02183);c26809_g1(K02183);c27080_g1(K04371);c27596_g1(K01115);c28678_g1(K04515);c28920_g1(K02183);c29463_g1(K02183);c30…
path:ko00350	Tyrosine metabolism	57	c1034_g1(K00276);c13078_g1(K00135);c1345_g1(K00276);c13580_g1(K00121);c15880_g1(K00451);c17653_g1(K00451);c17686_g1(K00276);c19333_g1(K00001);c19444_g1(K07253);c2176_g1(K14455);c23020_g1(K00121);c23445_g1(K07253);c25212_g1(K13953);c27859_g1(K01557);c28224_g1(K01592);c29605_g1(K00451);c29845_g1(K00001);c31600_g1(K01555);c32343_g1(K00815);c32684_g1(K00276);c33438_g1(K00817);c34601_g1(K14455);c35169…
path:ko05120	Epithelial cell signaling in Helicobacter pylori infection	56	c11333_g1(K02146);c12654_g1(K02144);c13110_g1(K02154);c13878_g1(K02150);c15583_g1(K04392);c16206_g1(K04392);c16323_g1(K04392);c17650_g1(K03661);c18577_g1(K02154);c19366_g1(K02155);c21323_g1(K02154);c21378_g1(K04392);c21907_g1(K04392);c23240_g1(K02152);c23439_g1(K02152);c23802_g1(K02155);c23802_g2(K02155);c2413_g1(K02149);c24732_g1(K02149);c26087_g1(K02144);c27709_g1(K02155);c29029_g1(K02149);c290…
path:ko05161	Hepatitis B	55	c13149_g1(K04368);c13218_g1(K06627);c16130_g1(K06620);c19428_g1(K04802);c20488_g1(K08738);c2177_g1(K10140);c23928_g1(K02206);c25384_g1(K04371);c25502_g1(K04371);c25813_g1(K11594);c25813_g2(K11594);c26088_g1(K04368);c27080_g1(K04371);c27540_g1(K01110);c27591_g1(K06627);c29368_g1(K06627);c30670_g1(K04371);c30696_g1(K04371);c30871_g1(K06627);c31218_g1(K06627);c31218_g2(K06627);c31875_g1(K02206);c321…
path:ko00061	Fatty acid biosynthesis	55	c10179_g1(K09458);c128_g1(K01897);c14088_g1(K02372);c15385_g1(K01961);c16698_g1(K11262);c18116_g1(K01897);c1820_g1(K01963);c18_g1(K01897);c19543_g1(K00208);c19848_g1(K01897);c20009_g1(K02160);c23649_g1(K11262);c23730_g1(K01897);c25468_g1(K09458);c26346_g1(K00059);c30015_g2(K01897);c30708_g2(K00059);c30718_g1(K09458);c31241_g1(K02372);c31396_g1(K03921);c31478_g1(K01897);c33227_g1(K09458);c34327_g1…
path:ko04130	SNARE interactions in vesicular transport	53	c13703_g1(K08488);c14793_g1(K08486);c14823_g1(K08507);c15695_g1(K08490);c21107_g1(K08515);c22094_g1(K08488);c23193_g1(K08515);c26521_g1(K08516);c26674_g1(K08505);c26723_g1(K08488);c27424_g1(K08504);c27466_g1(K08504);c27466_g2(K08504);c28465_g1(K08496);c28465_g2(K08496);c30647_g1(K08486);c32107_g1(K08506);c32279_g1(K08495);c32279_g2(K08495);c32550_g1(K08517);c32550_g2(K08517);c32550_g3(K08517);c33…
path:ko04540	Gap junction	52	c10357_g1(K07375);c10972_g1(K07375);c13041_g1(K07374);c13149_g1(K04368);c13830_g1(K07375);c15898_g1(K07375);c16023_g1(K07374);c18283_g1(K07374);c18283_g2(K07374);c1959_g1(K07375);c23549_g1(K07375);c23549_g2(K07375);c23586_g1(K07375);c23917_g1(K07375);c24025_g1(K07374);c24814_g1(K07375);c25384_g1(K04371);c25502_g1(K04371);c26088_g1(K04368);c26995_g1(K07374);c27080_g1(K04371);c2862_g1(K07374);c2977…
path:ko00625	Chloroalkane and chloroalkene degradation	52	c11307_g1(K00128);c13580_g1(K00121);c14198_g1(K00128);c14695_g1(K00100);c16577_g1(K00128);c19333_g1(K00001);c23020_g1(K00121);c25212_g1(K13953);c26898_g2(K00128);c27677_g1(K00128);c27777_g1(K00128);c27777_g2(K00128);c29440_g1(K00128);c29440_g2(K00128);c29440_g3(K00128);c29440_g4(K00128);c29440_g5(K00128);c29845_g1(K00001);c32217_g1(K00128);c32217_g2(K00128);c32502_g1(K00128);c32502_g2(K00128);c33…
path:ko00130	Ubiquinone and other terpenoid-quinone biosynthesis	51	c10988_g1(K12502);c11274_g1(K09834);c12874_g1(K00487);c19922_g1(K00487);c2019_g1(K00487);c22212_g1(K01661);c22454_g1(K12502);c22622_g1(K01904);c23956_g1(K01904);c25633_g1(K14760);c26352_g1(K01904);c26878_g1(K09834);c29448_g1(K09833);c29647_g1(K01904);c31152_g1(K02552);c31582_g1(K06125);c32239_g1(K00487);c32343_g1(K00815);c32994_g1(K06126);c33858_g2(K06127);c34618_g1(K01904);c34735_g1(K02548);c351…
path:ko04920	Adipocytokine signaling pathway	51	c128_g1(K01897);c1298_g1(K07198);c13635_g1(K07198);c15218_g1(K07198);c18116_g1(K01897);c18_g1(K01897);c19848_g1(K01897);c21920_g1(K07199);c21940_g1(K07198);c23730_g1(K01897);c24211_g1(K07198);c24979_g1(K07198);c25920_g1(K07297);c30015_g2(K01897);c30158_g1(K07198);c31478_g1(K01897);c32423_g1(K07199);c32805_g1(K07359);c33124_g1(K07297);c33673_g1(K07199);c35030_g1(K07198);c35463_g1(K07199);c3598_g1(…
path:ko04270	Vascular smooth muscle contraction	51	c13149_g1(K04368);c18471_g1(K02183);c19720_g1(K01047);c20741_g1(K02183);c23118_g1(K02183);c25384_g1(K04371);c25502_g1(K04371);c25555_g1(K02183);c25595_g1(K06269);c26088_g1(K04368);c26641_g1(K02183);c26660_g1(K02183);c26754_g1(K06269);c26809_g1(K02183);c27080_g1(K04371);c27233_g1(K06269);c27233_g2(K06269);c28920_g1(K02183);c29463_g1(K02183);c29788_g1(K06269);c29788_g2(K06269);c29970_g1(K01047);c30…
path:ko00640	Propanoate metabolism	51	c11391_g1(K00016);c1234_g1(K01895);c15385_g1(K01961);c16698_g1(K11262);c17005_g1(K00140);c1820_g1(K01963);c18428_g1(K00016);c18678_g1(K00626);c20009_g1(K02160);c22714_g1(K00016);c23649_g1(K11262);c23954_g2(K05605);c27206_g1(K00140);c27527_g1(K00626);c28072_g1(K05605);c31316_g1(K00626);c33695_g1(K00249);c33814_g1(K05605);c34070_g2(K05605);c34215_g1(K01899);c34327_g1(K01962);c35265_g1(K05605);c3563…
path:ko03020	RNA polymerase	51	c1318_g1(K03018);c13273_g1(K03011);c13777_g1(K02999);c1391_g1(K03018);c16025_g1(K03012);c19929_g1(K03000);c21712_g1(K03017);c22074_g1(K03016);c23835_g1(K03046);c25040_g1(K03017);c27128_g1(K03002);c27938_g1(K03015);c28487_g1(K03020);c29541_g1(K03008);c29618_g1(K03009);c29618_g2(K03009);c29657_g1(K03007);c29657_g2(K03007);c29889_g1(K03046);c29889_g2(K03043);c29889_g3(K03043);c30405_g1(K03018);c3265…
path:ko05322	Systemic lupus erythematosus	50	c1019_g1(K11251);c10617_g1(K11253);c1302_g1(K11253);c15807_g1(K11251);c16633_g1(K11253);c17103_g1(K11252);c17769_g1(K11254);c18215_g1(K11251);c1866_g1(K11252);c19111_g1(K11251);c22446_g1(K11253);c24143_g1(K11254);c24172_g1(K11087);c25309_g1(K11251);c25629_g1(K11253);c26842_g1(K11253);c26950_g1(K11251);c27585_g1(K11254);c28915_g1(K11251);c29186_g1(K11253);c29419_g1(K11252);c29419_g2(K11252);c296_g…
path:ko04712	Circadian rhythm - plant	50	c12216_g1(K00660);c15549_g1(K03097);c20427_g1(K00660);c20427_g2(K00660);c21526_g1(K16240);c22105_g1(K12133);c23650_g1(K03097);c24780_g1(K12127);c24878_g1(K03115);c24964_g1(K00660);c25551_g1(K12125);c26287_g1(K00660);c263_g1(K12125);c26705_g1(K12129);c28826_g1(K12120);c28979_g1(K12133);c29806_g1(K10143);c30379_g1(K00660);c30667_g1(K12118);c30910_g1(K12125);c32195_g1(K12130);c32309_g1(K00660);c3299…
path:ko04662	B cell receptor signaling pathway	50	c13149_g1(K04368);c15506_g1(K03083);c15583_g1(K04392);c16206_g1(K04392);c16323_g1(K04392);c17272_g1(K06268);c21378_g1(K04392);c21907_g1(K04392);c22351_g1(K06268);c25384_g1(K04371);c25502_g1(K04371);c26088_g1(K04368);c26881_g1(K06268);c26999_g1(K03083);c27080_g1(K04371);c28118_g1(K06268);c29423_g1(K06268);c29995_g1(K06268);c30670_g1(K04371);c30696_g1(K04371);c31398_g1(K03083);c31975_g1(K04392);c32…
path:ko00100	Steroid biosynthesis	49	c11834_g1(K00222);c15206_g1(K00801);c15246_g1(K01853);c15865_g1(K01853);c17526_g1(K01853);c18790_g1(K07748);c19788_g1(K00227);c20299_g1(K01853);c21315_g1(K00227);c23742_g1(K01853);c25159_g1(K01853);c25825_g1(K01853);c26691_g1(K09828);c28241_g1(K00227);c29637_g1(K01853);c31013_g1(K00511);c31270_g1(K01853);c31642_g1(K08242);c32027_g1(K00213);c32214_g1(K00511);c33492_g1(K14424);c33795_g1(K08246);c33…
path:ko03060	Protein export	48	c17827_g1(K12947);c18250_g1(K03217);c20179_g1(K12947);c20906_g1(K09481);c21485_g1(K09481);c22499_g1(K13280);c23428_g1(K12947);c24071_g1(K09481);c24889_g1(K03217);c25464_g1(K12948);c27006_g2(K03106);c27437_g1(K03100);c27735_g1(K07342);c28800_g1(K12272);c28866_g1(K03116);c28946_g1(K03104);c29918_g1(K12948);c29918_g2(K12948);c32526_g1(K09647);c32825_g1(K10956);c33596_g1(K03100);c34079_g1(K03118);c34…
path:ko04520	Adherens junction	48	c10796_g1(K05748);c15549_g1(K03097);c15583_g1(K04392);c16206_g1(K04392);c16323_g1(K04392);c19825_g1(K06085);c21378_g1(K04392);c21907_g1(K04392);c23650_g1(K03097);c23836_g1(K05692);c23836_g2(K05692);c24878_g1(K03115);c25384_g1(K04371);c25502_g1(K04371);c27080_g1(K04371);c27146_g1(K05692);c30368_g1(K06085);c30368_g2(K06085);c30670_g1(K04371);c30696_g1(K04371);c30781_g1(K05747);c31975_g1(K04392);c32…
path:ko04972	Pancreatic secretion	48	c12204_g1(K07901);c15583_g1(K04392);c16206_g1(K04392);c16323_g1(K04392);c19720_g1(K01047);c21094_g1(K07901);c21378_g1(K04392);c21907_g1(K04392);c22100_g1(K07901);c22343_g1(K07904);c24578_g1(K07901);c2468_g1(K07904);c26595_g1(K07904);c27127_g1(K07904);c28197_g1(K07904);c28426_g1(K07901);c29612_g2(K07904);c29970_g1(K01047);c2998_g1(K07904);c30256_g1(K07904);c30383_g1(K07904);c30562_g1(K07904);c3104…
path:ko04727	GABAergic synapse	48	c1122_g1(K01915);c12188_g1(K01915);c17659_g1(K08341);c18115_g1(K08341);c18524_g1(K01580);c18722_g1(K01580);c20548_g1(K01580);c21627_g1(K08341);c21633_g1(K01915);c21853_g1(K08341);c23546_g1(K01580);c24417_g1(K15015);c26036_g1(K14207);c26498_g1(K15015);c26781_g1(K08341);c28136_g1(K01915);c29159_g1(K08341);c29159_g2(K08341);c29708_g1(K08341);c29899_g1(K08341);c30131_g1(K08341);c31662_g1(K01580);c322…
path:ko00565	Ether lipid metabolism	47	c11080_g1(K01115);c14600_g1(K01115);c14702_g1(K01115);c15439_g1(K00993);c16533_g1(K01115);c19720_g1(K01047);c19722_g1(K01115);c20591_g1(K01114);c21670_g1(K13510);c24144_g1(K01115);c27596_g1(K01115);c27718_g1(K00993);c29755_g1(K13519);c29970_g1(K01047);c30976_g1(K01115);c30976_g2(K01115);c31393_g1(K13510);c31534_g1(K01114);c31794_g1(K01115);c32290_g1(K16860);c33387_g1(K01115);c3343_g1(K01114);c337…
path:ko04380	Osteoclast differentiation	46	c13149_g1(K04368);c15583_g1(K04392);c16206_g1(K04392);c16323_g1(K04392);c17272_g1(K06268);c21378_g1(K04392);c21907_g1(K04392);c22351_g1(K06268);c25384_g1(K04371);c25502_g1(K04371);c26088_g1(K04368);c26881_g1(K06268);c27080_g1(K04371);c28118_g1(K06268);c29003_g1(K14379);c29423_g1(K06268);c29995_g1(K06268);c30670_g1(K04371);c30696_g1(K04371);c31975_g1(K04392);c32148_g1(K04371);c32575_g1(K04371);c33…
path:ko04370	VEGF signaling pathway	46	c13149_g1(K04368);c15583_g1(K04392);c16206_g1(K04392);c16323_g1(K04392);c17272_g1(K06268);c21378_g1(K04392);c21907_g1(K04392);c22351_g1(K06268);c25384_g1(K04371);c25502_g1(K04371);c26088_g1(K04368);c26881_g1(K06268);c27080_g1(K04371);c28118_g1(K06268);c29423_g1(K06268);c29995_g1(K06268);c30670_g1(K04371);c30696_g1(K04371);c31975_g1(K04392);c32148_g1(K04371);c32575_g1(K04371);c33089_g1(K04371);c33…
path:ko05214	Glioma	46	c13149_g1(K04368);c16130_g1(K06620);c18471_g1(K02183);c20741_g1(K02183);c23118_g1(K02183);c25384_g1(K04371);c25502_g1(K04371);c25555_g1(K02183);c26088_g1(K04368);c26641_g1(K02183);c26660_g1(K02183);c26809_g1(K02183);c27080_g1(K04371);c27540_g1(K01110);c28678_g1(K04515);c28920_g1(K02183);c29463_g1(K02183);c30670_g1(K04371);c30696_g1(K04371);c31403_g1(K02183);c32148_g1(K04371);c32575_g1(K04371);c32…
path:ko00600	Sphingolipid metabolism	46	c10491_g1(K17108);c1120_g1(K12349);c11665_g1(K17108);c12632_g1(K04716);c17099_g1(K12349);c17699_g1(K04710);c21345_g1(K04710);c22344_g1(K04710);c25198_g1(K17108);c25446_g1(K04713);c25446_g2(K04713);c26385_g1(K04712);c27118_g1(K12349);c28006_g1(K07407);c28231_g1(K07407);c29185_g1(K04716);c3002_g1(K12309);c30394_g1(K04716);c31020_g1(K12309);c31255_g1(K04713);c31421_g1(K17108);c31804_g1(K04712);c3214…
path:ko05100	Bacterial invasion of epithelial cells	46	c10796_g1(K05748);c15583_g1(K04392);c16206_g1(K04392);c16323_g1(K04392);c19355_g1(K04646);c21378_g1(K04392);c21428_g1(K05755);c21437_g1(K05754);c21907_g1(K04392);c23836_g1(K05692);c23836_g2(K05692);c27146_g1(K05692);c277_g1(K04646);c28586_g1(K05756);c29557_g1(K04646);c29557_g2(K04646);c30781_g1(K05747);c31018_g1(K04646);c31975_g1(K04392);c32580_g1(K13728);c32650_g1(K04646);c33028_g1(K05757);c3333…
path:ko05031	Amphetamine addiction	45	c17272_g1(K06268);c18471_g1(K02183);c20741_g1(K02183);c21931_g1(K05208);c22351_g1(K06268);c23118_g1(K02183);c25555_g1(K02183);c25595_g1(K06269);c26641_g1(K02183);c26660_g1(K02183);c26754_g1(K06269);c26809_g1(K02183);c26881_g1(K06268);c27233_g1(K06269);c27233_g2(K06269);c272_g1(K05208);c28118_g1(K06268);c28678_g1(K04515);c28920_g1(K02183);c29423_g1(K06268);c29463_g1(K02183);c29788_g1(K06269);c2978…
path:ko04260	Cardiac muscle contraction	45	c11806_g1(K00411);c12931_g1(K00417);c13093_g1(K02267);c13594_g1(K00417);c13594_g2(K00417);c14789_g1(K00419);c17567_g1(K02261);c21431_g1(K00411);c22049_g1(K00416);c22055_g1(K00416);c22613_g1(K00416);c23013_g1(K00411);c25229_g1(K00419);c25420_g1(K02266);c26143_g1(K00417);c28421_g1(K02267);c29272_g1(K00411);c29584_g1(K02267);c30306_g1(K00411);c34398_g1(K00417);c35784_g1(K02265);c35784_g2(K02265);c36…
path:ko05323	Rheumatoid arthritis	44	c11333_g1(K02146);c12654_g1(K02144);c13110_g1(K02154);c13878_g1(K02150);c17650_g1(K03661);c18577_g1(K02154);c19366_g1(K02155);c21323_g1(K02154);c23240_g1(K02152);c23439_g1(K02152);c23802_g1(K02155);c23802_g2(K02155);c2413_g1(K02149);c24732_g1(K02149);c26087_g1(K02144);c27709_g1(K02155);c29003_g1(K14379);c29029_g1(K02149);c29063_g1(K02151);c29227_g1(K02151);c30103_g1(K02148);c30407_g1(K03661);c304…
path:ko04650	Natural killer cell mediated cytotoxicity	44	c13149_g1(K04368);c15583_g1(K04392);c16206_g1(K04392);c16323_g1(K04392);c17272_g1(K06268);c21378_g1(K04392);c21907_g1(K04392);c22351_g1(K06268);c25384_g1(K04371);c25502_g1(K04371);c26088_g1(K04368);c26881_g1(K06268);c27080_g1(K04371);c28118_g1(K06268);c29423_g1(K06268);c29995_g1(K06268);c30670_g1(K04371);c30696_g1(K04371);c31975_g1(K04392);c32148_g1(K04371);c32575_g1(K04371);c33089_g1(K04371);c33…
path:ko04391	Hippo signaling pathway - fly	43	c1088_g1(K06685);c18131_g1(K04354);c18355_g1(K06630);c21900_g1(K06630);c21925_g1(K04354);c2284_g1(K06630);c2306_g1(K04382);c23836_g1(K05692);c23836_g2(K05692);c24727_g1(K06630);c25317_g1(K06630);c25317_g2(K06630);c27146_g1(K05692);c27336_g1(K06685);c28022_g1(K06630);c28269_g1(K06630);c29798_g1(K04382);c30606_g1(K06630);c30606_g2(K06630);c31183_g1(K06630);c31537_g1(K06630);c31825_g1(K06630);c32925…
path:ko04962	Vasopressin-regulated water reabsorption	43	c15194_g1(K07905);c17706_g1(K10418);c18416_g1(K10418);c21170_g1(K09866);c22343_g1(K07904);c2468_g1(K07904);c25227_g1(K10418);c26595_g1(K07904);c27127_g1(K07904);c27761_g1(K07889);c28197_g1(K07904);c28204_g1(K10418);c28754_g3(K12462);c28993_g1(K10418);c29612_g2(K07904);c2998_g1(K07904);c30256_g1(K07904);c30383_g1(K07904);c30562_g1(K07904);c30862_g1(K07889);c31042_g1(K07904);c32411_g1(K10418);c3241…
path:ko00340	Histidine metabolism	43	c11307_g1(K00128);c14198_g1(K00128);c16577_g1(K00128);c16719_g1(K01814);c18483_g1(K01590);c26898_g2(K00128);c27677_g1(K00128);c27777_g1(K00128);c27777_g2(K00128);c29440_g1(K00128);c29440_g2(K00128);c29440_g3(K00128);c29440_g4(K00128);c29440_g5(K00128);c30420_g1(K14085);c32217_g1(K00128);c32217_g2(K00128);c32502_g1(K00128);c32502_g2(K00128);c32922_g1(K00765);c33438_g1(K00817);c33828_g1(K00128);c34…
path:ko04350	TGF-beta signaling pathway	43	c10767_g1(K03868);c12201_g1(K03347);c20324_g1(K04681);c20468_g1(K04681);c2306_g1(K04382);c25384_g1(K04371);c25502_g1(K04371);c25955_g1(K04683);c26156_g1(K03094);c27080_g1(K04371);c27263_g1(K04683);c27397_g1(K03868);c29798_g1(K04382);c30670_g1(K04371);c30696_g1(K04371);c31952_g1(K04688);c32148_g1(K04371);c32327_g1(K03347);c32537_g1(K03094);c32575_g1(K04371);c33089_g1(K04371);c33457_g1(K03094);c334…
path:ko00920	Sulfur metabolism	43	c13379_g1(K13811);c13602_g1(K01738);c17438_g1(K00640);c20037_g1(K01082);c20488_g1(K08738);c21675_g1(K01738);c22076_g1(K01738);c22370_g1(K13034);c22981_g1(K00640);c27491_g1(K00392);c28918_g1(K05907);c29743_g1(K01082);c29765_g1(K00860);c30691_g1(K01738);c31940_g1(K01738);c32713_g1(K08738);c32765_g1(K00860);c32802_g1(K00640);c33782_g1(K17725);c35989_g1(K01738);c36330_g1(K01082);c37370_g1(K00860);c38…
path:ko04660	T cell receptor signaling pathway	42	c13149_g1(K04368);c15506_g1(K03083);c17272_g1(K06268);c17606_g1(K06276);c22351_g1(K06268);c25384_g1(K04371);c25502_g1(K04371);c26088_g1(K04368);c26881_g1(K06268);c26999_g1(K03083);c27080_g1(K04371);c28118_g1(K06268);c29423_g1(K06268);c29995_g1(K06268);c30670_g1(K04371);c30696_g1(K04371);c31398_g1(K03083);c32148_g1(K04371);c32560_g1(K03083);c32575_g1(K04371);c33089_g1(K04371);c33919_g1(K06268);c34…
path:ko05160	Hepatitis C	42	c15506_g1(K03083);c17606_g1(K06276);c18131_g1(K04354);c21914_g1(K16196);c21925_g1(K04354);c22800_g1(K03237);c2306_g1(K04382);c25384_g1(K04371);c25502_g1(K04371);c26999_g1(K03083);c27080_g1(K04371);c29798_g1(K04382);c30670_g1(K04371);c30696_g1(K04371);c31398_g1(K03083);c32148_g1(K04371);c32560_g1(K03083);c32575_g1(K04371);c33089_g1(K04371);c34379_g1(K04371);c34379_g2(K04371);c34972_g1(K04354);c362…
path:ko04062	Chemokine signaling pathway	42	c13149_g1(K04368);c15506_g1(K03083);c15583_g1(K04392);c16206_g1(K04392);c16323_g1(K04392);c21378_g1(K04392);c21907_g1(K04392);c25384_g1(K04371);c25502_g1(K04371);c26088_g1(K04368);c26999_g1(K03083);c27080_g1(K04371);c30670_g1(K04371);c30696_g1(K04371);c30781_g1(K05747);c31398_g1(K03083);c31975_g1(K04392);c32148_g1(K04371);c32560_g1(K03083);c32575_g1(K04371);c33089_g1(K04371);c33334_g1(K04392);c34…
path:ko00941	Flavonoid biosynthesis	42	c12216_g1(K00660);c12440_g1(K13082);c12749_g1(K09754);c12874_g1(K00487);c15535_g1(K13065);c19922_g1(K00487);c2019_g1(K00487);c20427_g1(K00660);c20427_g2(K00660);c2438_g1(K09754);c24777_g1(K13065);c24899_g1(K05277);c24964_g1(K00660);c26184_g1(K00588);c26287_g1(K00660);c26965_g1(K00475);c27270_g1(K13082);c28125_g1(K08695);c30379_g1(K00660);c32239_g1(K00487);c32309_g1(K00660);c32557_g1(K05278);c3291…
path:ko04611	Platelet activation	40	c23836_g1(K05692);c23836_g2(K05692);c25384_g1(K04371);c25502_g1(K04371);c25595_g1(K06269);c26754_g1(K06269);c27080_g1(K04371);c27146_g1(K05692);c27233_g1(K06269);c27233_g2(K06269);c29788_g1(K06269);c29788_g2(K06269);c30669_g1(K06236);c30670_g1(K04371);c30696_g1(K04371);c30889_g2(K06269);c32148_g1(K04371);c32575_g1(K04371);c33089_g1(K04371);c34379_g1(K04371);c34379_g2(K04371);c36261_g1(K04371);c36…
path:ko04530	Tight junction	40	c11359_g1(K06111);c12439_g1(K06100);c15549_g1(K03097);c18131_g1(K04354);c19173_g1(K06111);c21925_g1(K04354);c2306_g1(K04382);c23650_g1(K03097);c23836_g1(K05692);c23836_g2(K05692);c24878_g1(K03115);c27146_g1(K05692);c27540_g1(K01110);c29798_g1(K04382);c33628_g1(K06110);c34972_g1(K04354);c36257_g1(K01110);c36257_g2(K01110);c36331_g1(K04382);c37207_g1(K03115);c37207_g2(K03115);c38671_g1(K04382);c406…
path:ko04916	Melanogenesis	40	c13149_g1(K04368);c15506_g1(K03083);c18471_g1(K02183);c20741_g1(K02183);c23118_g1(K02183);c25384_g1(K04371);c25502_g1(K04371);c25555_g1(K02183);c26088_g1(K04368);c26641_g1(K02183);c26660_g1(K02183);c26809_g1(K02183);c26999_g1(K03083);c27080_g1(K04371);c28678_g1(K04515);c28920_g1(K02183);c29463_g1(K02183);c30670_g1(K04371);c30696_g1(K04371);c31398_g1(K03083);c31403_g1(K02183);c32148_g1(K04371);c32…
path:ko05212	Pancreatic cancer	40	c13149_g1(K04368);c15583_g1(K04392);c16130_g1(K06620);c16206_g1(K04392);c16323_g1(K04392);c21378_g1(K04392);c21907_g1(K04392);c25384_g1(K04371);c25502_g1(K04371);c26088_g1(K04368);c27080_g1(K04371);c29467_g1(K04482);c30670_g1(K04371);c30696_g1(K04371);c31975_g1(K04392);c32148_g1(K04371);c32575_g1(K04371);c33089_g1(K04371);c33334_g1(K04392);c34379_g1(K04371);c34379_g2(K04371);c35543_g1(K06620);c35…
path:ko02020	Two-component system	39	c1122_g1(K01915);c11806_g1(K00411);c12188_g1(K01915);c18678_g1(K00626);c20030_g1(K02259);c20488_g1(K08738);c21431_g1(K00411);c21633_g1(K01915);c23013_g1(K00411);c27527_g1(K00626);c28136_g1(K01915);c29272_g1(K00411);c30306_g1(K00411);c31316_g1(K00626);c32713_g1(K08738);c34475_g1(K10255);c39013_g1(K00413);c39271_g1(K01915);c39271_g2(K01915);c41246_g2(K00412);c41822_g1(K01113);c48561_g1(K07646);c532…
path:ko00906	Carotenoid biosynthesis	39	c15604_g1(K14593);c17052_g1(K14593);c18014_g1(K15746);c18163_g1(K09840);c19222_g1(K09840);c21211_g1(K00514);c22647_g1(K09843);c26700_g1(K09840);c28019_g1(K09842);c29340_g1(K02291);c29741_g1(K09843);c30605_g1(K09843);c31747_g1(K09843);c31786_g1(K06444);c31843_g1(K14595);c32198_g1(K06443);c32296_g1(K00514);c32521_g1(K09837);c32567_g1(K02291);c33449_g1(K15744);c34056_g1(K15746);c34056_g2(K15746);c34…
path:ko00513	Various types of N-glycan biosynthesis	38	c1196_g1(K14413);c13329_g1(K00726);c14952_g1(K12666);c15480_g1(K12668);c15498_g1(K12667);c16096_g1(K12670);c18102_g1(K12666);c20320_g1(K12670);c22567_g1(K01230);c24662_g1(K12667);c24930_g1(K14413);c2554_g1(K14413);c30051_g1(K12670);c30380_g1(K07432);c31007_g1(K03846);c31073_g1(K00726);c32094_g1(K03844);c32749_g1(K12666);c33454_g1(K00736);c33726_g1(K12666);c33979_g1(K12669);c34523_g2(K07441);c3473…
path:ko00062	Fatty acid elongation	38	c1133_g1(K01068);c11466_g1(K15397);c12349_g1(K15397);c14242_g1(K15397);c17801_g1(K15397);c18916_g1(K15397);c19407_g1(K15397);c19947_g1(K15397);c25141_g1(K10258);c25350_g1(K01074);c27111_g1(K01068);c27969_g1(K15397);c29905_g1(K15397);c31045_g2(K10703);c31045_g3(K10703);c31045_g4(K10703);c32268_g1(K15397);c32577_g1(K01068);c33411_g1(K01074);c33465_g2(K10703);c33504_g1(K15397);c34058_g1(K10251);c340…
path:ko01220	Degradation of aromatic compounds	38	c12874_g1(K00487);c13580_g1(K00121);c17685_g1(K00002);c19333_g1(K00001);c19922_g1(K00487);c2019_g1(K00487);c23020_g1(K00121);c25212_g1(K13953);c29845_g1(K00001);c32239_g1(K00487);c36003_g1(K00121);c36003_g3(K00121);c36003_g4(K00121);c37131_g4(K00487);c40983_g1(K00121);c40983_g2(K00121);c41101_g1(K00487);c43818_g1(K13953);c44848_g1(K13953);c46859_g1(K00487);c48768_g1(K13953);c48850_g1(K00002);c490…
path:ko00650	Butanoate metabolism	37	c13078_g1(K00135);c1406_g1(K01653);c14695_g1(K00100);c17139_g1(K01640);c18524_g1(K01580);c18678_g1(K00626);c18722_g1(K01580);c20051_g1(K01652);c20548_g1(K01580);c22565_g1(K01640);c22824_g1(K00074);c23546_g1(K01580);c27527_g1(K00626);c31316_g1(K00626);c31662_g1(K01580);c32900_g1(K01580);c33226_g1(K18121);c33369_g1(K01652);c34530_g1(K01580);c35611_g1(K18121);c36360_g1(K01653);c36360_g2(K01653);c368…
path:ko00591	Linoleic acid metabolism	37	c14695_g1(K00100);c16213_g1(K15718);c18204_g1(K00454);c19720_g1(K01047);c22632_g1(K15718);c25187_g1(K15718);c26609_g1(K15718);c27711_g1(K15718);c29970_g1(K01047);c30274_g1(K15718);c30542_g1(K00454);c33719_g1(K15718);c33719_g2(K15718);c34356_g1(K14674);c34356_g2(K14674);c34439_g1(K15718);c40518_g1(K00454);c4070_g1(K15718);c41890_g1(K15718);c41937_g1(K14674);c42066_g1(K00454);c42164_g1(K00454);c442…
path:ko05220	Chronic myeloid leukemia	37	c12843_g1(K06067);c13149_g1(K04368);c14858_g1(K06067);c16130_g1(K06620);c18297_g1(K06067);c24537_g1(K06067);c25319_g1(K06067);c25384_g1(K04371);c25502_g1(K04371);c26088_g1(K04368);c27080_g1(K04371);c30670_g1(K04371);c30696_g1(K04371);c32148_g1(K04371);c32575_g1(K04371);c33089_g1(K04371);c33842_g2(K06067);c34379_g1(K04371);c34379_g2(K04371);c35514_g1(K06067);c35543_g1(K06620);c35589_g1(K04368);c36…
path:ko05211	Renal cell carcinoma	37	c10767_g1(K03868);c12553_g1(K03872);c13149_g1(K04368);c15583_g1(K04392);c16206_g1(K04392);c16323_g1(K04392);c21378_g1(K04392);c21907_g1(K04392);c25384_g1(K04371);c25502_g1(K04371);c26088_g1(K04368);c26155_g2(K01679);c27080_g1(K04371);c27397_g1(K03868);c29038_g1(K01679);c30670_g1(K04371);c30696_g1(K04371);c31975_g1(K04392);c32148_g1(K04371);c32575_g1(K04371);c33089_g1(K04371);c33334_g1(K04392);c34…
path:ko04664	Fc epsilon RI signaling pathway	36	c13149_g1(K04368);c15583_g1(K04392);c16206_g1(K04392);c16323_g1(K04392);c17606_g1(K06276);c21378_g1(K04392);c21907_g1(K04392);c25384_g1(K04371);c25502_g1(K04371);c26088_g1(K04368);c27080_g1(K04371);c30670_g1(K04371);c30696_g1(K04371);c31975_g1(K04392);c32148_g1(K04371);c32575_g1(K04371);c33089_g1(K04371);c33334_g1(K04392);c34379_g1(K04371);c34379_g2(K04371);c35589_g1(K04368);c36096_g1(K04368);c36…
path:ko04966	Collecting duct acid secretion	36	c11333_g1(K02146);c13110_g1(K02154);c13878_g1(K02150);c18577_g1(K02154);c19366_g1(K02155);c21323_g1(K02154);c23240_g1(K02152);c23439_g1(K02152);c23802_g1(K02155);c23802_g2(K02155);c2413_g1(K02149);c24732_g1(K02149);c27709_g1(K02155);c29029_g1(K02149);c29063_g1(K02151);c29227_g1(K02151);c30103_g1(K02148);c30475_g2(K02153);c30475_g3(K02153);c30475_g5(K02153);c31339_g1(K02154);c32299_g1(K02155);c323…
path:ko05020	Prion diseases	36	c10684_g1(K04565);c10684_g2(K04565);c13149_g1(K04368);c24414_g1(K04565);c2478_g1(K09553);c25384_g1(K04371);c25502_g1(K04371);c26088_g1(K04368);c27080_g1(K04371);c27556_g1(K04565);c30670_g1(K04371);c30696_g1(K04371);c3072_g1(K09553);c32148_g1(K04371);c32575_g1(K04371);c33089_g1(K04371);c33219_g1(K04565);c34379_g1(K04371);c34379_g2(K04371);c35589_g1(K04368);c36096_g1(K04368);c36261_g1(K04371);c3644…
path:ko04930	Type II diabetes mellitus	36	c11421_g1(K00873);c11563_g1(K00873);c12389_g1(K00873);c20961_g1(K00873);c20961_g2(K00873);c22136_g1(K00873);c25384_g1(K04371);c25502_g1(K04371);c26603_g1(K00873);c27080_g1(K04371);c2844_g1(K00844);c28702_g1(K00873);c28822_g1(K00873);c30670_g1(K04371);c30696_g1(K04371);c32148_g1(K04371);c32564_g1(K00873);c32575_g1(K04371);c33089_g1(K04371);c33915_g1(K00873);c34205_g1(K00873);c34379_g1(K04371);c343…
path:ko04961	Endocrine and other factor-regulated calcium reabsorption	36	c19355_g1(K04646);c22343_g1(K07904);c2468_g1(K07904);c26595_g1(K07904);c27127_g1(K07904);c277_g1(K04646);c28197_g1(K07904);c29557_g1(K04646);c29557_g2(K04646);c29612_g2(K07904);c2998_g1(K07904);c30256_g1(K07904);c30383_g1(K07904);c30562_g1(K07904);c31018_g1(K04646);c31042_g1(K07904);c32412_g1(K07904);c32621_g1(K07904);c32650_g1(K04646);c33955_g2(K07904);c34123_g1(K04646);c36036_g1(K07904);c36036_…
path:ko05213	Endometrial cancer	35	c13149_g1(K04368);c15506_g1(K03083);c17606_g1(K06276);c25384_g1(K04371);c25502_g1(K04371);c26088_g1(K04368);c26999_g1(K03083);c27080_g1(K04371);c27540_g1(K01110);c30670_g1(K04371);c30696_g1(K04371);c31398_g1(K03083);c32148_g1(K04371);c32560_g1(K03083);c32575_g1(K04371);c33089_g1(K04371);c34379_g1(K04371);c34379_g2(K04371);c35589_g1(K04368);c36096_g1(K04368);c36257_g1(K01110);c36257_g2(K01110);c36…
path:ko04710	Circadian rhythm	35	c10767_g1(K03868);c12201_g1(K03347);c1298_g1(K07198);c13635_g1(K07198);c15218_g1(K07198);c21920_g1(K07199);c21940_g1(K07198);c24211_g1(K07198);c24979_g1(K07198);c26156_g1(K03094);c27397_g1(K03868);c30158_g1(K07198);c32327_g1(K03347);c32423_g1(K07199);c32537_g1(K03094);c33457_g1(K03094);c33457_g2(K03094);c33673_g1(K07199);c35030_g1(K07198);c35069_g1(K03347);c35463_g1(K07199);c36674_g1(K07198);c366…
path:ko05416	Viral myocarditis	35	c10430_g1(K03260);c130_g1(K03260);c15545_g1(K03260);c15583_g1(K04392);c16206_g1(K04392);c16323_g1(K04392);c18822_g1(K03260);c20488_g1(K08738);c20491_g1(K03260);c21378_g1(K04392);c21907_g1(K04392);c23836_g1(K05692);c23836_g2(K05692);c2461_g1(K03260);c27146_g1(K05692);c31975_g1(K04392);c32713_g1(K08738);c33334_g1(K04392);c3416_g1(K03260);c36869_g3(K04392);c38679_g1(K04392);c38679_g2(K04392);c38679_…
path:ko00770	Pantothenate and CoA biosynthesis	35	c12728_g1(K01431);c1406_g1(K01653);c18477_g1(K00053);c19007_g1(K01431);c20051_g1(K01652);c20857_g1(K01922);c23108_g1(K00826);c24992_g1(K01598);c26936_g1(K00826);c27495_g1(K00053);c27823_g1(K00826);c29631_g1(K00053);c30214_g1(K09680);c32295_g1(K00053);c33369_g1(K01652);c34041_g1(K01598);c35583_g1(K00859);c36214_g1(K01922);c36360_g1(K01653);c36360_g2(K01653);c36368_g1(K01431);c36939_g1(K02201);c373…
path:ko04621	NOD-like receptor signaling pathway	34	c12102_g1(K04079);c25265_g1(K04079);c25384_g1(K04371);c25502_g1(K04371);c26602_g1(K12795);c27080_g1(K04371);c29059_g1(K04079);c29864_g1(K12795);c30537_g1(K09487);c30670_g1(K04371);c30696_g1(K04371);c32148_g1(K04371);c32575_g1(K04371);c33089_g1(K04371);c33984_g1(K09487);c34379_g1(K04371);c34379_g2(K04371);c36261_g1(K04371);c36449_g1(K04371);c36449_g2(K04371);c40939_g1(K04079);c41876_g1(K09487);c44…
path:ko00830	Retinol metabolism	33	c13580_g1(K00121);c19333_g1(K00001);c20786_g1(K07437);c23020_g1(K00121);c24836_g1(K07437);c25212_g1(K13953);c26702_g1(K07437);c29845_g1(K00001);c30930_g1(K11147);c36003_g1(K00121);c36003_g3(K00121);c36003_g4(K00121);c40983_g1(K00121);c40983_g2(K00121);c41381_g1(K07437);c43818_g1(K13953);c44810_g1(K07437);c44848_g1(K13953);c45676_g1(K07437);c48199_g1(K11155);c48768_g1(K13953);c50874_g1(K07437);c51…
path:ko04713	Circadian entrainment	33	c18471_g1(K02183);c20741_g1(K02183);c21931_g1(K05208);c23118_g1(K02183);c25384_g1(K04371);c25502_g1(K04371);c25555_g1(K02183);c26641_g1(K02183);c26660_g1(K02183);c26809_g1(K02183);c27080_g1(K04371);c272_g1(K05208);c28678_g1(K04515);c28920_g1(K02183);c29463_g1(K02183);c30670_g1(K04371);c30696_g1(K04371);c31403_g1(K02183);c32148_g1(K04371);c32575_g1(K04371);c32717_g1(K02183);c33089_g1(K04371);c3365…
path:ko04750	Inflammatory mediator regulation of TRP channels	32	c18471_g1(K02183);c20741_g1(K02183);c23118_g1(K02183);c25555_g1(K02183);c25595_g1(K06269);c26641_g1(K02183);c26660_g1(K02183);c26754_g1(K06269);c26809_g1(K02183);c27233_g1(K06269);c27233_g2(K06269);c28678_g1(K04515);c28920_g1(K02183);c29463_g1(K02183);c29788_g1(K06269);c29788_g2(K06269);c30889_g2(K06269);c31403_g1(K02183);c32717_g1(K02183);c33656_g1(K02183);c35401_g1(K04515);c35417_g1(K02183);c41…
path:ko04012	ErbB signaling pathway	30	c13149_g1(K04368);c15506_g1(K03083);c25384_g1(K04371);c25502_g1(K04371);c26088_g1(K04368);c26999_g1(K03083);c27080_g1(K04371);c28678_g1(K04515);c30670_g1(K04371);c30696_g1(K04371);c31398_g1(K03083);c31952_g1(K04688);c32148_g1(K04371);c32560_g1(K03083);c32575_g1(K04371);c33089_g1(K04371);c34379_g1(K04371);c34379_g2(K04371);c35044_g1(K04688);c35401_g1(K04515);c35589_g1(K04368);c3598_g1(K07203);c360…
path:ko00670	One carbon pool by folate	30	c10325_g1(K00600);c13758_g1(K00297);c18247_g2(K00600);c19064_g1(K00297);c19253_g1(K00297);c19731_g1(K00600);c21520_g1(K01934);c25312_g1(K01934);c26530_g1(K13998);c28038_g1(K13998);c28042_g1(K00600);c29004_g1(K00600);c31225_g1(K00601);c34112_g1(K01938);c34654_g1(K01934);c34887_g1(K00600);c35092_g1(K00605);c35582_g1(K00602);c35617_g1(K01433);c36045_g1(K00297);c36082_g1(K00604);c36785_g1(K00600);c37…
path:ko05410	Hypertrophic cardiomyopathy (HCM)	30	c1298_g1(K07198);c13635_g1(K07198);c15218_g1(K07198);c21920_g1(K07199);c21940_g1(K07198);c23836_g1(K05692);c23836_g2(K05692);c24211_g1(K07198);c24979_g1(K07198);c27146_g1(K05692);c30158_g1(K07198);c32423_g1(K07199);c33673_g1(K07199);c35030_g1(K07198);c35463_g1(K07199);c36674_g1(K07198);c36674_g2(K07198);c36875_g1(K07198);c37029_g1(K07198);c38611_g1(K07198);c39059_g2(K07198);c40536_g1(K07198);c465…
path:ko04917	Prolactin signaling pathway	30	c13149_g1(K04368);c14510_g1(K00512);c15506_g1(K03083);c25384_g1(K04371);c25502_g1(K04371);c26088_g1(K04368);c26999_g1(K03083);c27080_g1(K04371);c29105_g1(K00512);c30387_g1(K00512);c30670_g1(K04371);c30696_g1(K04371);c31398_g1(K03083);c32148_g1(K04371);c32560_g1(K03083);c32575_g1(K04371);c33089_g1(K04371);c34379_g1(K04371);c34379_g2(K04371);c35589_g1(K04368);c36096_g1(K04368);c36261_g1(K04371);c36…
path:ko00903	Limonene and pinene degradation	29	c11307_g1(K00128);c14198_g1(K00128);c16577_g1(K00128);c26898_g2(K00128);c27677_g1(K00128);c27777_g1(K00128);c27777_g2(K00128);c29440_g1(K00128);c29440_g2(K00128);c29440_g3(K00128);c29440_g4(K00128);c29440_g5(K00128);c32217_g1(K00128);c32217_g2(K00128);c32502_g1(K00128);c32502_g2(K00128);c33828_g1(K00128);c36456_g1(K00128);c4349_g1(K00128);c45226_g1(K00128);c46112_g1(K00128);c50804_g1(K00128);c541…
path:ko00511	Other glycan degradation	29	c10491_g1(K17108);c11665_g1(K17108);c11738_g1(K01227);c18813_g2(K15923);c2178_g1(K15923);c24152_g1(K01444);c25198_g1(K17108);c26113_g1(K01191);c3002_g1(K12309);c31020_g1(K12309);c31377_g1(K01206);c31421_g1(K17108);c3214_g1(K17108);c32372_g1(K17108);c34420_g1(K12373);c34606_g1(K01206);c35987_g1(K01191);c36365_g1(K01227);c36507_g1(K01191);c38454_g1(K15923);c38625_g1(K12373);c38997_g1(K01190);c40729…
path:ko05223	Non-small cell lung cancer	28	c13149_g1(K04368);c16130_g1(K06620);c17606_g1(K06276);c25384_g1(K04371);c25502_g1(K04371);c25525_g1(K01522);c26088_g1(K04368);c27080_g1(K04371);c30670_g1(K04371);c30696_g1(K04371);c32148_g1(K04371);c32253_g1(K01522);c32575_g1(K04371);c33089_g1(K04371);c34379_g1(K04371);c34379_g2(K04371);c35318_g1(K01522);c35543_g1(K06620);c35589_g1(K04368);c36096_g1(K04368);c36261_g1(K04371);c36449_g1(K04371);c36…
path:ko05218	Melanoma	28	c13149_g1(K04368);c16130_g1(K06620);c25384_g1(K04371);c25502_g1(K04371);c26088_g1(K04368);c27080_g1(K04371);c27540_g1(K01110);c30670_g1(K04371);c30696_g1(K04371);c32148_g1(K04371);c32575_g1(K04371);c33089_g1(K04371);c34379_g1(K04371);c34379_g2(K04371);c35543_g1(K06620);c35589_g1(K04368);c36096_g1(K04368);c36257_g1(K01110);c36257_g2(K01110);c36261_g1(K04371);c36449_g1(K04371);c36449_g2(K04371);c39…
path:ko05216	Thyroid cancer	28	c10674_g1(K09291);c13149_g1(K04368);c15493_g1(K09291);c15493_g2(K09291);c24812_g1(K09291);c25384_g1(K04371);c25502_g1(K04371);c26088_g1(K04368);c27080_g1(K04371);c30670_g1(K04371);c30696_g1(K04371);c31227_g1(K09291);c32148_g1(K04371);c32575_g1(K04371);c32914_g1(K09291);c33089_g1(K04371);c34379_g1(K04371);c34379_g2(K04371);c35589_g1(K04368);c36096_g1(K04368);c36261_g1(K04371);c36449_g1(K04371);c36…
path:ko00196	Photosynthesis - antenna proteins	28	c10860_g1(K08909);c17926_g1(K08908);c18209_g1(K08912);c21752_g1(K08914);c21939_g1(K08915);c23351_g1(K08915);c23540_g1(K08912);c25820_g1(K08912);c28731_g1(K14172);c30498_g1(K08912);c31737_g1(K08908);c32504_g1(K08907);c33042_g1(K08913);c33402_g1(K08917);c33696_g1(K08912);c35158_g1(K08916);c35553_g1(K08912);c35553_g2(K08912);c36102_g1(K08908);c36686_g1(K08910);c43688_g1(K08908);c44695_g1(K08915);c49…
path:ko00450	Selenocompound metabolism	27	c13379_g1(K13811);c17265_g1(K00384);c17398_g1(K00384);c23423_g1(K00549);c25360_g1(K00549);c25360_g2(K00549);c30500_g1(K01761);c30500_g2(K01761);c30829_g1(K01874);c31608_g1(K08247);c34362_g1(K01874);c34362_g2(K01874);c35709_g1(K01760);c39318_g1(K11717);c40760_g1(K00384);c41479_g2(K01739);c41714_g1(K00549);c41714_g2(K00549);c41979_g1(K01739);c49025_g1(K13811);c49044_g1(K00549);c49734_g1(K00549);c51…
path:ko00904	Diterpenoid biosynthesis	26	c10158_g1(K05282);c10522_g1(K04124);c11704_g1(K04123);c1240_g1(K04120);c14204_g1(K17982);c14249_g1(K04121);c15849_g1(K17961);c17333_g1(K04120);c26598_g1(K04125);c31295_g2(K04125);c32385_g1(K04122);c34952_g1(K17961);c37204_g1(K04120);c37365_g1(K04121);c43983_g1(K04124);c46602_g1(K17961);c48890_g1(K04123);c49570_g1(K04123);c49657_g1(K04123);c53315_g1(K04125);c54124_g1(K04120);c62300_g1(K04123);c631…
path:ko04320	Dorso-ventral axis formation	26	c12680_g1(K02184);c13149_g1(K04368);c18321_g1(K02184);c25384_g1(K04371);c25502_g1(K04371);c25528_g1(K02184);c26088_g1(K04368);c27080_g1(K04371);c30670_g1(K04371);c30696_g1(K04371);c32148_g1(K04371);c32188_g1(K02184);c32575_g1(K04371);c33089_g1(K04371);c34379_g1(K04371);c34379_g2(K04371);c35589_g1(K04368);c36096_g1(K04368);c36261_g1(K04371);c36449_g1(K04371);c36449_g2(K04371);c41271_g2(K02184);c45…
path:ko00983	Drug metabolism - other enzymes	25	c12728_g1(K01431);c17520_g1(K00876);c19007_g1(K01431);c26460_g1(K00088);c27301_g1(K01519);c27860_g1(K00876);c28047_g1(K01951);c28247_g1(K00088);c29190_g1(K00876);c31053_g1(K00876);c3262_g1(K00876);c34305_g1(K01489);c353_g1(K00876);c35878_g1(K00876);c36037_g1(K00760);c36278_g1(K00857);c36368_g1(K01431);c36627_g1(K00876);c37383_g1(K01464);c37383_g2(K01464);c40867_g1(K00207);c41401_g1(K00106);c41784…
path:ko00590	Arachidonic acid metabolism	25	c10556_g1(K15730);c11714_g1(K00432);c15318_g1(K00432);c15904_g1(K00432);c19720_g1(K01047);c23086_g1(K00432);c24209_g1(K05309);c26448_g1(K00432);c26448_g2(K00432);c26895_g1(K00432);c29970_g1(K01047);c31567_g1(K01254);c31596_g1(K05309);c32441_g1(K00432);c32743_g1(K00432);c34356_g1(K14674);c34356_g2(K14674);c35226_g1(K05309);c41937_g1(K14674);c43613_g1(K00681);c48050_g1(K00079);c52823_g1(K01830);c53…
path:ko04723	Retrograde endocannabinoid signaling	25	c24417_g1(K15015);c25384_g1(K04371);c25502_g1(K04371);c26498_g1(K15015);c27080_g1(K04371);c30670_g1(K04371);c30696_g1(K04371);c32148_g1(K04371);c32575_g1(K04371);c33089_g1(K04371);c33462_g2(K15015);c34379_g1(K04371);c34379_g2(K04371);c36099_g1(K15015);c36261_g1(K04371);c36449_g1(K04371);c36449_g2(K04371);c37315_g1(K04536);c39212_g1(K15015);c48158_g1(K15015);c54474_g1(K15015);c60183_g1(K15015);c61…
path:ko04978	Mineral absorption	25	c1026_g1(K00522);c10959_g1(K00522);c20092_g1(K00522);c20838_g1(K14686);c21885_g1(K07213);c21885_g2(K07213);c22467_g1(K00510);c23581_g1(K14686);c24394_g1(K14686);c26651_g1(K00522);c26711_g1(K12347);c30727_g1(K12347);c30773_g1(K12347);c37406_g1(K14685);c39012_g3(K14686);c39351_g1(K14686);c39351_g2(K14686);c41102_g1(K12347);c50219_g1(K00522);c5583_g1(K14685);c5714_g1(K14686);c61861_g1(K14736);c62557…
path:ko00563	Glycosylphosphatidylinositol(GPI)-anchor biosynthesis	24	c19026_g1(K03434);c22444_g1(K05289);c23890_g1(K05285);c26787_g1(K03857);c29339_g1(K03857);c29376_g1(K03858);c29586_g1(K05287);c30803_g1(K09658);c30803_g2(K09658);c33638_g3(K03859);c33948_g2(K05283);c36612_g1(K05285);c39283_g1(K05292);c40564_g1(K05291);c40646_g1(K05287);c40741_g1(K03434);c41635_g1(K05286);c41834_g1(K05289);c41912_g2(K05288);c41930_g3(K05284);c41930_g4(K05284);c41994_g1(K05290);c42…
path:ko04918	Thyroid hormone synthesis	24	c11714_g1(K00432);c15318_g1(K00432);c15904_g1(K00432);c21476_g1(K00383);c23086_g1(K00432);c26448_g1(K00432);c26448_g2(K00432);c26895_g1(K00432);c27946_g1(K08054);c29597_g1(K00383);c30537_g1(K09487);c32441_g1(K00432);c32743_g1(K00432);c33984_g1(K09487);c36636_g1(K09490);c41876_g1(K09487);c42038_g1(K08054);c45507_g1(K09487);c46343_g1(K09490);c51750_g1(K00383);c54159_g1(K00383);c59925_g1(K09490);c64…
path:ko04670	Leukocyte transendothelial migration	24	c15583_g1(K04392);c16206_g1(K04392);c16323_g1(K04392);c21378_g1(K04392);c21907_g1(K04392);c23836_g1(K05692);c23836_g2(K05692);c27146_g1(K05692);c31975_g1(K04392);c33334_g1(K04392);c36869_g3(K04392);c38679_g1(K04392);c38679_g2(K04392);c38679_g3(K04392);c46513_g1(K05692);c48620_g1(K04392);c4952_g1(K12757);c52233_g1(K04513);c61158_g1(K05692);c61878_g1(K04441);c62265_g1(K05692);c63612_g1(K04513);c659…
path:ko00960	Tropane, piperidine and pyridine alkaloid biosynthesis	24	c1034_g1(K00276);c1345_g1(K00276);c17686_g1(K00276);c20188_g1(K08081);c2176_g1(K14455);c27338_g1(K08081);c30140_g1(K08081);c32343_g1(K00815);c32684_g1(K00276);c32776_g1(K08081);c33438_g1(K00817);c34601_g1(K14455);c35755_g1(K00815);c375_g1(K00817);c41431_g1(K00276);c41690_g1(K00815);c47391_g1(K00276);c56613_g1(K08081);c63593_g1(K00276);c64408_g1(K00276);c65687_g1(K14455);c8236_g1(K14455);c8740_g1(…
path:ko04730	Long-term depression	24	c13149_g1(K04368);c2306_g1(K04382);c25384_g1(K04371);c25502_g1(K04371);c26088_g1(K04368);c27080_g1(K04371);c29798_g1(K04382);c30670_g1(K04371);c30696_g1(K04371);c32148_g1(K04371);c32575_g1(K04371);c33089_g1(K04371);c34379_g1(K04371);c34379_g2(K04371);c35589_g1(K04368);c36096_g1(K04368);c36261_g1(K04371);c36331_g1(K04382);c36449_g1(K04371);c36449_g2(K04371);c38671_g1(K04382);c41455_g1(K03456);c810…
path:ko04011	MAPK signaling pathway - yeast	23	c10674_g1(K09291);c15493_g1(K09291);c15493_g2(K09291);c16207_g1(K01759);c18211_g1(K01759);c24812_g1(K09291);c29362_g1(K01759);c31227_g1(K09291);c32416_g1(K01759);c32914_g1(K09291);c34802_g1(K01759);c41525_g1(K01759);c45176_g1(K09291);c47268_g1(K01759);c47633_g1(K01759);c52233_g1(K04513);c54890_g1(K09291);c57639_g1(K11244);c60336_g1(K09291);c61878_g1(K04441);c62578_g1(K09291);c63612_g1(K04513);c65…
path:ko04668	TNF signaling pathway	23	c13149_g1(K04368);c25384_g1(K04371);c25502_g1(K04371);c26088_g1(K04368);c27080_g1(K04371);c29041_g1(K17065);c30670_g1(K04371);c30696_g1(K04371);c32148_g1(K04371);c32575_g1(K04371);c33089_g1(K04371);c34379_g1(K04371);c34379_g2(K04371);c35589_g1(K04368);c36096_g1(K04368);c36261_g1(K04371);c36449_g1(K04371);c36449_g2(K04371);c37171_g1(K17065);c38952_g1(K17065);c59852_g1(K17065);c61878_g1(K04441);c83…
path:ko00730	Thiamine metabolism	23	c11566_g1(K03146);c18758_g1(K03146);c23162_g1(K03146);c30476_g1(K00878);c33147_g1(K00949);c34363_g1(K03146);c34482_g1(K01662);c36134_g1(K03146);c36334_g1(K06928);c36982_g1(K01662);c38824_g1(K03147);c38909_g1(K14153);c40826_g1(K04487);c41080_g1(K01662);c419_g1(K04487);c53994_g1(K03146);c56269_g1(K01662);c58301_g1(K03146);c64156_g1(K01662);c64486_g1(K04487);c65378_g1(K03146);c726_g1(K03146);c7560_g…
path:ko04745	Phototransduction - fly	22	c18471_g1(K02183);c20741_g1(K02183);c23118_g1(K02183);c23836_g1(K05692);c23836_g2(K05692);c25555_g1(K02183);c26641_g1(K02183);c26660_g1(K02183);c26809_g1(K02183);c27146_g1(K05692);c28678_g1(K04515);c28920_g1(K02183);c29463_g1(K02183);c31403_g1(K02183);c32717_g1(K02183);c33656_g1(K02183);c35401_g1(K04515);c35417_g1(K02183);c46513_g1(K05692);c55102_g1(K02183);c61158_g1(K05692);c62265_g1(K05692)
path:ko04940	Type I diabetes mellitus	22	c1565_g1(K04077);c18524_g1(K01580);c18722_g1(K01580);c20548_g1(K01580);c23546_g1(K01580);c26439_g1(K04077);c27291_g1(K04077);c31070_g1(K04077);c31130_g1(K04077);c31662_g1(K01580);c32900_g1(K01580);c34530_g1(K01580);c34559_g1(K04077);c35297_g1(K04077);c36595_g1(K04077);c52590_g1(K04077);c54588_g1(K04077);c56033_g1(K01580);c56454_g1(K04077);c6477_g1(K04077);c66094_g1(K04077);c9430_g1(K04077)
path:ko04623	Cytosolic DNA-sensing pathway	22	c1318_g1(K03018);c1391_g1(K03018);c22074_g1(K03016);c28487_g1(K03020);c29618_g1(K03009);c29618_g2(K03009);c29657_g1(K03007);c29657_g2(K03007);c30405_g1(K03018);c32652_g1(K03013);c33173_g1(K14721);c33564_g1(K03021);c34039_g1(K03013);c34181_g1(K03027);c34515_g1(K03024);c35425_g1(K03026);c35739_g2(K03019);c37076_g1(K03013);c40872_g1(K03016);c40883_g1(K03026);c41930_g5(K03022);c5607_g1(K03014)
path:ko05221	Acute myeloid leukemia	22	c13149_g1(K04368);c25384_g1(K04371);c25502_g1(K04371);c26088_g1(K04368);c27080_g1(K04371);c30670_g1(K04371);c30696_g1(K04371);c31952_g1(K04688);c32148_g1(K04371);c32575_g1(K04371);c33089_g1(K04371);c34379_g1(K04371);c34379_g2(K04371);c35044_g1(K04688);c35589_g1(K04368);c3598_g1(K07203);c36096_g1(K04368);c36261_g1(K04371);c36449_g1(K04371);c36449_g2(K04371);c36668_g1(K07203);c8352_g1(K04371)
path:ko00290	Valine, leucine and isoleucine biosynthesis	22	c1406_g1(K01653);c18477_g1(K00053);c20051_g1(K01652);c23108_g1(K00826);c23624_g1(K01703);c26936_g1(K00826);c27495_g1(K00053);c27823_g1(K00826);c29631_g1(K00053);c32295_g1(K00053);c32335_g1(K01649);c33369_g1(K01652);c36360_g1(K01653);c36360_g2(K01653);c38746_g2(K00826);c40937_g1(K00052);c40960_g2(K00826);c41377_g1(K01687);c59967_g1(K01702);c62418_g1(K00826);c65626_g1(K01703);c7641_g1(K01703)
path:ko05219	Bladder cancer	22	c13149_g1(K04368);c16130_g1(K06620);c25384_g1(K04371);c25502_g1(K04371);c26088_g1(K04368);c27080_g1(K04371);c30670_g1(K04371);c30696_g1(K04371);c32148_g1(K04371);c32575_g1(K04371);c33089_g1(K04371);c34379_g1(K04371);c34379_g2(K04371);c35543_g1(K06620);c35589_g1(K04368);c36096_g1(K04368);c36261_g1(K04371);c36449_g1(K04371);c36449_g2(K04371);c39274_g1(K06620);c8352_g1(K04371);c8449_g1(K06620)
path:ko05222	Small cell lung cancer	21	c16130_g1(K06620);c20488_g1(K08738);c23928_g1(K02206);c25525_g1(K01522);c27540_g1(K01110);c29264_g1(K02219);c31875_g1(K02206);c32253_g1(K01522);c32713_g1(K08738);c35318_g1(K01522);c35543_g1(K06620);c36257_g1(K01110);c36257_g2(K01110);c39274_g1(K06620);c40610_g1(K01110);c40699_g1(K01110);c44108_g1(K01110);c55109_g1(K08738);c55334_g1(K08738);c7401_g1(K08738);c8449_g1(K06620)
path:ko04725	Cholinergic synapse	21	c13149_g1(K04368);c25384_g1(K04371);c25502_g1(K04371);c26088_g1(K04368);c27080_g1(K04371);c28678_g1(K04515);c30670_g1(K04371);c30696_g1(K04371);c32148_g1(K04371);c32575_g1(K04371);c33089_g1(K04371);c34379_g1(K04371);c34379_g2(K04371);c35401_g1(K04515);c35589_g1(K04368);c36096_g1(K04368);c36261_g1(K04371);c36449_g1(K04371);c36449_g2(K04371);c37315_g1(K04536);c8352_g1(K04371)
path:ko00750	Vitamin B6 metabolism	21	c15057_g1(K13248);c18270_g1(K13248);c24378_g1(K06215);c27122_g1(K01733);c28328_g2(K00868);c29031_g1(K08681);c29445_g1(K13248);c29537_g1(K13248);c32812_g1(K13248);c34804_g1(K06215);c34804_g2(K06215);c35607_g1(K01733);c36775_g1(K06215);c36781_g2(K00275);c36784_g1(K00831);c51090_g1(K00831);c59499_g1(K06215);c61762_g1(K13248);c61994_g1(K01733);c66396_g1(K05275);c8143_g1(K01733)
path:ko00626	Naphthalene degradation	21	c13580_g1(K00121);c19333_g1(K00001);c23020_g1(K00121);c25212_g1(K13953);c29845_g1(K00001);c36003_g1(K00121);c36003_g3(K00121);c36003_g4(K00121);c40983_g1(K00121);c40983_g2(K00121);c43818_g1(K13953);c44848_g1(K13953);c48768_g1(K13953);c51928_g1(K00121);c51991_g1(K13953);c57338_g1(K13953);c60091_g1(K13953);c64332_g1(K00121);c64473_g1(K13953);c64746_g1(K13953);c9503_g1(K13953)
path:ko04330	Notch signaling pathway	21	c12843_g1(K06067);c14858_g1(K06067);c18297_g1(K06067);c22345_g1(K04505);c24537_g1(K06067);c25319_g1(K06067);c33842_g2(K06067);c34860_g1(K06062);c35514_g1(K06067);c36867_g1(K04505);c37190_g1(K06066);c38459_g1(K06067);c38459_g2(K06067);c39075_g1(K06170);c41581_g1(K06171);c49631_g1(K06067);c52880_g1(K06067);c52969_g1(K06067);c62119_g1(K06067);c6398_g1(K06067);c65889_g1(K06067)
path:ko00945	Stilbenoid, diarylheptanoid and gingerol biosynthesis	20	c12749_g1(K09754);c12874_g1(K00487);c15535_g1(K13065);c19922_g1(K00487);c2019_g1(K00487);c2438_g1(K09754);c24777_g1(K13065);c26184_g1(K00588);c32239_g1(K00487);c36056_g1(K00588);c37131_g4(K00487);c41101_g1(K00487);c46859_g1(K00487);c50789_g1(K13065);c53728_g1(K00588);c58057_g1(K09754);c61371_g1(K00487);c64091_g1(K00487);c7073_g1(K13065);c7852_g1(K00487)
path:ko00531	Glycosaminoglycan degradation	20	c14916_g1(K07964);c16117_g1(K01205);c16406_g1(K01205);c18223_g1(K10532);c18918_g1(K07964);c3002_g1(K12309);c30543_g1(K10532);c31020_g1(K12309);c34420_g1(K12373);c37295_g2(K10532);c38625_g1(K12373);c38980_g1(K10532);c39173_g1(K07964);c41687_g1(K10532);c41687_g2(K10532);c41701_g1(K12309);c42247_g1(K01205);c42247_g2(K01205);c42247_g3(K01205);c45886_g1(K01205)
path:ko00908	Zeatin biosynthesis	20	c1418_g1(K13495);c18491_g1(K10760);c22048_g1(K10760);c22048_g2(K10760);c24309_g1(K10760);c27173_g1(K00279);c28078_g1(K00279);c30355_g1(K00279);c30355_g2(K00279);c3272_g1(K00279);c36574_g1(K00791);c38509_g1(K00791);c54563_g1(K00279);c59780_g1(K10760);c60406_g1(K10760);c61198_g1(K00279);c61982_g1(K00279);c63720_g1(K00279);c6841_g1(K13495);c948_g1(K10760)
path:ko04726	Serotonergic synapse	19	c13149_g1(K04368);c25384_g1(K04371);c25502_g1(K04371);c26088_g1(K04368);c27080_g1(K04371);c30670_g1(K04371);c30696_g1(K04371);c32148_g1(K04371);c32575_g1(K04371);c33089_g1(K04371);c34379_g1(K04371);c34379_g2(K04371);c35589_g1(K04368);c36096_g1(K04368);c36261_g1(K04371);c36449_g1(K04371);c36449_g2(K04371);c37315_g1(K04536);c8352_g1(K04371)
path:ko05146	Amoebiasis	19	c12315_g1(K13963);c25986_g1(K10955);c27626_g1(K07897);c27761_g1(K07889);c28306_g1(K07897);c28688_g1(K07897);c30430_g1(K07897);c30660_g1(K07897);c30669_g1(K06236);c30862_g1(K07889);c31287_g1(K07897);c32845_g1(K01476);c33573_g1(K07889);c34343_g1(K07889);c35445_g1(K13963);c35445_g2(K13963);c4465_g1(K10955);c541_g1(K07897);c65522_g1(K07889)
path:ko00073	Cutin, suberine and wax biosynthesis	19	c12316_g1(K15400);c19243_g1(K15398);c19426_g1(K15398);c30029_g2(K13356);c30029_g3(K13356);c30717_g1(K15398);c37335_g1(K15404);c40714_g1(K13407);c40714_g2(K13407);c48096_g1(K15398);c49064_g1(K15402);c51694_g1(K15401);c52798_g1(K15400);c53005_g1(K15400);c5300_g1(K15400);c57163_g1(K15398);c60737_g1(K15400);c61853_g1(K15398);c64061_g1(K15400)
path:ko00760	Nicotinate and nicotinamide metabolism	18	c11682_g1(K03787);c14525_g1(K00278);c18458_g1(K00763);c21762_g1(K03787);c24139_g1(K00858);c29814_g1(K03787);c33056_g1(K03517);c33347_g1(K03787);c33460_g1(K00858);c33950_g1(K06210);c34451_g1(K01950);c35157_g1(K01081);c36161_g1(K03787);c37178_g1(K03517);c38508_g1(K03426);c38628_g1(K01240);c38717_g1(K00278);c39205_g1(K00858)
path:ko00950	Isoquinoline alkaloid biosynthesis	18	c1034_g1(K00276);c1345_g1(K00276);c17686_g1(K00276);c2176_g1(K14455);c28224_g1(K01592);c32343_g1(K00815);c32684_g1(K00276);c34601_g1(K14455);c35326_g1(K01592);c35755_g1(K00815);c41431_g1(K00276);c41690_g1(K00815);c47391_g1(K00276);c63593_g1(K00276);c64408_g1(K00276);c65687_g1(K14455);c8236_g1(K14455);c9100_g1(K00276)
path:ko04013	MAPK signaling pathway - fly	18	c13149_g1(K04368);c25384_g1(K04371);c25502_g1(K04371);c26088_g1(K04368);c27080_g1(K04371);c30670_g1(K04371);c30696_g1(K04371);c32148_g1(K04371);c32575_g1(K04371);c33089_g1(K04371);c34379_g1(K04371);c34379_g2(K04371);c35589_g1(K04368);c36096_g1(K04368);c36261_g1(K04371);c36449_g1(K04371);c36449_g2(K04371);c8352_g1(K04371)
path:ko04960	Aldosterone-regulated sodium reabsorption	17	c17606_g1(K06276);c25384_g1(K04371);c25502_g1(K04371);c27080_g1(K04371);c30670_g1(K04371);c30696_g1(K04371);c32148_g1(K04371);c32575_g1(K04371);c33089_g1(K04371);c34379_g1(K04371);c34379_g2(K04371);c36261_g1(K04371);c36449_g1(K04371);c36449_g2(K04371);c43717_g1(K06276);c8352_g1(K04371);c8459_g1(K06276)
path:ko04740	Olfactory transduction	16	c18471_g1(K02183);c20741_g1(K02183);c23118_g1(K02183);c25555_g1(K02183);c26641_g1(K02183);c26660_g1(K02183);c26809_g1(K02183);c28678_g1(K04515);c28920_g1(K02183);c29463_g1(K02183);c31403_g1(K02183);c32717_g1(K02183);c33656_g1(K02183);c35401_g1(K04515);c35417_g1(K02183);c55102_g1(K02183)
path:ko00909	Sesquiterpenoid and triterpenoid biosynthesis	16	c15206_g1(K00801);c31013_g1(K00511);c32214_g1(K00511);c33824_g1(K00511);c34395_g1(K15891);c35111_g2(K00511);c35549_g3(K00511);c36397_g2(K15472);c39392_g1(K00801);c40505_g1(K15813);c41810_g1(K15803);c45658_g1(K00511);c46780_g1(K15803);c47167_g1(K00511);c48253_g1(K15803);c5487_g1(K14173)
path:ko00790	Folate biosynthesis	16	c19047_g1(K13941);c26530_g1(K13998);c28038_g1(K13998);c28104_g1(K03635);c31999_g2(K03635);c33691_g1(K03635);c34705_g1(K13950);c35232_g1(K18482);c35922_g1(K18482);c41183_g2(K13998);c41345_g3(K01930);c41505_g1(K01930);c41822_g1(K01113);c42099_g1(K01495);c42099_g2(K01495);c54276_g1(K01930)
path:ko00902	Monoterpenoid biosynthesis	16	c19715_g1(K15095);c21071_g1(K15095);c21512_g1(K15095);c2237_g1(K15095);c23804_g1(K15095);c33563_g1(K15095);c33563_g2(K15095);c35694_g1(K15095);c39259_g2(K15095);c39267_g1(K15095);c39267_g2(K15095);c39305_g1(K15095);c4288_g1(K15095);c44410_g1(K18108);c47253_g1(K18108);c53105_g1(K15086)
path:ko04971	Gastric acid secretion	16	c18471_g1(K02183);c20741_g1(K02183);c23118_g1(K02183);c25555_g1(K02183);c26641_g1(K02183);c26660_g1(K02183);c26809_g1(K02183);c28678_g1(K04515);c28920_g1(K02183);c29463_g1(K02183);c31403_g1(K02183);c32717_g1(K02183);c33656_g1(K02183);c35401_g1(K04515);c35417_g1(K02183);c55102_g1(K02183)
path:ko00430	Taurine and hypotaurine metabolism	15	c18524_g1(K01580);c18722_g1(K01580);c20548_g1(K01580);c23546_g1(K01580);c23905_g1(K10712);c28753_g1(K10712);c28811_g1(K10712);c31662_g1(K01580);c32900_g1(K01580);c34464_g1(K10712);c34530_g1(K01580);c36293_g1(K10712);c39039_g1(K10712);c43613_g1(K00681);c56033_g1(K01580)
path:ko00362	Benzoate degradation	15	c17408_g1(K07513);c18678_g1(K00626);c20806_g1(K07513);c22824_g1(K00074);c27527_g1(K00626);c31316_g1(K00626);c41252_g1(K07513);c41252_g2(K07513);c48939_g1(K07513);c50803_g1(K07513);c51999_g1(K07511);c52771_g1(K07513);c57203_g1(K00680);c63792_g1(K07824);c64862_g1(K07508)
path:ko04970	Salivary secretion	15	c18471_g1(K02183);c20741_g1(K02183);c22279_g1(K13899);c23118_g1(K02183);c25555_g1(K02183);c26641_g1(K02183);c26660_g1(K02183);c26809_g1(K02183);c28920_g1(K02183);c29463_g1(K02183);c31403_g1(K02183);c32717_g1(K02183);c33656_g1(K02183);c35417_g1(K02183);c55102_g1(K02183)
path:ko00780	Biotin metabolism	15	c10179_g1(K09458);c14088_g1(K02372);c19543_g1(K00208);c25468_g1(K09458);c26346_g1(K00059);c30708_g2(K00059);c30718_g1(K09458);c31241_g1(K02372);c33227_g1(K09458);c35104_g1(K00059);c36058_g1(K01012);c38821_g1(K00833);c40667_g1(K09458);c41816_g1(K00652);c50093_g1(K00059)
path:ko04744	Phototransduction	15	c18471_g1(K02183);c20741_g1(K02183);c23118_g1(K02183);c25555_g1(K02183);c26641_g1(K02183);c26660_g1(K02183);c26809_g1(K02183);c28920_g1(K02183);c29463_g1(K02183);c31403_g1(K02183);c32717_g1(K02183);c33656_g1(K02183);c35417_g1(K02183);c37315_g1(K04536);c55102_g1(K02183)
path:ko04112	Cell cycle - Caulobacter	14	c17602_g1(K03531);c17867_g1(K03531);c26768_g1(K01358);c27214_g1(K01358);c30832_g1(K01358);c32610_g1(K01358);c36645_g1(K01358);c36816_g2(K03531);c38670_g1(K03544);c38768_g1(K01358);c38876_g1(K01358);c41450_g2(K01338);c61550_g1(K01358);c61731_g1(K01338)
path:ko00300	Lysine biosynthesis	14	c20277_g1(K00928);c30420_g1(K14085);c33088_g1(K01778);c33428_g1(K10206);c33559_g1(K00133);c36112_g1(K01586);c36779_g1(K01714);c36978_g1(K00928);c38730_g1(K00215);c42349_g1(K10206);c46506_g1(K01586);c54117_g1(K00133);c54489_g1(K01714);c61363_g1(K10206)
path:ko04622	RIG-I-like receptor signaling pathway	14	c22396_g1(K00863);c25813_g1(K11594);c25813_g2(K11594);c28103_g1(K09578);c35234_g1(K08336);c35234_g2(K08336);c36015_g1(K11594);c36710_g1(K11594);c36730_g1(K12655);c40774_g1(K08339);c40776_g1(K00863);c56753_g1(K00863);c61878_g1(K04441);c7333_g1(K00863)
path:ko00905	Brassinosteroid biosynthesis	14	c1266_g1(K15639);c15687_g1(K12638);c19846_g1(K15639);c28109_g1(K12637);c29674_g1(K12639);c30404_g1(K12640);c31405_g1(K09587);c32114_g1(K09588);c42115_g1(K09591);c55039_g1(K09587);c57807_g1(K15639);c60732_g1(K12638);c6158_g1(K09588);c693_g1(K12638)
path:ko03070	Bacterial secretion system	13	c18250_g1(K03217);c24889_g1(K03217);c27006_g2(K03106);c28866_g1(K03116);c34079_g1(K03118);c35511_g1(K03217);c39155_g1(K03070);c40602_g1(K03217);c41339_g1(K03217);c41929_g2(K03106);c42186_g1(K03070);c6081_g1(K03106);c62659_g1(K03199)
path:ko04340	Hedgehog signaling pathway	12	c15506_g1(K03083);c26999_g1(K03083);c31398_g1(K03083);c32560_g1(K03083);c34855_g1(K02218);c34855_g2(K02218);c35783_g1(K02218);c35783_g2(K02218);c36684_g1(K06228);c39153_g1(K03083);c40535_g2(K03083);c65184_g1(K08957)
path:ko04973	Carbohydrate digestion and absorption	12	c1216_g1(K01176);c13514_g1(K01176);c24968_g1(K01176);c2844_g1(K00844);c2978_g1(K01176);c30740_g1(K01176);c30740_g2(K01176);c34570_g2(K01176);c40428_g2(K00844);c40554_g1(K00844);c41995_g3(K00844);c798_g1(K01176)
path:ko04964	Proximal tubule bicarbonate reclamation	12	c11550_g1(K00261);c17472_g1(K00261);c23261_g1(K00261);c27968_g1(K00025);c35716_g1(K00261);c36895_g1(K00025);c46803_g1(K00261);c57594_g1(K00261);c61028_g1(K01596);c62223_g1(K00261);c65716_g1(K01596);c66299_g1(K00025)
path:ko00140	Steroid hormone biosynthesis	12	c14510_g1(K00512);c18230_g1(K12345);c28014_g1(K12345);c29105_g1(K00512);c30387_g1(K00512);c34058_g1(K10251);c36130_g1(K10251);c38629_g2(K00512);c41040_g1(K12345);c41040_g2(K12345);c41788_g2(K00512);c53279_g1(K07415)
path:ko04122	Sulfur relay system	12	c18840_g1(K12161);c28104_g1(K03635);c31999_g2(K03635);c33691_g1(K03635);c35334_g1(K14168);c36095_g1(K00566);c38785_g1(K01011);c40826_g1(K04487);c41546_g1(K11996);c419_g1(K04487);c59790_g1(K14171);c64486_g1(K04487)
path:ko00521	Streptomycin biosynthesis	12	c14031_g1(K01835);c24110_g1(K01835);c2844_g1(K00844);c30877_g1(K01835);c33561_g1(K01835);c3428_g1(K01835);c35529_g1(K01858);c40428_g2(K00844);c40554_g1(K00844);c41995_g3(K00844);c42324_g1(K01092);c54114_g1(K01835)
path:ko00603	Glycosphingolipid biosynthesis - globo series	11	c27862_g1(K01988);c28006_g1(K07407);c28231_g1(K07407);c34420_g1(K12373);c36049_g1(K07407);c38625_g1(K12373);c41062_g1(K01988);c41374_g1(K07407);c41374_g2(K07407);c53433_g1(K01988);c7895_g1(K01988)
path:ko03450	Non-homologous end-joining	11	c2269_g1(K10866);c24232_g1(K10777);c33533_g1(K04799);c36380_g1(K10884);c38749_g3(K10885);c38879_g1(K10866);c40469_g1(K10886);c40561_g1(K10777);c42275_g1(K10865);c52100_g1(K10866);c54758_g1(K03512)
path:ko00740	Riboflavin metabolism	11	c22712_g1(K14652);c24905_g1(K00793);c26561_g1(K01078);c29003_g1(K14379);c31369_g1(K00861);c32695_g1(K14652);c34225_g2(K00794);c36188_g1(K14652);c40768_g1(K11752);c41343_g1(K14652);c41344_g1(K00861)
path:ko05033	Nicotine addiction	11	c21931_g1(K05208);c24417_g1(K15015);c26498_g1(K15015);c272_g1(K05208);c33462_g2(K15015);c36099_g1(K15015);c39212_g1(K15015);c48158_g1(K15015);c54474_g1(K15015);c60183_g1(K15015);c61686_g1(K15015)
path:ko04974	Protein digestion and absorption	10	c26036_g1(K14207);c30669_g1(K06236);c32271_g1(K14207);c35671_g1(K14207);c36063_g1(K01278);c36984_g1(K01285);c39350_g1(K01285);c42151_g1(K01285);c4912_g1(K14207);c5704_g1(K14207)
path:ko00253	Tetracycline biosynthesis	10	c15385_g1(K01961);c1820_g1(K01963);c20009_g1(K02160);c34327_g1(K01962);c35639_g1(K02160);c36006_g4(K01963);c40524_g1(K02160);c41370_g1(K01961);c57536_g1(K01962);c64946_g1(K02160)
path:ko05032	Morphine addiction	10	c24417_g1(K15015);c26498_g1(K15015);c33462_g2(K15015);c36099_g1(K15015);c37315_g1(K04536);c39212_g1(K15015);c48158_g1(K15015);c54474_g1(K15015);c60183_g1(K15015);c61686_g1(K15015)
path:ko00660	C5-Branched dibasic acid metabolism	9	c1406_g1(K01653);c20051_g1(K01652);c23624_g1(K01703);c33369_g1(K01652);c36360_g1(K01653);c36360_g2(K01653);c40937_g1(K00052);c65626_g1(K01703);c7641_g1(K01703)
path:ko01051	Biosynthesis of ansamycins	9	c12496_g1(K00615);c19681_g1(K00615);c41454_g1(K00615);c44702_g1(K00615);c45648_g1(K00615);c48136_g1(K00615);c53597_g1(K00615);c62742_g1(K00615);c6615_g1(K00615)
path:ko00540	Lipopolysaccharide biosynthesis	9	c16211_g1(K00979);c17162_g1(K00979);c21721_g1(K00979);c28209_g1(K00677);c29366_g1(K02535);c33646_g1(K02527);c35439_g1(K00677);c38489_g1(K00979);c60779_g1(K02527)
path:ko00440	Phosphonate and phosphinate metabolism	9	c15439_g1(K00993);c26985_g1(K00968);c27718_g1(K00993);c32495_g1(K00968);c32495_g2(K00968);c3377_g1(K00993);c39215_g1(K00967);c41671_g3(K00993);c47370_g1(K00967)
path:ko04975	Fat digestion and absorption	9	c19720_g1(K01047);c2176_g1(K14455);c29970_g1(K01047);c34601_g1(K14455);c35369_g1(K14457);c47094_g1(K08750);c48199_g1(K11155);c65687_g1(K14455);c8236_g1(K14455)
path:ko00072	Synthesis and degradation of ketone bodies	8	c17139_g1(K01640);c18678_g1(K00626);c22565_g1(K01640);c27527_g1(K00626);c31316_g1(K00626);c36854_g1(K01640);c36854_g2(K01640);c38457_g1(K01641)
path:ko00930	Caprolactam degradation	8	c17685_g1(K00002);c48850_g1(K00002);c49076_g1(K00002);c49852_g1(K03379);c51999_g1(K07511);c57049_g1(K00002);c60891_g1(K00022);c64930_g1(K00002)
path:ko00627	Aminobenzoate degradation	8	c26561_g1(K01078);c28538_g1(K01512);c30494_g1(K01512);c37386_g1(K01101);c41822_g1(K01113);c51999_g1(K07511);c57203_g1(K00680);c63792_g1(K07824)
path:ko00534	Glycosaminoglycan biosynthesis - heparan sulfate / heparin	8	c19109_g1(K02367);c23026_g1(K02367);c26727_g1(K00771);c31110_g1(K02366);c33243_g1(K02367);c35091_g1(K00771);c37085_g1(K00771);c48778_g1(K00734)
path:ko00623	Toluene degradation	7	c18022_g1(K01061);c200_g1(K01061);c27625_g1(K01061);c35499_g1(K01061);c36235_g1(K01061);c39218_g1(K01061);c51583_g1(K01061)
path:ko05217	Basal cell carcinoma	7	c15506_g1(K03083);c26999_g1(K03083);c31398_g1(K03083);c32560_g1(K03083);c36684_g1(K06228);c39153_g1(K03083);c40535_g2(K03083)
path:ko00471	D-Glutamine and D-glutamate metabolism	7	c11550_g1(K00261);c17472_g1(K00261);c23261_g1(K00261);c35716_g1(K00261);c46803_g1(K00261);c57594_g1(K00261);c62223_g1(K00261)
path:ko00364	Fluorobenzoate degradation	7	c18022_g1(K01061);c200_g1(K01061);c27625_g1(K01061);c35499_g1(K01061);c36235_g1(K01061);c39218_g1(K01061);c51583_g1(K01061)
path:ko05414	Dilated cardiomyopathy	7	c23836_g1(K05692);c23836_g2(K05692);c27146_g1(K05692);c46513_g1(K05692);c50003_g1(K10373);c61158_g1(K05692);c62265_g1(K05692)
path:ko00361	Chlorocyclohexane and chlorobenzene degradation	7	c18022_g1(K01061);c200_g1(K01061);c27625_g1(K01061);c35499_g1(K01061);c36235_g1(K01061);c39218_g1(K01061);c51583_g1(K01061)
path:ko04911	Insulin secretion	6	c23208_g1(K18211);c23946_g1(K18211);c27484_g1(K18211);c28678_g1(K04515);c34497_g1(K18211);c35401_g1(K04515)
path:ko00966	Glucosinolate biosynthesis	6	c14815_g1(K11820);c15376_g1(K11820);c15559_g1(K11820);c28713_g1(K11820);c38636_g1(K11820);c64286_g1(K12153)
path:ko04711	Circadian rhythm - fly	6	c15506_g1(K03083);c26999_g1(K03083);c31398_g1(K03083);c32560_g1(K03083);c39153_g1(K03083);c40535_g2(K03083)
path:ko00643	Styrene degradation	6	c15880_g1(K00451);c17653_g1(K00451);c29605_g1(K00451);c31600_g1(K01555);c45653_g1(K01800);c49127_g1(K00451)
path:ko00401	Novobiocin biosynthesis	6	c32343_g1(K00815);c33438_g1(K00817);c35755_g1(K00815);c375_g1(K00817);c41690_g1(K00815);c8740_g1(K00817)
path:ko00281	Geraniol degradation	6	c17139_g1(K01640);c22565_g1(K01640);c36854_g1(K01640);c36854_g2(K01640);c49676_g1(K13776);c60891_g1(K00022)
path:ko00785	Lipoic acid metabolism	6	c26797_g1(K03644);c30462_g1(K03644);c34886_g1(K03801);c35623_g1(K03801);c41819_g1(K03644);c43878_g1(K03800)
path:ko04080	Neuroactive ligand-receptor interaction	6	c20461_g1(K05770);c21931_g1(K05208);c26095_g1(K05770);c272_g1(K05208);c41734_g1(K05236);c60059_g1(K05236)
path:ko05412	Arrhythmogenic right ventricular cardiomyopathy (ARVC)	6	c23836_g1(K05692);c23836_g2(K05692);c27146_g1(K05692);c46513_g1(K05692);c61158_g1(K05692);c62265_g1(K05692)
path:ko05143	African trypanosomiasis	6	c19352_g1(K01404);c20559_g1(K01392);c32236_g1(K01392);c35375_g1(K01404);c38855_g1(K01404);c46392_g1(K01354)
path:ko00514	Other types of O-glycan biosynthesis	5	c13030_g1(K18134);c17262_g1(K03691);c23746_g1(K13667);c31623_g1(K09667);c5615_g1(K18134)
path:ko04913	Ovarian steroidogenesis	5	c14510_g1(K00512);c29105_g1(K00512);c30387_g1(K00512);c38629_g2(K00512);c41788_g2(K00512)
path:ko00604	Glycosphingolipid biosynthesis - ganglio series	5	c3002_g1(K12309);c31020_g1(K12309);c34420_g1(K12373);c38625_g1(K12373);c41701_g1(K12309)
path:ko00254	Aflatoxin biosynthesis	5	c16698_g1(K11262);c23649_g1(K11262);c3918_g1(K11262);c50897_g1(K11262);c53057_g1(K11262)
path:ko00532	Glycosaminoglycan biosynthesis - chondroitin sulfate / dermatan sulfate	4	c26727_g1(K00771);c35091_g1(K00771);c37085_g1(K00771);c48778_g1(K00734)
path:ko00524	Butirosin and neomycin biosynthesis	4	c2844_g1(K00844);c40428_g2(K00844);c40554_g1(K00844);c41995_g3(K00844)
path:ko00523	Polyketide sugar unit biosynthesis	3	c17237_g1(K12451);c37325_g1(K12451);c37325_g2(K12451)
path:ko00942	Anthocyanin biosynthesis	3	c35675_g1(K12338);c42372_g1(K12338);c8169_g1(K12930)
path:ko04610	Complement and coagulation cascades	3	c46505_g1(K03984);c57742_g1(K03984);c9541_g1(K03984)
path:ko04614	Renin-angiotensin system	3	c20559_g1(K01392);c32236_g1(K01392);c66307_g1(K13289)
path:ko00944	Flavone and flavonol biosynthesis	3	c36169_g1(K05280);c37361_g2(K13083);c49709_g1(K13272)
path:ko00232	Caffeine metabolism	3	c29193_g1(K00365);c41401_g1(K00106);c49827_g1(K00365)
path:ko00363	Bisphenol degradation	3	c14695_g1(K00100);c51628_g1(K00100);c59503_g1(K00100)
path:ko04977	Vitamin digestion and absorption	2	c38585_g1(K14617);c41531_g1(K05665)
path:ko05030	Cocaine addiction	2	c21931_g1(K05208);c272_g1(K05208)
path:ko02030	Bacterial chemotaxis	2	c53300_g1(K03406);c63992_g1(K03406)
path:ko00965	Betalain biosynthesis	2	c27817_g1(K15777);c48268_g1(K15777)
path:ko04630	Jak-STAT signaling pathway	2	c36631_g1(K04706);c42359_g1(K04706)
path:ko05340	Primary immunodeficiency	2	c30339_g1(K01488);c35813_g1(K03648)
path:ko01053	Biosynthesis of siderophore group nonribosomal peptides	2	c31152_g1(K02552);c48242_g1(K02552)
path:ko04742	Taste transduction	1	c37315_g1(K04536)
path:ko00550	Peptidoglycan biosynthesis	1	c40795_g1(K01000)
path:ko04512	ECM-receptor interaction	1	c30669_g1(K06236)
path:ko00642	Ethylbenzene degradation	1	c57203_g1(K00680)
path:ko00943	Isoflavonoid biosynthesis	1	c30653_g1(K13263)
path:ko00120	Primary bile acid biosynthesis	1	c63873_g1(K08764)
12667);c42099_g1(K01495);c42099_g2(K01495);c420_g1(K00430);c42115_g1(K09591);c42123_g1(K01188);c42123_g2(K01188);c42123_g3(K01188);c42134_g1(K03860);c42137_g1(K01762);c42137_g2(K01762);c42164_g1(K00454);c42173_g1(K10775);c42189_g1(K16054);c42193_g1(K01595);c42215_g1(K03934);c42234_g1(K00392);c42234_g2(K00392);c42236_g1(K16055);c42237_g4(K00700);c42243_g1(K02320);c42247_g1(K01205);c42247_g2(K01205…
