# Supplementary material for: De Novo Transcriptome Assembly and Annotation of the Leaves and Callus of Cyclocarya Paliurus (Bata1) Iljinskaja
Source: PLoS One. 2016 Aug 2;11(8):e0160279. doi: 10.1371/journal.pone.0160279 (PMC4970709; doi:10.1371/journal.pone.0160279)
Supplement: S3 Table — (XLSX) [file pone.0160279.s003.xlsx]

## Sheet: Sheet1
Table S3. Designed SSRs primers for C. Paliurus
ID	SSR nr.	SSR type	SSR	size	start	end	FORWARD PRIMER1 (5'-3')	Tm(蚓)	size	REVERSE PRIMER1 (5'-3')	Tm(蚓)	size	PRODUCT1 size (bp)	start (bp)	end (bp)	FORWARD PRIMER2 (5'-3')	Tm(蚓)	size	REVERSE PRIMER2 (5'-3')	Tm(蚓)	size	PRODUCT2 size (bp)	start (bp)	end (bp)	FORWARD PRIMER3 (5'-3')	Tm(蚓)	size	REVERSE PRIMER3 (5'-3')	Tm(蚓)	size	PRODUCT3 size (bp)	start (bp)	end (bp)
c65953_g1_i1	1	p3	(TTA)5	15	91	105	TTTTTGGAAGACCTGTTGGG	59.942	20	CGTTTCATGTAGTCCCACTGTT	59.029	22	179	10	188	TTTTTGGAAGACCTGTTGGG	59.942	20	AACGTTTCATGTAGTCCCACTG	59.029	22	181	10	190	GGAAGACCTGTTGGGTGAGA	60.088	20	CGTTTCATGTAGTCCCACTGTT	59.029	22	174	15	188
c44049_g1_i1	1	p2	(CT)8	16	50	65	TTTTTGCTGCTTCGTCTCAG	59.342	20	ACTCTGTGGCCATACTTCGC	60.285	20	130	20	149	TTTTTGCTGCTTCGTCTCAG	59.342	20	CGATTGTTGCCCTATCAACC	60.331	20	152	20	171	TTTTTGCTGCTTCGTCTCAG	59.342	20	CCGATTGTTGCCCTATCAAC	60.331	20	153	20	172
c31307_g1_i1	1	p2	(CT)7	14	61	74	TTTTTGAACAGAAAAACAAAGAAA	57.342	24	GTGGGATTGGCTCACTCTGT	60.12	20	174	2	175	TTTTTGAACAGAAAAACAAAGAAA	57.342	24	ATTGGCTCACTCTGTTGCCT	59.874	20	169	2	170	TTTTTGAACAGAAAAACAAAGAAA	57.342	24	GTGAAGCTGGGCATAGTGGT	60.142	20	192	2	193
c7107_g1_i1	1	p1	(A)10	10	81	90	TTTTTCTTGAGCGTGGTGTG	59.881	20	CGGGCAAATTTAAGGAGCTT	60.558	20	162	14	175	TTTCTTGAGCGTGGTGTGTC	59.88	20	CGGGCAAATTTAAGGAGCTT	60.558	20	160	16	175	CCATGTTATTGGCCAGAGGT	59.813	20	CGGGCAAATTTAAGGAGCTT	60.558	20	140	36	175
c31545_g2_i1	1	c	(TA)8tttcagcctaaggttcaccagatcaggtagaaggatttaaagtatgtg(GA)6	76	47	122	TTTTTCCTTTTCCTTTGAACTAAAT	58.063	25	GAGACCCTCCACCATCTGAA	60.048	20	184	11	194	TTTTTCCTTTTCCTTTGAACTAAAT	58.063	25	GAAAAAGGGTTTTCTTGGGC	59.924	20	167	11	177	TTTTTCCTTTTCCTTTGAACTAAAT	58.063	25	GACCCTCCACCATCTGAAAA	59.903	20	182	11	192
c38894_g2_i1	1	c	(T)11caattctgtgagcagctcagaaccttagcgatactgaa(T)10	59	65	123	TTTTTCCAAACAGACCTTAGCTATAC	58.526	26	ATTCCACCAAGTTGCCAAAC	59.836	20	133	35	167	TTTTCCAAACAGACCTTAGCTATAC	57.361	25	ATTCCACCAAGTTGCCAAAC	59.836	20	132	36	167	TTTTTCCAAACAGACCTTAGCTATAC	58.526	26	CCACCAAGTTGCCAAACATA	59.439	20	130	35	164
c32252_g1_i1	1	p2	(TC)6	12	732	743	TTTTTCACTCCCATTCTCGG	60.044	20	TCTCGACCGAAAAACCTAGC	59.452	20	189	578	766	TTTCACTCCCATTCTCGGAC	60.05	20	TCTCGACCGAAAAACCTAGC	59.452	20	187	580	766	GTGAGTCTTGGCGATCCATT	60.081	20	TCTCGACCGAAAAACCTAGC	59.452	20	109	658	766
c3368_g1_i1	1	p2	(CT)6	12	27	38	TTTTTCACCACCAGTCGAAA	59.145	20	GTGATTGTCGCACACAGTCC	60.171	20	169	3	171	TTTTTCACCACCAGTCGAAA	59.145	20	TTCAAGGTTCATCGAGGGAG	60.187	20	118	3	120	TTTTTCACCACCAGTCGAAA	59.145	20	CCCAAGTGTAGCACCACAGA	59.745	20	261	3	263
c38931_g1_i1	1	p2	(CT)7	14	26	39	TTTTTCACATTGCTTTCGG	57.34	19	ATGCGAGAAGAAGAAACGGA	59.955	20	175	4	178	TTTTTCACATTGCTTTCGG	57.34	19	GATGCGAGAAGAAGAAACGG	59.955	20	176	4	179	TTTTTCACATTGCTTTCGG	57.34	19	AGTGACGCCTTCAAAAGTGG	60.291	20	138	4	141
c35015_g4_i3	1	p1	(A)10	10	2066	2075	TTTTTCAACCCAATCGCTCT	59.685	20	TGGCTCCAATTCTAGGGAAA	59.64	20	263	2034	2296	TTCAACCCAATCGCTCTTTT	59.685	20	TGGCTCCAATTCTAGGGAAA	59.64	20	260	2037	2296	TTTCAACCCAATCGCTCTTT	59.685	20	TGGCTCCAATTCTAGGGAAA	59.64	20	261	2036	2296
c36686_g1_i1	1	p1	(T)10	10	1785	1794	TTTTTAGGATCCGACGGTTG	59.931	20	TGGGCCTCAAATATCTCCAG	60.029	20	255	1639	1893	AGGATCCGACGGTTGATATG	59.773	20	TGGGCCTCAAATATCTCCAG	60.029	20	250	1644	1893	TTTTTAGGATCCGACGGTTG	59.931	20	TTGGGTGGGACCAAGTAAAA	60.198	20	192	1639	1830
c35800_g1_i1	1	p2	(GA)7	14	70	83	TTTTTAGCTTTCCCCGCTCT	60.324	20	ATCTGCGAGAAGACGTCGAT	59.981	20	196	32	227	TTTTAGCTTTCCCCGCTCTT	60.324	20	ATCTGCGAGAAGACGTCGAT	59.981	20	195	33	227	TTTTAGCTTTCCCCGCTCTT	60.324	20	TTCGAATCAATCTGCGAGAA	59.499	20	204	33	236
c40234_g2_i4	2	p1	(A)10	10	140	149	TTTTTAGAAGCAACCTTTTCGC	59.904	22	GGCAAGCTACATGCTGTTGA	60.019	20	160	31	190	TTTTTAGAAGCAACCTTTTCGC	59.904	22	TGTATGGTTGACGACGGAAA	59.964	20	241	31	271	TTTTTAGAAGCAACCTTTTCGC	59.904	22	AGCTGGTGATGGGAATGAAG	60.073	20	217	31	247
c31553_g1_i1	1	p1	(A)13	13	1356	1368	TTTTTACTCAGTCCACCGCC	60.11	20	TATTCGCCGTTCCATTTTTC	59.907	20	222	1172	1393	CTCAGTCCACCGCCAGTATT	60.134	20	TATTCGCCGTTCCATTTTTC	59.907	20	216	1178	1393	CTGCCAGAGCAGAAACAACA	60.175	20	TATTCGCCGTTCCATTTTTC	59.907	20	275	1119	1393
c8074_g1_i1	1	p1	(A)12	12	50	61	TTTTTAATTTCAAAGGAAGTAGGATT	57.325	26	TTGCGTAGCGATGAAGATTG	59.976	20	122	13	134	TTTTTAATTTCAAAGGAAGTAGGATT	57.325	26	AAAAGGATGGGAACCACCAT	60.422	20	255	13	267	TTTTTAATTTCAAAGGAAGTAGGATT	57.325	26	TGCGTAGCGATGAAGATTGA	60.51	20	121	13	133
c8828_g1_i1	1	p1	(A)10	10	182	191	TTTTGTTCAAATGTGCTGGG	59.561	20	GCCTAAATGGGTTTTGGAGA	59.019	20	229	114	342	TTTTGTTCAAATGTGCTGGG	59.561	20	AGCCTAAATGGGTTTTGGAGA	59.952	21	230	114	343	CAAGGACTGGAGCTAGGGAA	59.425	20	GCCTAAATGGGTTTTGGAGA	59.019	20	196	147	342
c36113_g1_i1	2	p3	(AGA)6	18	255	272	TTTTGTGCGTGCTCAGAATC	59.995	20	TTTGGTAAGCTTGGTTTGGG	59.968	20	225	186	410	TTTTGTGCGTGCTCAGAATC	59.995	20	TTTGGTTTGGTTTTTCGAGG	59.947	20	177	186	362	TTTTGTGCGTGCTCAGAATC	59.995	20	ACAAGCCGAGTTTGTCGAGT	59.914	20	196	186	381
c36167_g1_i2	1	p2	(CT)6	12	159	170	TTTTGTCTACACCCCCATCC	59.647	20	AGAGAGACCCACAACATGCC	60.12	20	279	127	405	TGCTCTCTGCTGGCTACTGA	60.032	20	TTTGAGGTGGTTCGAGCAAT	60.636	20	275	37	311	TTTTGTCTACACCCCCATCC	59.647	20	TGAAAAGCTCCGATTTGAGG	60.323	20	198	127	324
c20232_g1_i1	1	p2	(GA)7	14	379	392	TTTTGGTGCGATTCTGTCTG	59.84	20	AACTTTGCAGTACCTCTTTTGG	57.631	22	276	143	418	TCAGTTTTGGTGCGATTCTG	59.84	20	AACTTTGCAGTACCTCTTTTGG	57.631	22	280	139	418	TGGTGCGATTCTGTCTGAAC	59.837	20	AACTTTGCAGTACCTCTTTTGG	57.631	22	273	146	418
c42589_g1_i1	2	p1	(T)10	10	123	132	TTTTGGTCGGGGTTCTGTAG	59.964	20	CCGCTTGATTACCAAAAATTAAA	59.443	23	142	59	200	CCCTGTAGATGGATGGATGG	60.15	20	CCGCTTGATTACCAAAAATTAAA	59.443	23	163	38	200	TTTTTGGTCGGGGTTCTGTA	60.336	20	CCGCTTGATTACCAAAAATTAAA	59.443	23	143	58	200
c31831_g1_i2	1	p3	(TTC)5	15	1715	1729	TTTTGGTCCTCGTTAGGTCG	60.103	20	TCCACCAAAACCCAGAAGAC	59.943	20	186	1652	1837	TTTTGGTCCTCGTTAGGTCG	60.103	20	GGAAAGCCACCAAAGCAATA	60.074	20	158	1652	1809	TTTTGGTCCTCGTTAGGTCG	60.103	20	CCAAAACCCAGAAGACGAAA	60.081	20	182	1652	1833
c31831_g2_i1	1	p3	(TTC)5	15	1226	1240	TTTTGGTCCTCGTTAGGTCG	60.103	20	TCCACCAAAACCCAGAAGAC	59.943	20	186	1163	1348	TTTTGGTCCTCGTTAGGTCG	60.103	20	GGAAAGCCACCAAAGCAATA	60.074	20	158	1163	1320	TTTTGGTCCTCGTTAGGTCG	60.103	20	CCAAAACCCAGAAGACGAAA	60.081	20	182	1163	1344
c34608_g1_i3	1	p1	(T)10	10	494	503	TTTTGGCCATCGATAAGAGG	60.031	20	CCCTTCAGATTCAGACCTCG	59.797	20	157	375	531	GGGTTTTGGATTTTCCGTTT	60.034	20	CCCTTCAGATTCAGACCTCG	59.797	20	174	358	531	GGTGAAGCGCAGAAGAAAAG	60.132	20	CCCTTCAGATTCAGACCTCG	59.797	20	128	404	531
c5722_g1_i1	2	p1	(T)11	11	159	169	TTTTGGCAGATCCAGTCACA	60.24	20	AAATTGACAGCAGAATCGCC	60.221	20	177	42	218	TTTTGGCAGATCCAGTCACA	60.24	20	CACCGTCAACGAGAAAAACA	59.734	20	155	42	196	TATTTGGGGAGATTTTGGCA	60.26	20	CACCGTCAACGAGAAAAACA	59.734	20	167	30	196
c37070_g2_i1	1	c	(A)13caaaac(A)10	29	213	241	TTTTGGAAGAGTTTGGGCTG	60.22	20	TGGTGAACTGTCAGCTCCTG	60.022	20	217	185	401	TTTTGGAAGAGTTTGGGCTG	60.22	20	TGGAGGATGGTGAACTGTCA	60.088	20	224	185	408	TTTTGGAAGAGTTTGGGCTG	60.22	20	ATACGGATGATGACTCCCCA	60.158	20	272	185	456
c54482_g1_i1	1	p1	(G)11	11	68	78	TTTTGCCCTGCAGAAGAAGT	59.993	20	CTGGTTTACCCAGTGCCATT	59.853	20	108	16	123	TTTTTGCCCTGCAGAAGAAG	60.493	20	CTGGTTTACCCAGTGCCATT	59.853	20	109	15	123	GCCCTGCAGAAGAAGTGATT	59.434	20	CTGGTTTACCCAGTGCCATT	59.853	20	104	20	123
c27948_g1_i1	1	p1	(A)11	11	214	224	TTTTGCCCTAAACAGGCAAC	60.11	20	GGAACCAAGATTTGAGGCAA	60.051	20	129	171	299	TTTTGCCCTAAACAGGCAAC	60.11	20	ACCAGCAATGGTGGAGAAAG	60.111	20	240	171	410	TTTTGCCCTAAACAGGCAAC	60.11	20	TCTATCCAGCACCAGCAATG	59.823	20	250	171	420
c39654_g1_i1	1	p1	(A)10	10	977	986	TTTTGCATTTGCATACCCAG	59.562	20	TTCAAAATGGAGGAGCAACC	60.051	20	130	951	1080	TTTTGCATTTGCATACCCAG	59.562	20	TCCCATGTTTCACAACCTGA	59.935	20	229	951	1179	TTTTGCATTTGCATACCCAG	59.562	20	AGTCCCAGCTTCTTTCCCAT	60.074	20	243	951	1193
c36952_g1_i1	2	p3	(GAA)5	15	1134	1148	TTTTGCACGTTGCTAGAGGA	59.609	20	GCTGATCTCGGGGTATTCAA	60.036	20	272	936	1207	AGCGATCACTTTGCAGGAAC	60.406	20	GCTGATCTCGGGGTATTCAA	60.036	20	148	1060	1207	TTAGCGATCACTTTGCAGGA	59.566	20	GCTGATCTCGGGGTATTCAA	60.036	20	150	1058	1207
c40898_g2_i2	2	p3	(TGG)8	24	2186	2209	TTTTGCACAAGAGGTGTTCG	59.881	20	TCTACCTCCTCCACCGCC	61.188	18	208	2026	2233	GAGAGAGAAACGGTTGTGGG	59.697	20	TCTACCTCCTCCACCGCC	61.188	18	166	2068	2233	GGAGGGAGAGAGAGAAACGG	60.328	20	TCTACCTCCTCCACCGCC	61.188	18	173	2061	2233
c48558_g1_i1	1	p2	(TC)8	16	28	43	TTTTGATTCCAGAACGAGTGG	60.096	21	AGTCAGTGCTACTGATGGCG	59.064	20	100	4	103	TTTTGATTCCAGAACGAGTGG	60.096	21	AGCAGATGATCAAACACGCC	61.22	20	153	4	156	TTTTGATTCCAGAACGAGTGG	60.096	21	GCAGATGATCAAACACGCCT	61.22	20	152	4	155
c16246_g1_i1	1	p1	(T)10	10	133	142	TTTTGATGCATGATTCAGCC	59.628	20	ACAGCTCTGCAGATTCACGA	59.733	20	146	48	193	GATGCATGATTCAGCCCTTC	60.579	20	ACAGCTCTGCAGATTCACGA	59.733	20	142	52	193	ATGATTCAGCCCTTCCTTTG	59.126	20	ACAGCTCTGCAGATTCACGA	59.733	20	137	57	193
c35571_g1_i1	1	p2	(CT)8	16	1884	1899	TTTTGAGTGTGAGAGTGGCG	60.025	20	CGAAACCTTGCCTTTGGTTA	60.103	20	101	1823	1923	TTTCCGTTCTTTTCAATGCC	60.053	20	CGAAACCTTGCCTTTGGTTA	60.103	20	142	1782	1923	CGTAATATGAAGGCGGGGTA	59.81	20	CGAAACCTTGCCTTTGGTTA	60.103	20	265	1659	1923
c42139_g1_i1	1	p2	(TA)7	14	72	85	TTTTGAATTCAGGCCGATTG	60.941	20	TAATTACAGGCCGGTCCAAG	59.953	20	244	44	287	AGGTTTTGAATTCAGGCCG	60.059	19	TAATTACAGGCCGGTCCAAG	59.953	20	247	41	287	GGTTTTGAATTCAGGCCGAT	61.184	20	TAATTACAGGCCGGTCCAAG	59.953	20	246	42	287
c38843_g5_i1	1	p1	(T)13	13	2121	2133	TTTTCTTTTGGGCAGCTGTT	59.861	20	TCAACTGTCCACCCAGTCAA	60.129	20	249	2047	2295	AGCTGTTCACCGTTGGATCT	59.727	20	TCAACTGTCCACCCAGTCAA	60.129	20	236	2060	2295	TTTTCTTTTGGGCAGCTGTT	59.861	20	CACCCAGTCAAGTGCAAAAA	59.734	20	240	2047	2286
c40458_g2_i1	1	p2	(TC)7	14	43	56	TTTTCTTTGACCAAGCCACC	60.088	20	ACTCCGATGGCATCTTCATC	60.042	20	209	14	222	TTTTCTTTGACCAAGCCACC	60.088	20	CAAAGCAAAACCTTGCAACA	59.888	20	147	14	160	TTTTCTTTGACCAAGCCACC	60.088	20	TGGAAGGAATGAGAATTGGG	59.864	20	106	14	119
c34512_g1_i1	2	p2	(GA)6	12	1706	1717	TTTTCTTTCGTGGATCGGAC	60.051	20	ATTTACTGTTGTGCCCCTGG	59.853	20	221	1605	1825	GCAAGAAAATGCACGAAACA	59.856	20	ATTTACTGTTGTGCCCCTGG	59.853	20	159	1667	1825	TTTTCTTTCGTGGATCGGAC	60.051	20	AAGCTTCGGGTTTCTCGTTT	60.242	20	183	1605	1787
c40308_g1_i1	2	p3	(GCA)5	15	1655	1669	TTTTCTTGGATTGGGAATGG	59.733	20	CGGATGGGCACTCTTAACAT	59.955	20	250	1551	1800	TGGCCTGTCAGCTCTAATCA	59.547	20	CGGATGGGCACTCTTAACAT	59.955	20	208	1593	1800	ATCACATCTATTGGCGGTGG	60.744	20	CGGATGGGCACTCTTAACAT	59.955	20	192	1609	1800
c6367_g1_i1	1	p1	(T)10	10	167	176	TTTTCTTGAACTCCCTCCCC	60.414	20	CAAACTCCTCCATAGTCCCTCA	60.488	22	105	97	201	TGGAACGTCCTGACAAACCT	60.545	20	CAAACTCCTCCATAGTCCCTCA	60.488	22	187	15	201	CTGGAACGTCCTGACAAACC	60.545	20	CAAACTCCTCCATAGTCCCTCA	60.488	22	188	14	201
c13048_g1_i1	1	p1	(T)10	10	284	293	TTTTCTCCTTTCTGGATTTTGG	59.583	22	GCAAAAGTGCACTGGAGGAT	60.263	20	221	167	387	TTCTCCTTTCTGGATTTTGGTC	59.571	22	GCAAAAGTGCACTGGAGGAT	60.263	20	219	169	387	TTTTCTCCTTTCTGGATTTTGG	59.583	22	TGCACTGGAGGATACCATTG	59.522	20	214	167	380
c29720_g1_i1	1	p3	(CTT)6	18	81	98	TTTTCTCAATCGGGTCAGGT	59.526	20	GGCGTAATGACGTTGGAAGT	60	20	147	44	190	GTTTTCTCAATCGGGTCAGG	59.526	20	GGCGTAATGACGTTGGAAGT	60	20	148	43	190	GGTTTTCTCAATCGGGTCAG	59.526	20	GGCGTAATGACGTTGGAAGT	60	20	149	42	190
c22514_g1_i1	1	p2	(GA)7	14	1164	1177	TTTTCGGGGAGATTGAAATG	59.872	20	GCTCTCCCTCGTATCCATCA	60.181	20	114	1120	1233	AGAGGGCCGGAGAAAGATAG	59.805	20	GCTCTCCCTCGTATCCATCA	60.181	20	192	1042	1233	AGAGGGCCGGAGAAAGATAG	59.805	20	CTCTTTCGCTCTCCCTCGTA	59.711	20	199	1042	1240
c41256_g1_i1	1	p2	(CT)6	12	180	191	TTTTCGAGGGAAGAGGGATT	60.011	20	GAGAGAGCGGGAGACAGAGA	59.817	20	224	106	329	TTTTCGAGGGAAGAGGGATT	60.011	20	AATCTTTCGGTCTTTGGGGT	59.805	20	129	106	234	TTTTCGAGGGAAGAGGGATT	60.011	20	GGGTCCAATTGGTTTCACAG	60.21	20	113	106	218
c44509_g1_i1	1	p1	(A)17	17	157	173	TTTTCCTCTCAATCTCACCCA	59.656	21	TTGCAAAGCTAAGCTGAAACA	58.901	21	110	104	213	TTTCCTCTCAATCTCACCCAA	59.656	21	TTGCAAAGCTAAGCTGAAACA	58.901	21	109	105	213	TTTTCCTCTCAATCTCACCCA	59.656	21	TGTTGCAAAGCTAAGCTGAAA	58.901	21	112	104	215
c43030_g1_i1	1	p1	(T)10	10	505	514	TTTTCATTTTCAACCCAGCC	59.916	20	GATGAAGCACGATCAAGCAA	59.955	20	206	347	552	GGAGGGCATTCTCTTCCTTT	59.651	20	GATGAAGCACGATCAAGCAA	59.955	20	128	425	552	ACCTTTTCACCAATGCGTGT	60.419	20	GATGAAGCACGATCAAGCAA	59.955	20	269	284	552
c21594_g1_i1	1	p2	(GA)7	14	168	181	TTTTCATTGTCAGTTGCCCA	60.088	20	GCTTTCCCAGGTTGAAATGA	60.051	20	108	100	207	TTTTCATTGTCAGTTGCCCA	60.088	20	CTTACGCTTTCCCAGGTTGA	60.241	20	113	100	212	TTTTCATTGTCAGTTGCCCA	60.088	20	TTACGCTTTCCCAGGTTGAA	60.608	20	112	100	211
c28682_g1_i1	1	p3	(GAT)5	15	777	791	TTTTCACGTCTTTCAGCACG	60.027	20	CACTGCCGTGGTCAAGATAA	59.716	20	276	560	835	ATGAGTCCGTCTATGGCACC	59.957	20	CACTGCCGTGGTCAAGATAA	59.716	20	243	593	835	GGGTTCTTCCAAGCATTTCA	60.051	20	CACTGCCGTGGTCAAGATAA	59.716	20	101	735	835
c32816_g1_i2	1	p3	(CAA)5	15	54	68	TTTTCACATTTTCTTCTATTTTGTGTT	58.744	27	ATGCCATGGTTGGTGGTAGT	60.119	20	115	10	124	TTTTCACATTTTCTTCTATTTTGTGTT	58.744	27	GGGGCAGTTAGCTTTCTCCT	59.848	20	195	10	204	TTTCACATTTTCTTCTATTTTGTGTT	57.597	26	ATGCCATGGTTGGTGGTAGT	60.119	20	114	11	124
c6733_g1_i1	1	p1	(A)10	10	120	129	TTTTCAAATCCGTTTCCCAG	59.91	20	CGGTCTTTGCTTCCCTTTTT	60.584	20	136	38	173	CTTTTCAAATCCGTTTCCCA	59.91	20	CGGTCTTTGCTTCCCTTTTT	60.584	20	137	37	173	CAAGCTGCAGCCATCACTTA	60.157	20	CGGTCTTTGCTTCCCTTTTT	60.584	20	162	12	173
c40081_g1_i1	1	p2	(AG)6	12	1248	1259	TTTTACCGCCGTACTTCACC	59.996	20	GACGACGACGGTTGGTAGTT	60.035	20	186	1158	1343	CGTACTTCACCGCTACCCAT	60.015	20	GACGACGACGGTTGGTAGTT	60.035	20	177	1167	1343	TTTTACCGCCGTACTTCACC	59.996	20	ACCCCCGCATAAATTGTGTA	60.074	20	136	1158	1293
c42190_g1_i1	1	p1	(T)11	11	28	38	TTTTAATCGCTATTCTTGGGGA	59.935	22	AGCCACAAATAGGCACAACC	60	20	191	3	193	TTTTAATCGCTATTCTTGGGGA	59.935	22	GAAGGACAGAGTCCGACAGC	59.993	20	136	3	138	TTTTAATCGCTATTCTTGGGGA	59.935	22	CAGATGCTGTCAACCACCAC	60.162	20	264	3	266
c28959_g1_i1	2	p2	(AT)6	12	355	366	TTTGTTTGTTGTTGCAGGGA	60.127	20	CCTCCGTTCACAGGCTACAC	60.711	20	183	332	514	TTTGTTTGTTGTTGCAGGGA	60.127	20	CTCCGTTCACAGGCTACACC	60.711	20	182	332	513	TTTGTTTGTTGTTGCAGGGA	60.127	20	AAAGTTCCCTCCGTTCACAG	59.183	20	190	332	521
c33942_g1_i1	1	p1	(T)13	13	2140	2152	TTTGTTTCTTATCTGGCGGG	60.067	20	TTTGCATCAATCAAAAATCGAC	59.95	22	186	1999	2184	TTTGTTTCTTATCTGGCGGG	60.067	20	TTGCATCAATCAAAAATCGAC	58.615	21	185	1999	2183	CGCCTGCCTTTGTTTCTTAT	59.361	20	TTTGCATCAATCAAAAATCGAC	59.95	22	194	1991	2184
c38537_g3_i1	1	p2	(TC)6	12	77	88	TTTGTTTCCAACTAAATATTCAAGAAA	58.742	27	TGAAAGCAGCGATGATGAAG	60.096	20	171	4	174	TTTTTGTTTCCAACTAAATATTCAAGA	58.742	27	TGAAAGCAGCGATGATGAAG	60.096	20	173	2	174	TTTGTTTCCAACTAAATATTCAAGAAA	58.742	27	GATGATGAAGCGTGAGTGGA	59.794	20	161	4	164
c13417_g1_i1	1	p2	(GA)8	16	361	376	TTTGTTGGTGTTGGGTCTCA	59.976	20	CTCTCGATTGCATCTCCTCC	59.91	20	188	298	485	TTTGTTGGTGTTGGGTCTCA	59.976	20	CCTCTCGATTGCATCTCCTC	59.91	20	189	298	486	TTTGTTGGTGTTGGGTCTCA	59.976	20	CTCCCTCTCGATTGCATCTC	59.91	20	192	298	489
c6430_g1_i1	1	p1	(A)10	10	41	50	TTTGTTGCAATATCACCACTAAAAA	59.837	25	CAAATCGGCAGTGTGAAAGA	59.84	20	190	4	193	TTGTTGCAATATCACCACTAAAAA	58.658	24	CAAATCGGCAGTGTGAAAGA	59.84	20	189	5	193	TGTTGCAATATCACCACTAAAAA	57.361	23	CAAATCGGCAGTGTGAAAGA	59.84	20	188	6	193
c33142_g1_i1	1	p2	(AG)6	12	1115	1126	TTTGTTCCAAGCTAGTGGGG	60.103	20	TTTGTTGCGGTACATCCAAG	59.585	20	258	901	1158	TTTGTTCCAAGCTAGTGGGG	60.103	20	CTTTGTTGCGGTACATCCAA	59.585	20	259	901	1159	GGTTCAAGGGAGGAATGGTT	60.169	20	TTTGTTGCGGTACATCCAAG	59.585	20	165	994	1158
c27590_g1_i1	1	p4	(TCCA)5	20	25	44	TTTGTTACCAATCTCGTGCC	58.625	20	GTAGAAAGGAGGGCCGAATC	60.039	20	222	1	222	TTTGTTACCAATCTCGTGCCT	59.623	21	GTAGAAAGGAGGGCCGAATC	60.039	20	222	1	222	TTTGTTACCAATCTCGTGCC	58.625	20	GGTTGGTTTAGTGGGTGGTG	60.126	20	105	1	105
c4690_g1_i1	1	p1	(T)10	10	151	160	TTTGTGTTTGTTTTGGCAGC	59.752	20	CCCCGTATTAAGGGTCGATT	60.034	20	229	57	285	TTTGTGTTTGTTTTGGCAGC	59.752	20	ACCCCGTATTAAGGGTCGAT	59.554	20	230	57	286	TGTGTTTGTTTTGGCAGCAC	60.742	20	CCCCGTATTAAGGGTCGATT	60.034	20	227	59	285
c42298_g1_i3	2	p2	(AG)7	14	380	393	TTTGTGTGCGGTTGAGAAAG	59.881	20	TGTTGCCTCATAACCATCCA	59.924	20	179	336	514	AGTGTTTGTGTGCGGTTGAG	59.794	20	TGTTGCCTCATAACCATCCA	59.924	20	183	332	514	TTTGTGTGCGGTTGAGAAAG	59.881	20	ACCAACCCTCCCTCAAGTTT	59.834	20	116	336	451
c41615_g1_i1	1	p1	(T)11	11	61	71	TTTGTCTTTTCCGAAGAAGGT	57.97	21	GCGAAAAATTGGGAGAATGA	60.016	20	204	3	206	TTTGTCTTTTCCGAAGAAGGT	57.97	21	ATTGGGAGAATGACAGGCAC	59.934	20	197	3	199	AAGGTACAAAAACTGAAGCCACA	60.082	23	GCGAAAAATTGGGAGAATGA	60.016	20	188	19	206
c42187_g1_i1	1	p2	(CT)6	12	99	110	TTTGTCGTCTCCCTCGTCTC	60.386	20	AGGAACAGAAAGCGCAGGTA	60.015	20	152	13	164	TTTGTCGTCTCCCTCGTCTC	60.386	20	GTTTGGGTGCCGAAATAAGA	59.938	20	202	13	214	TCCTTTGCGTTTGACTCTCA	59.566	20	AGGAACAGAAAGCGCAGGTA	60.015	20	116	49	164
c32175_g2_i1	1	p1	(T)10	10	187	196	TTTGTCCAATCTGTCCACCA	59.935	20	AATGGGGTTTGAAGAAAGGG	60.159	20	195	144	338	TTTGTCCAATCTGTCCACCA	59.935	20	TTCCAACGAACTGTGATTGG	59.541	20	116	144	259	TTTGTCCAATCTGTCCACCA	59.935	20	ATGGGGTTTGAAGAAAGGGA	60.663	20	194	144	337
c31855_g1_i1	2	p2	(GA)6	12	988	999	TTTGTAAGCGCTGAAAGGCT	60.152	20	TTGCTTCCAGTTCCTTGCTT	59.993	20	237	815	1051	CTTTGTAAGCGCTGAAAGGC	60.152	20	TTGCTTCCAGTTCCTTGCTT	59.993	20	238	814	1051	TTTGTAAGCGCTGAAAGGCT	60.152	20	AGTTCCTTGCTTGGCAGAAA	59.993	20	229	815	1043
c33255_g1_i1	1	p1	(A)19	19	2257	2275	TTTGGTGCCACTCCATGTAA	59.964	20	CAAGCATCTTGCCAAAGAGA	59.148	20	138	2191	2328	GATTGACGAGCACGATGAGA	59.95	20	CAAGCATCTTGCCAAAGAGA	59.148	20	264	2065	2328	AGCACGATGAGAAAAGGGAA	59.813	20	CAAGCATCTTGCCAAAGAGA	59.148	20	256	2073	2328
c37354_g1_i1	1	p2	(TC)7	14	1483	1496	TTTGGGTTTGCCTCAGATTC	60.051	20	CCCAAGTCAATGAATCTTCCA	59.918	21	106	1438	1543	GGGTTTGCCTCAGATTCAAG	59.67	20	CCCAAGTCAATGAATCTTCCA	59.918	21	103	1441	1543	TGTTCAATTTGGGTTTGCCT	60.344	20	CCCAAGTCAATGAATCTTCCA	59.918	21	113	1431	1543
c17576_g2_i1	1	p1	(A)12	12	78	89	TTTGGGGTTTAAATCATGTATGTG	59.885	24	GCTTCTGCAGTTTAATGGGG	59.708	20	185	42	226	GGGGTTTAAATCATGTATGTGTGA	59.884	24	GCTTCTGCAGTTTAATGGGG	59.708	20	182	45	226	TTGGGGTTTAAATCATGTATGTG	58.664	23	GCTTCTGCAGTTTAATGGGG	59.708	20	184	43	226
c11796_g1_i1	1	p2	(CT)6	12	256	267	TTTGGGGTGCCTCTAGAATG	60.066	20	TGGAAGACGGTTTCAATTACC	58.938	21	151	185	335	TTTGGGGTGCCTCTAGAATG	60.066	20	TGGAAGACGGTTTCAATTACCT	59.871	22	151	185	335	TTTGGGGTGCCTCTAGAATG	60.066	20	CTGGAAGACGGTTTCAATTACC	59.871	22	152	185	336
c17317_g1_i1	1	p2	(AG)7	14	96	109	TTTGGGGCTAAACTTCGAATAA	59.968	22	GAAGCCTCACACGTCCTCTC	59.993	20	158	47	204	TTTGGGGCTAAACTTCGAATAA	59.968	22	TCCTCTCTCTCTGGCTCTGC	59.969	20	145	47	191	TTGGGGCTAAACTTCGAATAA	58.75	21	GAAGCCTCACACGTCCTCTC	59.993	20	157	48	204
c31368_g1_i2	1	p2	(GA)6	12	644	655	TTTGGGGAAAACCATGAGAG	59.903	20	TCAAACTCCCCACTCAAACC	59.943	20	164	528	691	TTTGGGGAAAACCATGAGAG	59.903	20	TCCATTCAAACTCCCCACTC	59.903	20	169	528	696	TTTGGGGAAAACCATGAGAG	59.903	20	AAACTCCCCACTCAAACCCT	59.834	20	162	528	689
c10754_g1_i1	1	p2	(TA)6	12	531	542	TTTGGCTCAAAGGAAGGAGA	59.926	20	ACATGACCGACGAGGAAAAG	60.111	20	218	385	602	TGACTTTTGGTAAGGGCGAC	60.11	20	ACATGACCGACGAGGAAAAG	60.111	20	251	352	602	AAGGAGATCTTGCTGGTGGA	59.803	20	ACATGACCGACGAGGAAAAG	60.111	20	205	398	602
c28196_g1_i2	1	p4	(CTAG)5	20	763	782	TTTGGATTCGAAATCTTGGC	60.016	20	TACTGCAACTCCATCCCCTT	59.55	20	267	672	938	ATTCGAAATCTTGGCCCTTT	59.909	20	TACTGCAACTCCATCCCCTT	59.55	20	262	677	938	TTTGGATTCGAAATCTTGGC	60.016	20	CCCCCACTTATTCAACCCTC	60.549	20	167	672	838
c38518_g1_i3	1	p1	(T)10	10	514	523	TTTGGACAGCTGCTATTCCC	60.214	20	CCATCCTCATTGAGCCATCT	60.034	20	231	461	691	CAGCTGCTATTCCCAGTGGT	60.277	20	CCATCCTCATTGAGCCATCT	60.034	20	225	467	691	TTTGGACAGCTGCTATTCCC	60.214	20	CTGGAAGGCCGTAAACTTGA	60.241	20	274	461	734
c56428_g1_i1	1	p1	(T)10	10	219	228	TTTGGACACCAACTAACGCA	60.149	20	CCAAATTGTGTATTGACGCTG	59.097	21	165	101	265	TTTGGACACCAACTAACGCA	60.149	20	ACCAAATTGTGTATTGACGCTG	59.926	22	166	101	266	TTGGACACCAACTAACGCAC	59.615	20	CCAAATTGTGTATTGACGCTG	59.097	21	164	102	265
c36464_g1_i1	1	p2	(CT)6	12	1692	1703	TTTGGAAAAACGGTGAAAGC	60.089	20	ATTTTTCACGCCAAATCCTG	59.938	20	247	1608	1854	TGTGCGAGGAAAATATGCAG	59.833	20	AGCCCTCTCTCTCTCTCGCT	59.998	20	266	1644	1909	TTTGGAAAAACGGTGAAAGC	60.089	20	GATGCTCATGCCTCTCCTTC	59.917	20	225	1608	1832
c28340_g1_i1	1	p3	(TCT)5	15	186	200	TTTGCTTTCTTCAAAGCCGT	59.996	20	TCATTTTCATCACGCTGCTC	59.955	20	192	127	318	TTTGCTTTCTTCAAAGCCGT	59.996	20	CACCATCCGGGTTCTCTCTA	60.065	20	259	127	385	TTTGCTTTCTTCAAAGCCGT	59.996	20	TTTTCATCACGCTGCTCTTG	60.134	20	189	127	315
c63545_g1_i1	1	p1	(T)12	12	272	283	TTTGCCTGCCCATCTCTATC	60.177	20	TCCTGTACGTTCTCTGGCCT	59.867	20	248	215	462	TTTGCCTGCCCATCTCTATC	60.177	20	TTAACGACCCCACGGTTTAG	59.855	20	173	215	387	TTGCCTGCCCATCTCTATCT	59.797	20	TCCTGTACGTTCTCTGGCCT	59.867	20	247	216	462
c7763_g1_i1	1	p3	(CTC)6	18	93	110	TTTGCCTCTATCCTCTGCGT	59.978	20	CCGCTTTGTGTGTTAGACGA	59.904	20	192	68	259	TTTGCCTCTATCCTCTGCGT	59.978	20	TCCGCTTTGTGTGTTAGACG	59.904	20	193	68	260	TTTGGCATTTGCCTCTATCC	60.038	20	CCGCTTTGTGTGTTAGACGA	59.904	20	199	61	259
c57823_g1_i1	1	p2	(AC)6	12	181	192	TTTGCCCTTTCTCATTCGAG	60.323	20	TTGAACTTTGGATGCTTTTGG	60.096	21	101	137	237	TTTGCCCTTTCTCATTCGAG	60.323	20	TGAACTTTGGATGCTTTTGG	58.745	20	100	137	236	TTTGCCCTTTCTCATTCGAG	60.323	20	TGAACTTTGGATGCTTTTGGA	60.602	21	100	137	236
c38978_g3_i1	1	p1	(T)14	14	1770	1783	TTTGCCCCGCTAACTTATTG	60.089	20	GGCAGCTCATAGACTCGTCC	59.981	20	209	1700	1908	CTACGCCACAAATACCCGAT	59.845	20	GGCAGCTCATAGACTCGTCC	59.981	20	241	1668	1908	TTTGCCCCGCTAACTTATTG	60.089	20	GTCCGCTATGCTTGGAATGT	60.103	20	193	1700	1892
c47370_g1_i1	1	p2	(CT)6	12	1707	1718	TTTGCCATAGCGTCGTACTG	59.895	20	AAACCAATAAAACCCCCTTTTT	59.089	22	279	1470	1748	TTTGCCATAGCGTCGTACTG	59.895	20	AACCAATAAAACCCCCTTTTT	57.885	21	278	1470	1747	TTTGCCATAGCGTCGTACTG	59.895	20	AAACCAATAAAACCCCCTTTT	57.885	21	279	1470	1748
c27028_g1_i1	1	p1	(A)11	11	225	235	TTTGCATTTATTCCGCTTCC	60.04	20	AGCGCCTAAGAAAGAGGAGG	60.11	20	234	139	372	TTTGCATTTATTCCGCTTCC	60.04	20	AATCTGTTGACTCCTTGGCG	60.255	20	201	139	339	TGCGATCACATCTTTTGCAT	60.228	20	AGCGCCTAAGAAAGAGGAGG	60.11	20	247	126	372
c38451_g2_i1	1	p1	(T)11	11	2349	2359	TTTGCATGCTGTAAATGCGT	60.281	20	CCCATGTCCAACTTCCACTT	59.82	20	120	2279	2398	TTTGCATGCTGTAAATGCGT	60.281	20	ACATCGCTCGTTCAAACACA	60.31	20	204	2279	2482	CTTTGCATGCTGTAAATGCG	60.412	20	CCCATGTCCAACTTCCACTT	59.82	20	121	2278	2398
c26460_g1_i1	1	p1	(T)10	10	1095	1104	TTTGCATGAGAGCATCCATC	59.763	20	GCGCATATCACACTGATTAGG	58.281	21	189	1012	1200	TCGTGATTCTCGGGTCTTTT	59.67	20	GCGCATATCACACTGATTAGG	58.281	21	212	989	1200	TTTGCATGAGAGCATCCATC	59.763	20	TGCGCATATCACACTGATTAGG	61.038	22	190	1012	1201
c17733_g1_i1	1	p1	(A)11	11	258	268	TTTGCACTAATCGAAGGCAG	59.062	20	CCAAGGGTACCTGTGAATGC	60.375	20	274	38	311	CTTTGCACTAATCGAAGGCA	59.062	20	CCAAGGGTACCTGTGAATGC	60.375	20	275	37	311	CTTTGCACTAATCGAAGGCAG	60.025	21	CCAAGGGTACCTGTGAATGC	60.375	20	275	37	311
c30574_g1_i1	1	p1	(A)11	11	322	332	TTTGATTTCGATCCTGGCAT	60.414	20	TCATCAAGTTATTGCAGCGG	59.833	20	237	178	414	TTTGATTTCGATCCTGGCAT	60.414	20	CCTTTGAAGAATGGACAGGC	59.67	20	278	178	455	AAGAGGCATTTCTCCCCATT	59.903	20	AAGGTTCTTCAAGGCATTCG	59.312	20	259	120	378
c42332_g1_i2	1	p2	(AG)9	18	686	703	TTTGATTCGTTCTGCTGCAA	60.523	20	CTGTTGGTGCTCACGACAGT	59.94	20	262	593	854	TTGATTCGTTCTGCTGCAAT	59.425	20	CTGCTTGATTTTGGACAGCA	59.988	20	152	594	745	TTGATTCGTTCTGCTGCAAT	59.425	20	CTGTTGGTGCTCACGACAGT	59.94	20	261	594	854
c13518_g1_i1	1	p2	(GA)6	12	34	45	TTTGATCCTATAATCATGTACTGAGC	57.929	26	CCATCAACTGGTTGCACATC	59.967	20	269	1	269	TTTGATCCTATAATCATGTACTGAGC	57.929	26	CGGTCAAGAACCCATCAACT	59.966	20	280	1	280	TTTGATCCTATAATCATGTACTGAGC	57.929	26	TTGAACCTCTCCTCGTCGTT	59.844	20	212	1	212
c35280_g1_i2	1	p3	(ATC)5	15	619	633	TTTGAGGGTTCTCCCAACAC	59.943	20	GTTCCCGACTGGTCACAGAT	59.969	20	258	450	707	GGTTCTCCCAACACCTTCAA	59.943	20	GTTCCCGACTGGTCACAGAT	59.969	20	252	456	707	CTTTGAGGGTTCTCCCAACA	60.081	20	GTTCCCGACTGGTCACAGAT	59.969	20	259	449	707
c36087_g3_i1	1	p1	(T)15	15	262	276	TTTGAGCCTTAGCCCATCAG	60.344	20	GTGGGACAACTAGGACTCGG	59.574	20	181	221	401	TTAGCCCATCAGAGAGTGCC	60.362	20	GTGGGACAACTAGGACTCGG	59.574	20	173	229	401	TTTGAGCCTTAGCCCATCAG	60.344	20	CAACAGGATTGAGTGGGACA	59.52	20	193	221	413
c42024_g1_i2	1	p1	(A)10	10	3004	3013	TTTGAGAGGGAAATGATCCG	60.006	20	AGCCTTACAGTGCAGGTTCG	60.453	20	229	2810	3038	TGAAACCAACCCGAATTAGC	59.938	20	AGCCTTACAGTGCAGGTTCG	60.453	20	277	2762	3038	GAATCAGGCTGGGAAGATCA	60.158	20	AGCCTTACAGTGCAGGTTCG	60.453	20	175	2864	3038
c38787_g1_i1	1	p1	(A)11	11	1454	1464	TTTGAGAGGCGGCTGTAGAT	59.978	20	TGTTAAAACCCGAGACAGGG	59.964	20	195	1381	1575	GGGGACAGTTACCGAACAGA	59.966	20	TGTTAAAACCCGAGACAGGG	59.964	20	270	1306	1575	TTTGAGAGGCGGCTGTAGAT	59.978	20	ACAGGGTAGGGTTGGGGTAG	60.103	20	181	1381	1561
c38857_g1_i1	2	p1	(A)11	11	242	252	TTTGAATGACTTTCCCTGCC	60.051	20	GCTCTTGATGAAGCCACTCC	59.957	20	259	41	299	TTTGAATGACTTTCCCTGCC	60.051	20	GATGAAGCCACTCCTGTTCC	59.661	20	253	41	293	TTTCCCTGCCCAATCTTACA	60.439	20	GCTCTTGATGAAGCCACTCC	59.957	20	249	51	299
c30139_g2_i1	1	p3	(GGA)5	15	580	594	TTTGAAGGGGGATGAAACTG	59.903	20	TGCTTAAATGCTGTTGCTGG	60.014	20	135	520	654	AAGCACACGCAAACCCTAAC	60.176	20	TGCTTAAATGCTGTTGCTGG	60.014	20	276	379	654	TTTGAAGGGGGATGAAACTG	59.903	20	TCAATTGCAGAAAAGCATGG	59.809	20	272	520	791
c28482_g1_i1	2	p1	(A)13	13	326	338	TTTGAAGCAGTCATTTTGCG	59.992	20	GAACACCACCCAAGAGAGGA	60.088	20	252	126	377	CCATTGTGTTTCAATGGTGC	59.823	20	GAACACCACCCAAGAGAGGA	60.088	20	201	177	377	TTTGAAGCAGTCATTTTGCG	59.992	20	AACACCACCCAAGAGAGGAA	59.549	20	251	126	376
c33844_g1_i1	1	p2	(TC)8	16	55	70	TTTGAAAGTTGCCGAGAAAAA	59.855	21	GGTCAGCCAGAGAGAACAGG	59.986	20	109	9	117	TTTTGAAAGTTGCCGAGAAAA	59.855	21	GGTCAGCCAGAGAGAACAGG	59.986	20	110	8	117	TTTGAAAGTTGCCGAGAAAAA	59.855	21	CTCGGTCAGCCAGAGAGAAC	60.135	20	112	9	120
c6243_g1_i1	1	p1	(T)11	11	262	272	TTTCTTTTGCTGGCTCTACCA	60.004	21	CGCACCAAACTTTAGGAGAAG	59.028	21	247	59	305	TTTCTTTTGCTGGCTCTACCA	60.004	21	CGCACCAAACTTTAGGAGAA	58.027	20	247	59	305	TTGGACTTGCTGGTGATTTCT	59.726	21	CGCACCAAACTTTAGGAGAAG	59.028	21	123	183	305
c39795_g4_i1	3	c	(T)10cgtcgcttgatgtgtgtgtatacca(T)15	50	473	522	TTTCTTTGGTTGCTGGGATT	59.546	20	TGGATACTTTAGAGGACAACACACA	59.975	25	113	443	555	TTTTCTTTGGTTGCTGGGAT	59.546	20	TGGATACTTTAGAGGACAACACACA	59.975	25	114	442	555	CACGTTTTGGTTTTTAGGGC	59.492	20	TGGATACTTTAGAGGACAACACACA	59.975	25	238	318	555
c34296_g1_i1	1	p2	(GT)6	12	192	203	TTTCTTTCGACTGAAACGCC	60.365	20	CAATCCCTGATCCTCTTGGA	60.003	20	270	157	426	CTCGCCCGTTCATTACAAGT	60.132	20	TGTCTTCACCGCCATAGTCA	60.263	20	235	66	300	CTCGCCCGTTCATTACAAGT	60.132	20	AGAGTTGTCTTCACCGCCAT	59.727	20	240	66	305
c18884_g1_i1	1	p2	(TC)6	12	40	51	TTTCTTGGGGAAGAGTCGAA	59.784	20	GAAAAGCTTAGCGCTGGAGA	59.867	20	161	2	162	TTTCTTGGGGAAGAGTCGAA	59.784	20	GAGAAAAGCTTAGCGCTGGA	59.867	20	163	2	164	TTTCTTGGGGAAGAGTCGAA	59.784	20	ATCCATCGACGAGGAGAGAA	59.761	20	183	2	184
c21322_g1_i1	1	p1	(A)10	10	158	167	TTTCTTCACAAGCTGCATGG	59.988	20	TGCCGTATTGCATGTTGATT	59.96	20	162	35	196	AAAATGCATGGCAACAATGA	59.937	20	TGCCGTATTGCATGTTGATT	59.96	20	139	58	196	TGGAGTAAAATGCATGGCAA	60.073	20	TGCCGTATTGCATGTTGATT	59.96	20	145	52	196
c28030_g3_i1	1	p2	(GA)8	16	96	111	TTTCTGTCCGCGTTCTCTCT	60.134	20	CTAGTGGCACCGCGTCTATT	60.292	20	161	42	202	TTTCTGTCCGCGTTCTCTCT	60.134	20	GAAGTTCTTGGTCTTCGGCA	60.375	20	241	42	282	TTTCTGTCCGCGTTCTCTCT	60.134	20	TGAAGTTCTTGGTCTTCGGC	60.375	20	242	42	283
c18678_g1_i1	1	p1	(A)10	10	37	46	TTTCTGGTCTTCTTCCCATTG	59.157	21	TGTTGTTGAGGCATCTGAGC	59.992	20	217	13	229	TTTCTGGTCTTCTTCCCATTG	59.157	21	TGAAGTTGGGAGCTTCTCGT	59.989	20	251	13	263	TTTCTGGTCTTCTTCCCATTG	59.157	21	AGTTGGGAGCTTCTCGTTGA	59.989	20	248	13	260
c25432_g1_i1	2	p2	(GA)6	12	1337	1348	TTTCTGAGGAGCAGAGGAGC	59.827	20	ACCGAACACCCACAAAACTC	59.867	20	249	1152	1400	GCAGACCGTAAAATCGAGGA	60.214	20	ACCGAACACCCACAAAACTC	59.867	20	164	1237	1400	CGGCGTGGATAAATATGGAG	60.302	20	ACCGAACACCCACAAAACTC	59.867	20	278	1123	1400
c10022_g1_i1	1	p1	(A)11	11	191	201	TTTCTGAGACACTATGCACGC	59.09	21	TGAATGCCAGAATAGCACCA	60.22	20	122	110	231	TTTCTGAGACACTATGCACGC	59.09	21	AAGCGAATGAATGCCAGAAT	59.674	20	129	110	238	TGTCAGGGCCCTATATTTTCTG	60.324	22	TGAATGCCAGAATAGCACCA	60.22	20	138	94	231
c65325_g1_i1	1	p1	(T)12	12	146	157	TTTCTCTGCCCCAAAACAAC	60.088	20	TGCTTGCATGCTTTTGAAAC	59.999	20	136	45	180	CTGCCCCAAAACAACTCCTA	60.103	20	TGCTTGCATGCTTTTGAAAC	59.999	20	131	50	180	TTTCTCTGCCCCAAAACAAC	60.088	20	GAATGCTTGCATGCTTTTGA	59.96	20	139	45	183
c24505_g1_i1	3	p1	(T)12	12	354	365	TTTCTCGAATTCGCACTCCT	59.955	20	ACCATTGCTGTCTCCAAACC	59.973	20	221	190	410	TTTCTCGAATTCGCACTCCT	59.955	20	CATCTTCACAATCCAGGGCT	60.073	20	246	190	435	AGATCGAGCTTTTTGGGGTT	60.074	20	CATCTTCACAATCCAGGGCT	60.073	20	124	312	435
c37443_g1_i1	1	p1	(T)16	16	211	226	TTTCTCCTCCCTCCCTTCAT	60.008	20	GCAAATTGGGCAGGAAACTA	60.074	20	237	92	328	ATTTCTCCTCCCTCCCTTCA	60.008	20	GCAAATTGGGCAGGAAACTA	60.074	20	238	91	328	TCCCAACCAATCTCGATCTC	60.011	20	GCAAATTGGGCAGGAAACTA	60.074	20	149	180	328
c32609_g2_i2	1	p2	(AT)8	16	1274	1289	TTTCTCCCATATTTGGCCTG	59.894	20	TGAATGTGCAAAGACACTTGC	59.903	21	187	1161	1347	CTACGGCCAAGCGTAACATT	60.152	20	TGAATGTGCAAAGACACTTGC	59.903	21	205	1143	1347	GCCAAGCGTAACATTTCTCC	59.713	20	TGAATGTGCAAAGACACTTGC	59.903	21	200	1148	1347
c20179_g1_i1	1	p1	(A)10	10	149	158	TTTCTCCCAGAAACCCCTCT	60.045	20	GATCGTTCCCATCACCAATC	60.143	20	220	108	327	GCCACTCTGCCTCTCGTTAG	60.156	20	GGCCTTCTTAGGGTTTTTGG	59.939	20	130	75	204	TTTTTCTCCCAGAAACCCCT	59.912	20	GATCGTTCCCATCACCAATC	60.143	20	222	106	327
c17567_g1_i1	1	p1	(A)14	14	649	662	TTTCTAGGTCATGCGAAGGG	60.206	20	AACGTCAACAACACCACGAA	60.049	20	267	504	770	TTTCTAGGTCATGCGAAGGG	60.206	20	ACGTCAACAACACCACGAAA	60.049	20	266	504	769	GCGCCACTCTCTTTCTGAGT	59.751	20	CATAGTGTGAGCTGGGAGCA	60.008	20	249	582	830
c28865_g2_i1	1	p3	(GCA)6	18	76	93	TTTCTAGGCTTTGAGCTGCAC	59.783	21	CTCCACGAAGGAGAAGCAAC	59.989	20	179	44	222	TTTCTAGGCTTTGAGCTGCAC	59.783	21	ATCTCCACGAAGGAGAAGCA	59.95	20	181	44	224	ATTGCGTGCACCAAATTAAG	58.701	20	CTCCACGAAGGAGAAGCAAC	59.989	20	199	24	222
c22266_g1_i1	1	p2	(GA)7	14	43	56	TTTCTAGGAAGGGCACGTCA	60.766	20	CTGTTTGATTTACGCCCCAT	59.823	20	241	17	257	TTTCTAGGAAGGGCACGTCA	60.766	20	TTTACGCCCCATTTGGATAC	59.66	20	233	17	249	TTTCTAGGAAGGGCACGTCA	60.766	20	CACCTGTTTGATTTACGCCC	60.365	20	244	17	260
c62911_g1_i1	1	p4	(AATC)5	20	137	156	TTTCTACGGCAGATTCCCAC	60.074	20	AAGATGCTCTATAATTCCAAGCAAA	59.706	25	182	11	192	CAGCCCACGATTTAGCGTAT	60.117	20	AAGATGCTCTATAATTCCAAGCAAA	59.706	25	151	42	192	TTTCTACGGCAGATTCCCAC	60.074	20	GATGCTCTATAATTCCAAGCAAA	57.64	23	180	11	190
c33896_g1_i2	2	p3	(TCT)5	15	1199	1213	TTTCGTCATTCTCTTCGCCT	59.955	20	TTCTTCAATGGTCCCTCGAC	60.05	20	163	1115	1277	ACTTCCTCAAAGTCCCCGAT	59.935	20	TTCTTCAATGGTCCCTCGAC	60.05	20	131	1147	1277	ACTCGACGTCTTTGGTGCTT	59.914	20	TTCTTCAATGGTCCCTCGAC	60.05	20	267	1011	1277
c41603_g2_i1	1	p2	(AG)6	12	110	121	TTTCGTAGCCAACAAACGTG	59.769	20	TTCCAGCTCTTGCCTCATTT	59.955	20	228	40	267	TTTCGTAGCCAACAAACGTG	59.769	20	TCCATTGTGTTGACCCAAGA	59.935	20	173	40	212	TTTCGTAGCCAACAAACGTG	59.769	20	CCTCATTTCGGTCGTCATTT	59.933	20	216	40	255
c32382_g1_i1	2	p3	(GCA)5	15	1142	1156	TTTCGTAGAACCCATTTGGC	59.938	20	TTTAGCATGGGGAGAGATGG	60.029	20	216	1051	1266	TTTCGTAGAACCCATTTGGC	59.938	20	TAGCATGGGGAGAGATGGAC	60.034	20	214	1051	1264	TTGGCTCGGTTTCGTAGAAC	60.249	20	TTTAGCATGGGGAGAGATGG	60.029	20	225	1042	1266
c38260_g1_i1	1	p1	(A)12	12	303	314	TTTCGTACCGAGTAATCCCG	59.953	20	GGCCTCAGAATGATTGGTGT	59.934	20	271	88	358	CGTACCGAGTAATCCCGTGT	59.875	20	GGCCTCAGAATGATTGGTGT	59.934	20	268	91	358	GGCAAACAAAAGACCAGAGC	59.859	20	GGCCTCAGAATGATTGGTGT	59.934	20	224	135	358
c56479_g1_i1	1	p2	(TG)6	12	285	296	TTTCGGTAAGCATCTTTGGG	60.067	20	TGGGCTTTAAATATCATTTTCCTC	59.739	24	196	184	379	TCGGTAAGCATCTTTGGGAC	60.074	20	TGGGCTTTAAATATCATTTTCCTC	59.739	24	194	186	379	TTTCGGTAAGCATCTTTGGG	60.067	20	GGGCTTTAAATATCATTTTCCTCC	60.365	24	195	184	378
c35120_g1_i1	2	p1	(T)13	13	1466	1478	TTTCGGGTGAACTCCAAGTC	60.088	20	TCCATCCTTTGCAAAACAGA	59.247	20	136	1378	1513	TGACCAAGATTCTGCTGCTG	60.136	20	TCCATCCTTTGCAAAACAGA	59.247	20	213	1301	1513	TTTCGGGTGAACTCCAAGTC	60.088	20	TGATTGGAAACGAAGGAACA	59.097	20	274	1378	1651
c66038_g1_i1	1	p1	(T)14	14	166	179	TTTCGGGGTCGTCTTCATAG	60.066	20	GTCTAGGCCACCACCGACTA	60.134	20	134	109	242	CTTTCGGGGTCGTCTTCATA	60.066	20	GTCTAGGCCACCACCGACTA	60.134	20	135	108	242	TTTCGGGGTCGTCTTCATAG	60.066	20	CACTGCCAGGAAACATTGTG	60.152	20	204	109	312
c19589_g1_i2	1	p2	(CT)6	12	170	181	TTTCGGGCATTTTGATCTTC	60.016	20	CACCAAATGGAATTTCCCAG	60.162	20	136	146	281	TTTCGGGCATTTTGATCTTC	60.016	20	GCGTTTTCACCAAATGGAAT	59.807	20	143	146	288	ATGAATCTGCGCTTGTGTTG	59.871	20	CACCAAATGGAATTTCCCAG	60.162	20	247	35	281
c29612_g1_i1	1	p1	(T)10	10	381	390	TTTCGGCGCAGCTTACTAAT	60.006	20	AGCAAATTTGTTTTGTGCAAG	58.02	21	185	298	482	AATTTCGGCGCAGCTTACTA	60.006	20	AGCAAATTTGTTTTGTGCAAG	58.02	21	187	296	482	TTTCGGCGCAGCTTACTAAT	60.006	20	GCAAATTTGTTTTGTGCAAGT	57.876	21	184	298	481
c36463_g1_i1	2	p3	(TTC)5	15	1317	1331	TTTCGCGTTCTTCTCCTCAT	59.955	20	GGTGCGGTGGAGATTAAGAA	60.074	20	189	1264	1452	TTTCGCGTTCTTCTCCTCAT	59.955	20	GAGAGTGGTGGTGGAAGCAT	60.12	20	215	1264	1478	TTTCGCGTTCTTCTCCTCAT	59.955	20	GTGATGGAGTGGATTGGGAC	60.184	20	162	1264	1425
c33892_g1_i1	1	p2	(TC)8	16	1450	1465	TTTCGAGAGCTGCAGTGAGA	60.008	20	ATCCTTGATAGCATCGTCGG	60.059	20	193	1320	1512	TCTTTCGAGAGCTGCAGTGA	60.008	20	ATCCTTGATAGCATCGTCGG	60.059	20	195	1318	1512	AAGACAGGCTCGGATTGCTA	59.978	20	ATCCTTGATAGCATCGTCGG	60.059	20	168	1345	1512
c39573_g1_i1	1	p2	(AT)6	12	2625	2636	TTTCCTTGTGTGGACAACCA	59.976	20	TCAAATTGGGACCAAGGAGT	59.381	20	194	2526	2719	TTTCCTTGTGTGGACAACCA	59.976	20	AATCAAATTGGGACCAAGGA	59.22	20	196	2526	2721	TTTCCTTGTGTGGACAACCA	59.976	20	GGGAAAAAGATCCCACTTGC	60.807	20	238	2526	2763
c41596_g2_i2	1	p2	(CT)7	14	190	203	TTTCCTTGCACCCACTCTCT	59.844	20	CCAAAATTCAGGGTGATTGG	60.162	20	155	140	294	TCTTTCCTTGCACCCACTCT	59.844	20	CCAAAATTCAGGGTGATTGG	60.162	20	157	138	294	TTGGACTCTTTCCTTGCACC	60.232	20	CCAAAATTCAGGGTGATTGG	60.162	20	163	132	294
c5076_g1_i1	1	p1	(A)11	11	163	173	TTTCCTGTTTTGTTACCGGG	59.833	20	AGCAAAGGAAGTGGAAACCA	59.711	20	188	131	318	TCCTGTTTTGTTACCGGGAC	59.83	20	AGCAAAGGAAGTGGAAACCA	59.711	20	186	133	318	TTTCCTGTTTTGTTACCGGG	59.833	20	GCAAAGGAAGTGGAAACCAT	59.031	20	187	131	317
c39281_g1_i1	1	p1	(A)11	11	132	142	TTTCCTACCCATGAAAACCC	58.738	20	TGCTGGCCAGTCTATTACCC	60.096	20	273	19	291	TTTCCTACCCATGAAAACCCT	59.69	21	TGCTGGCCAGTCTATTACCC	60.096	20	273	19	291	CTTTCCTACCCATGAAAACCC	59.69	21	TGCTGGCCAGTCTATTACCC	60.096	20	274	18	291
c13930_g1_i1	1	p2	(TA)6	12	346	357	TTTCCGGTCTTGGAGTGAAC	60.088	20	GCATGAGATGAAGAGGAGCA	59.067	20	170	248	417	TGATAATACCCGGTCCTTGC	59.784	20	GCATGAGATGAAGAGGAGCA	59.067	20	213	205	417	CTTTCCGGTCTTGGAGTGAA	60.224	20	GCATGAGATGAAGAGGAGCA	59.067	20	171	247	417
c26654_g1_i1	1	p2	(GA)9	18	802	819	TTTCCGGGATGAAGTGGTAG	59.926	20	GACCAACTCCAAAGCCCATA	59.933	20	195	717	911	TTTTCCGGGATGAAGTGGTA	60.301	20	GACCAACTCCAAAGCCCATA	59.933	20	196	716	911	TTTCCGGGATGAAGTGGTAG	59.926	20	AAGAGAACCAACGACCCTCC	60.489	20	157	717	873
c32959_g1_i2	1	p2	(AG)7	14	92	105	TTTCCCTTGTGATTTCCCTG	59.903	20	GGATTTAGCGGCAGAGACTG	59.978	20	276	67	342	TTTCCCTTGTGATTTCCCTG	59.903	20	TGGATTTAGCGGCAGAGACT	59.978	20	277	67	343	TTTCCCTTGTGATTTCCCTG	59.903	20	TGTATCGACAGCTACTGCGG	60.035	20	120	67	186
c30579_g1_i1	1	p2	(CT)6	12	54	65	TTTCCCGCTAAAAGTACCCC	60.305	20	TGTATATCCCCTTCCCCACA	60.006	20	201	0	200	TTTCCCGCTAAAAGTACCCC	60.305	20	TCGGAGATGTTGACGATGAG	59.787	20	262	0	261	TTTCCCGCTAAAAGTACCCC	60.305	20	CCATGTATATCCCCTTCCCC	60.224	20	204	0	203
c31773_g1_i1	1	p2	(TA)6	12	161	172	TTTCCCAGCTACCTTCATGG	60.066	20	ATCAAGCGGGTACAAGATGG	59.955	20	256	70	325	TTTCCATCAAAACGCATTCA	60.051	20	ATTGCAGATCAGGACCCATC	59.893	20	240	18	257	TTTCCATCAAAACGCATTCA	60.051	20	GATTGCAGATCAGGACCCAT	59.893	20	241	18	258
c29140_g1_i1	2	p2	(TC)6	12	169	180	TTTCCATCTTGGCCATCTTC	60.014	20	CTTGTGGGTATCGTCGTCCT	59.989	20	232	137	368	TTTCCATCTTGGCCATCTTC	60.014	20	TATCGTCGTCCTTGGGGTAG	59.948	20	224	137	360	TTTCCATCTTGGCCATCTTC	60.014	20	CGTCGTCCTTGGGGTAGATA	59.948	20	221	137	357
c36590_g1_i1	1	p2	(GA)7	14	1420	1433	TTTCCATACCCACAAGCTCC	59.933	20	CTGTTGCTTGATCCTCCCTC	59.803	20	275	1249	1523	TCCATACCCACAAGCTCCTC	60.073	20	CTGTTGCTTGATCCTCCCTC	59.803	20	273	1251	1523	GCTCCTCCCATTGTACCAGA	60.073	20	CTGTTGCTTGATCCTCCCTC	59.803	20	260	1264	1523
c28993_g1_i1	1	p2	(AG)7	14	235	248	TTTCCAGCCCACTCTTTTTC	59.288	20	TCTTCGTTCATTTTGCCTCC	60.192	20	187	138	324	GCTTTTCCAGCCCACTCTTT	60.743	20	TCTTCGTTCATTTTGCCTCC	60.192	20	190	135	324	TTTCCAGCCCACTCTTTTTC	59.288	20	CGTCTTCGTTCATTTTGCCT	60.249	20	189	138	326
c24731_g1_i1	1	p1	(A)10	10	244	253	TTTCCACTGAAAAATTGGGG	59.772	20	CCCTCTCAACCCTAACCACA	59.959	20	261	221	481	TTTCCACTGAAAAATTGGGG	59.772	20	TAACATGCACCTCCGATTCA	60.073	20	158	221	378	TTTCCACTGAAAAATTGGGG	59.772	20	TCCTTCTTGCTCCGATCCTA	59.91	20	192	221	412
c27131_g1_i1	1	p2	(TC)6	12	112	123	TTTCAGTCAAAGCCCTCGTT	59.853	20	GAGCTACTGAAGGGCTGGTG	60.012	20	133	81	213	TTTCAGTCAAAGCCCTCGTT	59.853	20	TCACTCCCCTAAAATGCACC	59.933	20	279	81	359	TTTTCAGTCAAAGCCCTCGT	59.853	20	TCACTCCCCTAAAATGCACC	59.933	20	280	80	359
c33764_g1_i1	1	p1	(C)12	12	753	764	TTTCAGAAATGGGTGCCCT	60.445	19	TTGTGAGCCAGAAGGAAAAGA	59.978	21	193	621	813	GCACAACTTGACTTTGATGGG	60.544	21	TTGTGAGCCAGAAGGAAAAGA	59.978	21	254	560	813	ACGCGATCAGTCCAGGTGTA	61.688	20	TCAAATGCGATAACTGGGAA	59.112	20	273	645	917
c22730_g1_i1	1	p2	(TC)7	14	204	217	TTTCACAGATGACAGGTGCC	59.682	20	ACAGCTCGGAGTCGACCTTA	60.012	20	252	166	417	TTTCACAGATGACAGGTGCC	59.682	20	AAGATCAGGTGGTCCCACAG	59.962	20	108	166	273	TTTCACAGATGACAGGTGCC	59.682	20	ATTCGAAGGCACAGAGGAGA	59.95	20	231	166	396
c29380_g1_i1	1	p2	(TC)6	12	218	229	TTTCAAACTCAGTCGGGTCC	60.088	20	TCCGGCCAGTATATTTTCGT	59.433	20	272	138	409	GGTCCCATCCCTTTTGATTC	60.505	20	TCCGGCCAGTATATTTTCGT	59.433	20	257	153	409	TTTCAAACTCAGTCGGGTCC	60.088	20	ATCCGGCCAGTATATTTTCG	58.922	20	273	138	410
c34185_g3_i1	1	p1	(T)10	10	277	286	TTTATTCCACTGGCTTTCGG	60.067	20	AAAACAGAAGACCAGCGACG	60.431	20	124	190	313	CGGCGTGATTCATCTATGTG	60.096	20	AAAACAGAAGACCAGCGACG	60.431	20	107	207	313	CGGCGTGAATTGCTTTTTAT	60.095	20	TGAAAACAGAAGACCAGCGA	59.566	20	141	175	315
c56610_g1_i1	1	p1	(A)13	13	305	317	TTTATCTGATTTGGGCTGGC	60.038	20	CGGTATCGGTGGAGAAAGAG	59.688	20	260	82	341	TTTATCTGATTTGGGCTGGC	60.038	20	ACGGTATCGGTGGAGAAAGA	59.55	20	261	82	342	TTATCTGATTTGGGCTGGCT	59.668	20	CGGTATCGGTGGAGAAAGAG	59.688	20	259	83	341
c25654_g1_i2	1	p2	(TC)6	12	171	182	TTTATCAGGAACACGGGGAG	59.926	20	GATGCAGGTAGTCGAAAGCC	59.843	20	261	3	263	CCATACTTCGCTCACCGTTT	60.132	20	GATGCAGGTAGTCGAAAGCC	59.843	20	164	100	263	TTTTATCAGGAACACGGGGA	60.301	20	GATGCAGGTAGTCGAAAGCC	59.843	20	262	2	263
c25423_g1_i1	1	p1	(A)10	10	62	71	TTTATCAACCAATAAAAGGAAACG	58.596	24	TAAAAGTTTGCAAGCAGCCA	59.625	20	197	35	231	TTTATCAACCAATAAAAGGAAACG	58.596	24	AAAAGTTTGCAAGCAGCCAC	60.428	20	196	35	230	TTATCAACCAATAAAAGGAAACG	57.38	23	TAAAAGTTTGCAAGCAGCCA	59.625	20	196	36	231
c32318_g1_i2	1	p3	(AGC)5	15	157	171	TTTAGAGGGCATCGATGGAG	60.17	20	AGATTCGGATCTGGTGATGG	59.886	20	221	55	275	TTTAGAGGGCATCGATGGAG	60.17	20	AGGTTGGTGTTGGTGTTGGT	60.174	20	194	55	248	TTTAGAGGGCATCGATGGAG	60.17	20	ATGGGTCTGAAAGGTTGGTG	59.82	20	205	55	259
c32859_g1_i1	1	p3	(CTT)6	18	1058	1075	TTTACTGGTGGAAGAACCCG	59.964	20	CTGAGGCTATTACCGAAGCG	59.996	20	164	1018	1181	CACCTCCTCCTCCTTCTCCT	59.801	20	CTGAGGCTATTACCGAAGCG	59.996	20	212	970	1181	CCGAGCTTTTACTGGTGGAA	60.241	20	CTGAGGCTATTACCGAAGCG	59.996	20	171	1011	1181
c42331_g1_i1	1	p2	(TC)8	16	108	123	TTTACGCAAAGACGATGCAG	60.014	20	TAAAAGTTGGCCTTTGGTCG	60.103	20	216	16	231	CCCATTTACGCAAAGACGAT	59.96	20	TAAAAGTTGGCCTTTGGTCG	60.103	20	220	12	231	GCAAAGACGATGCAGGAGAT	60.37	20	TAAAAGTTGGCCTTTGGTCG	60.103	20	211	21	231
c36792_g1_i2	1	p1	(A)10	10	851	860	TTTACCCAATCAGACCTCGG	59.926	20	GTTCAATAATCGCATTGCCC	60.297	20	271	689	959	TTTACCCAATCAGACCTCGG	59.926	20	TGTTCAATAATCGCATTGCC	59.525	20	272	689	960	AGACCTCGGTGCTAAACGTG	60.312	20	GTTCAATAATCGCATTGCCC	60.297	20	260	700	959
c28286_g1_i1	1	p1	(A)11	11	177	187	TTTACCAGCACTCGATGATCC	60.088	21	GGACACCCACTTGGAAGAAA	59.943	20	255	118	372	TTTACCAGCACTCGATGATCC	60.088	21	GAGGACACCCACTTGGAAGA	60.088	20	257	118	374	TTTACCAGCACTCGATGATCC	60.088	21	GATCCGAGAAGCAGATCAGG	59.91	20	234	118	351
c48688_g1_i1	1	p2	(GA)6	12	221	232	TTTAATGGAGCACTCCCACC	59.933	20	AGGCTTCTGCCAACAGGTAA	59.875	20	247	32	278	TTTAATGGAGCACTCCCACC	59.933	20	AAGGCTTCTGCCAACAGGTA	59.875	20	248	32	279	ACGGCTCCTTGATGAACAAC	60.119	20	AGGCTTCTGCCAACAGGTAA	59.875	20	149	130	278
c37327_g1_i1	2	p2	(TC)9	18	1166	1183	TTTAATCCTCGTTCGGTGGT	59.429	20	AAGAGATGGCCTTTGCTGAA	59.955	20	105	1136	1240	TTTAATCCTCGTTCGGTGGT	59.429	20	AAAGAGATGGCCTTTGCTGA	59.955	20	106	1136	1241	TTTAATCCTCGTTCGGTGGT	59.429	20	AGAGATGGCCTTTGCTGAAA	59.955	20	104	1136	1239
c25668_g1_i2	1	p2	(AG)9	18	32	49	TTTAATCAGTCGGGTCCTGG	59.926	20	AAAAAGTCCATTGCATTCGC	60.081	20	193	1	193	TTTAATCAGTCGGGTCCTGG	59.926	20	GTTGAAGGTGAGAAACCGGA	60.088	20	139	1	139	TTTAATCAGTCGGGTCCTGG	59.926	20	CCCGTTATTGGTTGAAGGTG	60.22	20	149	1	149
c25070_g1_i1	1	p2	(GA)7	14	152	165	TTTAATCACCGTTGGTCCGT	60.227	20	TCTAGAACTTTGCCGAAGCG	60.648	20	215	57	271	TTAATCACCGTTGGTCCGTT	60.227	20	TCTAGAACTTTGCCGAAGCG	60.648	20	214	58	271	AATCACCGTTGGTCCGTTAC	59.717	20	TCTAGAACTTTGCCGAAGCG	60.648	20	212	60	271
c64873_g1_i1	1	p2	(GA)6	12	388	399	TTTAACTTCGTCGGAATCGG	60.067	20	CGTTTACAGAGTCCAATAGGCA	59.29	22	264	162	425	GTTCGAAGTCGGTTGCAGTT	60.299	20	CGTTTACAGAGTCCAATAGGCA	59.29	22	176	250	425	TGGTGAATGACACAGAAGCC	59.682	20	CGTTTACAGAGTCCAATAGGCA	59.29	22	214	212	425
c32131_g1_i1	1	p2	(CT)6	12	88	99	TTTAAAACCCTCTCCAACCG	59.061	20	CCCGTCTCTGCACTCTCTTC	60.135	20	238	51	288	TTTAAAACCCTCTCCAACCG	59.061	20	GGAGAAGCAGAGGCAGAAGA	59.827	20	199	51	249	TAAAACCCTCTCCAACCGC	60.059	19	CCCGTCTCTGCACTCTCTTC	60.135	20	236	53	288
c35961_g1_i2	1	p2	(TC)7	14	397	410	TTGTTTTCCCTAGGCTCCCT	60.068	20	CCAATCACAACCACAGTTGG	59.848	20	201	241	441	GGCATCTGGATAAGGGGTTT	60.152	20	CCAATCACAACCACAGTTGG	59.848	20	242	200	441	GGGGTTTCATCTGGCATTTA	59.762	20	CCAATCACAACCACAGTTGG	59.848	20	229	213	441
c27538_g1_i1	1	p1	(T)10	10	293	302	TTGTTTTAGAACGTTGGGGG	59.833	20	TTATCAGGTAAAAACAAACTCAAAAA	57.669	26	265	83	347	GTTTTAGAACGTTGGGGGCT	60.352	20	TTATCAGGTAAAAACAAACTCAAAAA	57.669	26	263	85	347	TTCTGACAAGGGCTTGAAGG	60.366	20	TTATCAGGTAAAAACAAACTCAAAAA	57.669	26	172	176	347
c39501_g1_i1	1	p3	(AAG)5	15	146	160	TTGTTTGATTTCCTGCCTCC	60.051	20	ACACGGTACAGTAGGGGACG	59.907	20	112	84	195	GTCTCCTACCTTATCCCGGC	59.925	20	GTACAGTAGGGGACGGAGCA	60.134	20	159	32	190	TTGTTTGATTTCCTGCCTCC	60.051	20	GAAAGCCGCTTGAATTTGAC	59.829	20	154	84	237
c34746_g1_i1	1	p2	(TA)6	12	561	572	TTGTTTCTCCCTTCGGATTG	60.044	20	CAAGGATCGAGAAACCCAAA	60.044	20	160	479	638	TTGTTTCTCCCTTCGGATTG	60.044	20	GAGAAACCCAAAATCTGCCA	60.051	20	152	479	630	TTGTTTCTCCCTTCGGATTG	60.044	20	GAAACCCAAAATCTGCCAAA	59.916	20	150	479	628
c36304_g1_i1	1	p3	(CCT)6	18	103	120	TTGTTGCAGCTTTGCTGTTC	60.18	20	TTTCTTCGAGGAAGAGAGCG	59.83	20	140	60	199	TTGTTGCAGCTTTGCTGTTC	60.18	20	GAGGAGCCCTCGAATTTCTT	59.789	20	154	60	213	TTGTTGCAGCTTTGCTGTTC	60.18	20	AGGAGCCCTCGAATTTCTTC	59.789	20	153	60	212
c34979_g2_i1	1	p2	(AG)7	14	43	56	TTGTTCTGTACTGTTTGAGACAATG	58.423	25	TCTGGTAGCTGGGGTATTGG	59.948	20	271	2	272	CTTGTTCTGTACTGTTTGAGACAATG	59.34	26	TCTGGTAGCTGGGGTATTGG	59.948	20	272	1	272	TTGTTCTGTACTGTTTGAGACAATG	58.423	25	GTTCGGATGCCGAGTTCTTA	60.214	20	240	2	241
c36226_g1_i1	1	p2	(CT)7	14	51	64	TTGTTCTCCCTCTCCTTCCA	59.773	20	GCTTTTTCAAGCCAGAAACG	59.996	20	203	1	203	TTGTTCTCCCTCTCCTTCCA	59.773	20	TCTGCTTCTTCAAGTGGGCT	60.134	20	167	1	167	TTGTTCTCCCTCTCCTTCCA	59.773	20	CTTCCTTGATCTGTTCGGGA	60.187	20	149	1	149
c22552_g1_i1	2	p1	(A)11	11	272	282	TTGTGTTTTGGGTGATTGAAA	58.903	21	GGCGCTCATGTGGTTATTTT	59.967	20	144	209	352	TTTGTGTTTTGGGTGATTGAA	58.903	21	GGCGCTCATGTGGTTATTTT	59.967	20	145	208	352	TTGTGTTTTGGGTGATTGAAA	58.903	21	CCATTTGAAGATTCGGCTGT	60.074	20	227	209	435
c30804_g1_i1	1	p2	(TC)8	16	36	51	TTGTGTGTGGTGAAGGTTGG	60.454	20	CGTTGGGATTTTGGGTTATG	60.046	20	138	1	138	TTGTGTGTGGTGAAGGTTGG	60.454	20	GTTATGGGTGGGGAAAAGGT	59.919	20	124	1	124	TTGTGTGTGGTGAAGGTTGG	60.454	20	TTGTAGCCGTCGTGATTGAG	59.864	20	229	1	229
c46011_g1_i1	1	p1	(T)10	10	175	184	TTGTGTGGTGCTGGTTTGAT	60.008	20	GAACAGTTGATACCGGTTTTCT	57.291	22	159	59	217	ATTGTGTGGTGCTGGTTTGA	60.008	20	GAACAGTTGATACCGGTTTTCT	57.291	22	160	58	217	TTGTGTGGTGCTGGTTTGAT	60.008	20	AGAACAGTTGATACCGGTTTTCT	58.273	23	160	59	218
c21136_g1_i1	1	p2	(TG)6	12	117	128	TTGTGTCTCAGCCCAGAATG	59.831	20	GCAACGGCATTAACGAATTT	59.971	20	246	29	274	TGTGTCTCAGCCCAGAATGA	60.402	20	GCAACGGCATTAACGAATTT	59.971	20	245	30	274	TGCTTTATACGCACGCTTGT	59.537	20	GCAACGGCATTAACGAATTT	59.971	20	262	13	274
c64735_g1_i1	1	p3	(TTC)5	15	84	98	TTGTGGCTTTTGCATCTGAG	59.988	20	GGTCTGTCAATTTCCCAAGG	59.381	20	111	38	148	GTTGTGGCTTTTGCATCTGA	59.847	20	GGTCTGTCAATTTCCCAAGG	59.381	20	112	37	148	AGGTTGTGGCTTTTGCATCT	59.74	20	GGTCTGTCAATTTCCCAAGG	59.381	20	114	35	148
c39286_g1_i2	2	p1	(T)10	10	2776	2785	TTGTGGAAAGCCAGAAAGGT	59.711	20	TGACTTCCTGGGTAAATGGC	59.933	20	210	2736	2945	ATCCCTGCTTCAATTGCTGT	59.7	20	TGACTTCCTGGGTAAATGGC	59.933	20	240	2706	2945	ATCCCTGCTTCAATTGCTGT	59.7	20	TCTTTGCTTGACTTCCTGGG	60.366	20	248	2706	2953
c33470_g1_i1	1	p3	(AGA)5	15	64	78	TTGTGCTTGTAGGCGGTGTA	60.316	20	GCACCACAGACTCTTCCTCC	59.841	20	115	38	152	TTGTGCTTGTAGGCGGTGTA	60.316	20	TCTTCCTCCTCCACCAGAAA	59.773	20	104	38	141	TTGTGCTTGTAGGCGGTGTA	60.316	20	TGCAAGGAGAACTTGACGAA	59.566	20	264	38	301
c31041_g1_i1	1	p1	(A)10	10	51	60	TTGTGCTCCTTGTTCCTGC	59.976	19	TAGGGGTGGAAGTTGTCTCG	60.103	20	215	28	242	CTTTTGTGCTCCTTGTTCCTG	59.899	21	TAGGGGTGGAAGTTGTCTCG	60.103	20	218	25	242	TTTTGTGCTCCTTGTTCCTG	58.897	20	TAGGGGTGGAAGTTGTCTCG	60.103	20	217	26	242
c39635_g2_i3	1	p3	(CTG)5	15	378	392	TTGTGCTACCATTCTGCTGC	60.019	20	AAGTTCCGTCTGCAAGCAAT	59.882	20	259	304	562	TTGTGCTACCATTCTGCTGC	60.019	20	GTCTGCAAGCAATGGAACAA	59.847	20	252	304	555	TTGTGCTACCATTCTGCTGC	60.019	20	AATGAAGCCTTAACTGCGGA	59.845	20	208	304	511
c58022_g1_i1	1	p2	(AT)6	12	210	221	TTGTGAACGAACGGTTTTGA	60.127	20	GTACTTCCTAGGGTGGTGCG	59.615	20	121	159	279	GCCTGCAAATGCAAAGAAAT	60.217	20	GTACTTCCTAGGGTGGTGCG	59.615	20	160	120	279	TGTTAGTGGATGCCTGCAAA	60.257	20	GTACTTCCTAGGGTGGTGCG	59.615	20	171	109	279
c41729_g2_i1	1	p1	(A)11	11	37	47	TTGTGAAAGTTGAGATGAAAAGAAA	59.358	25	TGAGGGCAGGTGAAGCTTAT	59.836	20	152	8	159	TGTGAAAGTTGAGATGAAAAGAAAA	59.358	25	TGAGGGCAGGTGAAGCTTAT	59.836	20	151	9	159	TTTGTGAAAGTTGAGATGAAAAGAA	59.358	25	TGAGGGCAGGTGAAGCTTAT	59.836	20	153	7	159
c32439_g1_i2	1	p3	(TTA)6	18	716	733	TTGTCTGCAGCTTGGACTTG	60.175	20	TGGAAAGATCAACCGAATGG	60.832	20	214	563	776	ATCCTCTAGATCACGCCGAA	59.797	20	TGGAAAGATCAACCGAATGG	60.832	20	271	506	776	AATCCTCTAGATCACGCCGA	59.797	20	TGGAAAGATCAACCGAATGG	60.832	20	272	505	776
c19605_g1_i1	1	p2	(TG)6	12	91	102	TTGTCCTCAATAGTCGCACCT	59.749	21	TATGGACTTGCTCACGGACA	60.263	20	129	3	131	TTGTCCTCAATAGTCGCACC	58.724	20	TATGGACTTGCTCACGGACA	60.263	20	129	3	131	TTGTCCTCAATAGTCGCACCT	59.749	21	CTTGCTCACGGACACACATC	60.319	20	123	3	125
c40421_g1_i1	1	p3	(GAG)5	15	341	355	TTGTCCAGGCTTTCTGTGTG	59.873	20	TCAACTGAAATGCTCATGCC	59.805	20	128	286	413	CCACAACTTGTCCAGGCTTT	60.149	20	TCAACTGAAATGCTCATGCC	59.805	20	135	279	413	AATCCCCACAACTTGTCCAG	59.82	20	TCAACTGAAATGCTCATGCC	59.805	20	140	274	413
c35881_g2_i1	1	p1	(T)10	10	1386	1395	TTGTCCAAAAGCCTTCATCA	59.247	20	CTATGACGGGCTTCCAAGAA	60.206	20	275	1179	1453	GGCAGCCATTTTTCTTGTTT	59.205	20	TGGATATTTTCAACTGGCCC	59.762	20	136	1361	1496	TTGTCCAAAAGCCTTCATCA	59.247	20	AATTCCTATGACGGGCTTCC	60.286	20	280	1179	1458
c26388_g1_i1	1	p2	(AG)6	12	1694	1705	TTGTCATTGCCTTCAGCTTG	59.988	20	TTTCCTTTGTACCTTCCCCC	60.159	20	256	1483	1738	GGTTGAGAGGGGAAGAGAGG	60.186	20	CCTAGACTCCCCCGTACTCC	59.95	20	152	1631	1782	GGAGGTTGAGAGGGGAAGAG	60.186	20	CCTAGACTCCCCCGTACTCC	59.95	20	155	1628	1782
c21080_g1_i1	2	p2	(CT)7	14	808	821	TTGTCACCTTGTCGAAGCAG	60.025	20	TACAACCAGTCCCCCTTCAA	60.345	20	187	782	968	GTTGTCACCTTGTCGAAGCA	59.88	20	TACAACCAGTCCCCCTTCAA	60.345	20	188	781	968	TTGTCACCTTGTCGAAGCAG	60.025	20	CAGTCCCCCTTCAACATCTC	59.505	20	181	782	962
c39980_g2_i1	2	p3	(CCT)5	15	1127	1141	TTGTCACCGACACTTCTTCG	59.873	20	AGGCAACGATGTTGATCTCC	60.081	20	200	1042	1241	TTGTCACCGACACTTCTTCG	59.873	20	TGTTGATCTCCGACAAGACG	59.831	20	191	1042	1232	TCGCTACTCGAAGAGCTGGT	60.299	20	AGGCAACGATGTTGATCTCC	60.081	20	183	1059	1241
c20466_g1_i1	1	p1	(A)10	10	179	188	TTGTCAATCGGTTGGGAAAT	60.17	20	CGTTGGAAGATGTTGAAAAAGA	59.244	22	213	10	222	TCAATCGGTTGGGAAATAGG	59.756	20	CGTTGGAAGATGTTGAAAAAGA	59.244	22	210	13	222	AATCGGTTGGGAAATAGGGT	59.532	20	CGTTGGAAGATGTTGAAAAAGA	59.244	22	208	15	222
c42463_g2_i1	1	p2	(CT)7	14	52	65	TTGTCAAGAAGCCCAAGAGG	60.366	20	CCTGCAAAGCAAAGCATACA	60.014	20	194	2	195	TTGTCAAGAAGCCCAAGAGG	60.366	20	CAAGGCGAGCTGTAAGTTCC	60.015	20	252	2	253	TTGTCAAGAAGCCCAAGAGG	60.366	20	ACCAAATAGCTGCAACCCAG	60.132	20	167	2	168
c27670_g1_i3	2	p1	(T)12	12	548	559	TTGTAGCCTACTGGTTGGGG	59.986	20	CACTTTCTTCGTTGCCAATC	58.352	20	161	428	588	TTGTAGCCTACTGGTTGGGG	59.986	20	ACTTTCTTCGTTGCCAATCA	58.352	20	160	428	587	TTGTAGCCTACTGGTTGGGG	59.986	20	ACACTTTCTTCGTTGCCAATC	59.232	21	162	428	589
c48691_g1_i1	1	p2	(AG)6	12	279	290	TTGTACCTTTAGCCATCGGG	59.953	20	AACAAGGGCATTCTGACCAC	59.973	20	186	172	357	TTGTACCTTTAGCCATCGGG	59.953	20	ACCAACAAGGGCATTCTGAC	59.973	20	189	172	360	TTAGCCATCGGGAGACACTC	60.218	20	AACAAGGGCATTCTGACCAC	59.973	20	178	180	357
c27033_g1_i2	1	p2	(TA)9	18	233	250	TTGTAATCTGCGCTTTGGTG	59.872	20	GCAACCTGGGGTTTACTTCA	59.971	20	199	161	359	TCTGCTTGTTCATGCATTCC	59.805	20	GCAACCTGGGGTTTACTTCA	59.971	20	272	88	359	TTGTAATCTGCGCTTTGGTG	59.872	20	TAAATGGCCGAAAGATCGAG	60.167	20	171	161	331
c41131_g1_i1	1	p3	(AAT)5	15	85	99	TTGTAAAATCTAGTCGTGAACCTAGC	59.362	26	AATGCCGTTTGAAGTTGAGG	60.11	20	149	25	173	TTGTAAAATCTAGTCGTGAACCTAGC	59.362	26	AGGGATCTCGATGTTGATGG	59.886	20	132	25	156	TTGTAAAATCTAGTCGTGAACCTAGC	59.362	26	GGATCTCGATGTTGATGGGT	59.744	20	130	25	154
c59806_g1_i1	1	p1	(T)16	16	255	270	TTGGTTTGCTGCTGTAGTGC	60.058	20	GCTGCCAAATCCATTTCTTT	59.162	20	110	186	295	CGTTTCGCGATCGATTTTAT	60.061	20	GCTGCCAAATCCATTTCTTT	59.162	20	157	139	295	CCATCAGCCTTCAATTCCAT	59.894	20	GCTGCCAAATCCATTTCTTT	59.162	20	198	98	295
c15383_g1_i1	1	p3	(AGA)5	15	69	83	TTGGTTTCTGGAGCTTCGAT	59.813	20	GCCTCTTCTGCCATTACTGC	59.985	20	152	5	156	TTGGTTTCTGGAGCTTCGAT	59.813	20	GCCAATCTTGAGGAGTCCAA	60.195	20	221	5	225	TTGGTTTCTGGAGCTTCGAT	59.813	20	TCTTGAGGAGTCCAACCGAT	59.655	20	216	5	220
c45094_g1_i1	1	p1	(T)10	10	63	72	TTGGTTGTGATTGATGTGTTTTT	59.28	23	ATACCCCTCCCCATGATCTC	59.977	20	120	2	121	TTTGGTTGTGATTGATGTGTTTT	59.28	23	ATACCCCTCCCCATGATCTC	59.977	20	121	1	121	TTTGGTTGTGATTGATGTGTTTT	59.28	23	CCCTCCCCATGATCTCATTA	59.703	20	117	1	117
c1121_g1_i1	1	p3	(TAC)5	15	90	104	TTGGTGTAAAATTTTGGTAGGGA	59.647	23	GGTGCCTTCGTTTGTGTTTT	60.015	20	244	49	292	TTGGTGTAAAATTTTGGTAGGGA	59.647	23	CTATTTGCCTTCAACCCCAA	59.931	20	172	49	220	TTGGTGTAAAATTTTGGTAGGGA	59.647	23	TATTTGCCTTCAACCCCAAC	59.801	20	171	49	219
c31251_g1_i1	1	p1	(T)10	10	1156	1165	TTGGTGCTGGTGAAACCATA	59.964	20	TAAGTGCAGCTGGTACACGG	59.928	20	234	976	1209	GAGAATGCTGCAAACGATGA	59.955	20	TAAGTGCAGCTGGTACACGG	59.928	20	277	933	1209	TTGGTGCTGGTGAAACCATA	59.964	20	CAGCTGGTACACGGCAGATA	59.888	20	228	976	1203
c63230_g1_i1	1	p1	(A)10	10	79	88	TTGGTGCAGGAGACAGTGAC	59.872	20	GATGCTGATTTCGACCCAAT	59.9	20	253	35	287	TTGGTGCAGGAGACAGTGAC	59.872	20	TTTCGACCCAATATGTGCCT	60.331	20	245	35	279	TTGGTGCAGGAGACAGTGAC	59.872	20	ATTTCGACCCAATATGTGCC	59.651	20	246	35	280
c50681_g1_i1	1	p2	(TA)6	12	131	142	TTGGTGAAAAGGATGGGTTT	59.264	20	TCATCATTTGGGATGGTGAG	59.296	20	116	59	174	TTGGTGAAAAGGATGGGTTT	59.264	20	TGCTAGGTCATCATTTGGGA	59.075	20	123	59	181	TTGGTGAAAAGGATGGGTTT	59.264	20	AGGTCATCATTTGGGATGGT	59.068	20	119	59	177
c39418_g2_i1	1	p1	(A)10	10	1744	1753	TTGGTACCCATATCAGCGGT	60.214	20	CATCAAAGCTGCTGGTTCAA	59.988	20	226	1617	1842	ATTGGTACCCATATCAGCGG	59.668	20	CATCAAAGCTGCTGGTTCAA	59.988	20	227	1616	1842	GTGCCATGGAGAGAATCGTC	60.633	20	CATCAAAGCTGCTGGTTCAA	59.988	20	208	1635	1842
c29037_g1_i1	1	p3	(GTG)5	15	164	178	TTGGGTCTTGTTTTTGAGGG	59.942	20	GTCAATGGCCGACTCATCTT	60.081	20	175	51	225	TTTTTGAGGGAGAGACGTGG	60.224	20	GTCAATGGCCGACTCATCTT	60.081	20	165	61	225	TTGGGTCTTGTTTTTGAGGG	59.942	20	TGGCCGACTCATCTTGTGTA	60.263	20	170	51	220
c31255_g1_i2	1	p2	(CT)8	16	81	96	TTGGGTCTCCGTCCTCTTTA	59.665	20	CCCTTCCCTAGTGGCTTTTC	60.068	20	261	36	296	TTGGGTCTCCGTCCTCTTTA	59.665	20	CGGTTCGAAAAATAAGGCAA	60.068	20	118	36	153	TTGGGTCTCCGTCCTCTTTA	59.665	20	TTCCCGAAAACGATTAGTGG	59.931	20	204	36	239
c8564_g1_i1	1	p1	(T)11	11	687	697	TTGGGGATCATCCTTCAATC	59.685	20	AACATGTGGTCGAGTCAACG	59.597	20	109	616	724	ACGGTTCGGAGACAACCTTA	59.592	20	AACATGTGGTCGAGTCAACG	59.597	20	265	460	724	ATCTTGCGTTCAATGTCCCT	59.556	20	AACATGTGGTCGAGTCAACG	59.597	20	197	528	724
c38247_g1_i1	2	p3	(GGA)6	18	1223	1240	TTGGGCAGAGAGGAAAGAGA	60.065	20	TCCTCCTCCTCAGAAACCCT	60.186	20	221	1064	1284	TTGGGCAGAGAGGAAAGAGA	60.065	20	CTCCTCCTCCTCAGAAACCC	60.186	20	222	1064	1285	TTGGGCAGAGAGGAAAGAGA	60.065	20	CCTCCTCCTCCTCAGAAACC	60.186	20	223	1064	1286
c29853_g1_i1	1	p1	(A)15	15	84	98	TTGGGCAAAATCGTACCAA	59.915	19	TGTGACTGAGCTGCTTGAGG	60.333	20	191	0	190	TGGGCAAAATCGTACCAATA	58.887	20	TGTGACTGAGCTGCTTGAGG	60.333	20	190	1	190	TTGGGCAAAATCGTACCAATA	60.192	21	TGTGACTGAGCTGCTTGAGG	60.333	20	191	0	190
c31413_g1_i1	1	p2	(CT)8	16	147	162	TTGGGATTTGCAAACTGTGA	60.088	20	TCCAAGACCTCTCTGTGGCT	59.986	20	191	104	294	TTGGGATTTGCAAACTGTGA	60.088	20	CTCCAAGACCTCTCTGTGGC	59.986	20	192	104	295	CAGCTTTAAAAGGGCACTGG	59.876	20	TCCAAGACCTCTCTGTGGCT	59.986	20	266	29	294
c34166_g2_i1	2	p1	(T)11	11	1146	1156	TTGGGATGATCCATGGAAGT	60.135	20	GGTGACAAGGACGCAAAAAT	59.978	20	266	1118	1383	TTGGGATGATCCATGGAAGT	60.135	20	TTAACGGCGAAACCAAGTTC	60.11	20	233	1118	1350	TTGGGATGATCCATGGAAGT	60.135	20	TAAATGGTGACAAGGACGCA	60.111	20	271	1118	1388
c41836_g2_i1	1	p1	(T)11	11	1413	1423	TTGGGAGTGATCATGGGAAT	60.135	20	TGATACAAGGAACCCCTACAA	57.083	21	187	1265	1451	ATTGGGAGTGATCATGGGAA	60.135	20	TGATACAAGGAACCCCTACAA	57.083	21	188	1264	1451	CTAATGCTATTCGCCAGGCT	59.479	20	TGATACAAGGAACCCCTACAA	57.083	21	208	1244	1451
c30831_g1_i1	1	p1	(A)13	13	42	54	TTGGGAAGTACACAAAATGGC	59.853	21	ACTTTATTGCGTAGGGGGCT	59.987	20	226	1	226	TTGGGAAGTACACAAAATGGC	59.853	21	GGGGGCTACCTCTTTGATTC	59.903	20	213	1	213	TGGGAAGTACACAAAATGGC	58.476	20	ACTTTATTGCGTAGGGGGCT	59.987	20	225	2	226
c18400_g1_i1	1	p1	(T)10	10	396	405	TTGGGAAGGTGCTCTTACCT	58.789	20	CAATGGCATTTGACAAGGTG	59.964	20	280	252	531	TTTGCTTCCTGACCAATATGC	60.089	21	CCATTATTCCCCAGCAAAAA	59.767	20	223	211	433	TTTGCTTCCTGACCAATATGC	60.089	21	TCCATTATTCCCCAGCAAAA	60.26	20	224	211	434
c33861_g1_i3	1	p1	(T)10	10	1349	1358	TTGGGAACAAGAGGAATTGG	59.903	20	TGGGAAATATCTCATCTTGCG	60.045	21	235	1215	1449	TGCATGCATCAGGACCTTTA	60.22	20	TGGGAAATATCTCATCTTGCG	60.045	21	257	1193	1449	ATTGCATGCATCAGGACCTT	60.492	20	TGGGAAATATCTCATCTTGCG	60.045	21	259	1191	1449
c39222_g2_i5	1	p1	(T)11	11	66	76	TTGGGAACAAAGAATGAAACG	59.961	21	TGCACACAAGTTGGCAAGAT	60.31	20	179	35	213	TTGGGAACAAAGAATGAAACG	59.961	21	AGATATGCGTATGCGACGGT	60.52	20	141	35	175	TGGGAACAAAGAATGAAACG	58.597	20	TGCACACAAGTTGGCAAGAT	60.31	20	178	36	213
c39774_g2_i1	1	p2	(AG)6	12	2683	2694	TTGGGAAAGTTGGAGGCTAA	59.679	20	GGTTGTTTCTCTCTGAAATCCG	60.11	22	153	2645	2797	AGTGGGGAGCAAAAGAATCA	59.67	20	GGTTGTTTCTCTCTGAAATCCG	60.11	22	211	2587	2797	GGGGAGCAAAAGAATCATTG	59.505	20	GGTTGTTTCTCTCTGAAATCCG	60.11	22	208	2590	2797
c40297_g3_i3	1	p2	(TG)6	12	69	80	TTGGCTGATGAAATGAATGC	59.628	20	GGAGCCCCTTCTTGTTTCTT	59.691	20	152	27	178	GCTGATGAAATGAATGCCAA	59.628	20	GGAGCCCCTTCTTGTTTCTT	59.691	20	149	30	178	TGATGAAATGAATGCCAAGC	59.628	20	GGAGCCCCTTCTTGTTTCTT	59.691	20	147	32	178
c42692_g1_i2	1	p3	(GAT)7	21	3161	3181	TTGGCGGCAAGAAAGAGTAT	59.845	20	GCGCACACCAGTACACTCAA	60.939	20	180	3086	3265	GCGGCAAGAAAGAGTATGGA	60.352	20	GCGCACACCAGTACACTCAA	60.939	20	177	3089	3265	GTTGGCGGCAAGAAAGAGTA	60.386	20	GCGCACACCAGTACACTCAA	60.939	20	181	3085	3265
c29010_g1_i1	1	p1	(T)11	11	381	391	TTGGCATTGGAATGTAGCAA	60.073	20	ACATGCCAGAACTCCAAAGG	60.111	20	104	313	416	GCAGGTGCAGTAGTTGGGTT	60.179	20	ACCATTCACAACATGCCAGA	59.967	20	276	151	426	CCATGGGAAGAGAACGAGAG	59.797	20	ACCATTCACAACATGCCAGA	59.967	20	145	282	426
c39929_g1_i2	1	p1	(G)22	22	2665	2686	TTGGCAGTCATGTTTGTGGT	60.008	20	TTTCTCGTCTCTCTGCCTCTG	59.876	21	213	2506	2718	TTGCTCTATGGGCTTTTGCT	59.982	20	TTTCTCGTCTCTCTGCCTCTG	59.876	21	245	2474	2718	TTGGCAGTCATGTTTGTGGT	60.008	20	CTCGTCTCTCTGCCTCTGTG	58.859	20	210	2506	2715
c42846_g1_i2	1	p2	(AG)6	12	73	84	TTGGCACTAGGAAACCAACC	59.971	20	GGTGCAAAAGGGTTTCTCAA	60.088	20	223	23	245	GGTTGGCACTAGGAAACCAA	59.971	20	GGTGCAAAAGGGTTTCTCAA	60.088	20	225	21	245	ACTAGGAAACCAACCCCACC	60.088	20	GGTGCAAAAGGGTTTCTCAA	60.088	20	218	28	245
c38606_g1_i1	1	p2	(CT)7	14	309	322	TTGGCAAGTAGCCTGGTTTT	59.747	20	AGAAGGGAAAAGGGTATGCG	60.443	20	195	237	431	TGGCAAGTAGCCTGGTTTTT	59.747	20	AGAAGGGAAAAGGGTATGCG	60.443	20	194	238	431	TTGACAACCGCTATCCATCA	60.073	20	AAGGGTATGCGCTAGATTCG	59.343	20	280	143	422
c38508_g1_i1	1	p3	(TGC)5	15	2045	2059	TTGGATCTCAAAGGATTGCC	60.014	20	ATAGCCACAAGCCAATGGAC	59.962	20	194	1986	2179	GGGCTGTGATTGGTGAAAGT	59.973	20	ATAGCCACAAGCCAATGGAC	59.962	20	235	1945	2179	CTGGGTCTTGAGGGTTTCAA	60.081	20	ATAGCCACAAGCCAATGGAC	59.962	20	255	1925	2179
c42173_g1_i1	1	c	(GA)7ttccaccctcataaatctttgcaaaaatgaagaccaaaaaacaaacattttcaaacggaaaaaaatgtttccacaaacaaatcttatttagtaacgg(A)10	121	80	200	TTGGATCCATGATCCCATTT	59.952	20	CTGTCACAAAAGGTGGAGCC	60.69	20	219	25	243	TGGATCCATGATCCCATTTT	59.952	20	TCCTGAGTATTGGGGTTGGT	59.259	20	259	26	284	TTGGATCCATGATCCCATTT	59.952	20	TCCTGAGTATTGGGGTTGGT	59.259	20	260	25	284
c38278_g1_i1	1	p3	(TTC)6	18	2227	2244	TTGGATCAAGATGAGGAGGG	60.003	20	AGGAACTGAGGGATCAAGCA	59.803	20	239	2034	2272	TTGGATCAAGATGAGGAGGG	60.003	20	CAGGAACTGAGGGATCAAGC	59.803	20	240	2034	2273	CTCGGTCACCATGGTTCTCT	60.112	20	TCCTAAAGCACGGGCAATAC	60.096	20	256	2202	2457
c41471_g1_i1	2	p3	(TGG)5	15	616	630	TTGGAGTTTGACTTGGGCTT	59.711	20	TGGTGATTTTCATCCCCATT	59.991	20	204	580	783	TTTGGAGTTTGACTTGGGCT	59.711	20	TGGTGATTTTCATCCCCATT	59.991	20	205	579	783	TTTGGAGTTTGACTTGGGCT	59.711	20	CTAAATGGATCGTCCGGAAA	59.894	20	104	579	682
c40926_g1_i1	2	p1	(T)11	11	302	312	TTGGAGTGTACAAAAGGGGG	59.824	20	TTTGCGACGTTCTCCTTCTT	59.993	20	260	128	387	TTGGAGTGTACAAAAGGGGG	59.824	20	TTTTGCGACGTTCTCCTTCT	59.993	20	261	128	388	TCAGGGTGCACTTTGATTGA	60.24	20	TTGCGACGTTCTCCTTCTTT	59.993	20	135	252	386
c27366_g1_i1	1	p1	(A)10	10	220	229	TTGGAGGACGAGGATGAGAC	60.199	20	GCCATCCTCACCATGAACTT	59.934	20	258	16	273	TTGGAGGACGAGGATGAGAC	60.199	20	ACCCAACATATACCTCGCCA	60.214	20	274	16	289	TTGGAGGACGAGGATGAGAC	60.199	20	CACCCAACATATACCTCGCC	60.214	20	275	16	290
c40019_g1_i1	1	p3	(GGA)7	21	2358	2378	TTGGAGAAGCTATCGGCACT	59.978	20	AGTTCGTCCCCATCACTCTG	60.112	20	250	2183	2432	TGAGGAGCACTCTCGGAAAT	59.95	20	AGTTCGTCCCCATCACTCTG	60.112	20	124	2309	2432	ATGAGGAGCACTCTCGGAAA	59.95	20	AGTTCGTCCCCATCACTCTG	60.112	20	125	2308	2432
c41666_g1_i1	1	c*	(C)10(CT)6*	21	69	89	TTGGACTAGTTGCCACCTCC	60.111	20	CTGGTTCCCATCTCCAGAAA	60.042	20	153	15	167	TTGGACTAGTTGCCACCTCC	60.111	20	TGCAAGCACAAACACAAACA	59.919	20	113	15	127	CACCTCCTCCTCCTTTCCTC	60.186	20	CTGGTTCCCATCTCCAGAAA	60.042	20	140	28	167
c28942_g1_i1	1	p1	(A)10	10	296	305	TTGGACGATTTCCCTACACA	58.973	20	CAGGAGGGAAGGTGCAATTA	60.066	20	144	261	404	TTGGACGATTTCCCTACACA	58.973	20	GAGGGAAGGTGCAATTACGA	60.074	20	141	261	401	TTGGACGATTTCCCTACACA	58.973	20	AATGGGCAAGAAGTTCCAGA	59.67	20	167	261	427
c40734_g1_i2	1	p2	(AT)6	12	89	100	TTGGACATGATCTCTAACAAGCA	59.761	23	GAGGATTGACAGAGGCTTCG	59.95	20	176	19	194	TTGGACATGATCTCTAACAAGCA	59.761	23	GCAAGTTTCTTCCCAACTCG	59.853	20	257	19	275	TTGGACATGATCTCTAACAAGCA	59.761	23	TTTGGAGGATTGACAGAGGC	60.195	20	180	19	198
c31788_g1_i2	1	p2	(GA)7	14	356	369	TTGGAACCTAGATTGGCTGG	60.066	20	ACCGGCATAATGCTGATAGG	59.945	20	156	309	464	TTGGAACCTAGATTGGCTGG	60.066	20	CCGGCATAATGCTGATAGGT	59.945	20	155	309	463	TTGGAACCTAGATTGGCTGG	60.066	20	CACGGTCGGTCAGAATCTTT	60.111	20	122	309	430
c26955_g1_i1	1	p1	(T)12	12	224	235	TTGGAAATTGGTGGCTAAGG	59.931	20	CCCGTTGCAAATTAACATCC	60.188	20	246	160	405	TTGGAAATTGGTGGCTAAGG	59.931	20	ACCCCGTTGCAAATTAACAT	59.205	20	248	160	407	GAAGTTGGAAATTGGTGGCT	59.031	20	CCCGTTGCAAATTAACATCC	60.188	20	250	156	405
c10979_g1_i1	2	p2	(AG)6	12	946	957	TTGGAAATCAACAACGACCA	59.941	20	TCCGATCGATCATTTATCCAA	60.24	21	265	794	1058	TTGGAAATCAACAACGACCA	59.941	20	CCGATCGATCATTTATCCAAA	59.743	21	264	794	1057	AGTTAAAAGGGATTTGCGGG	60.305	20	TCCGATCGATCATTTATCCAA	60.24	21	207	852	1058
c42754_g2_i1	1	c	(CT)6ccaccctccaaacaccttctctctttctctctccgtagccattgctgataccacacaccctctcctttt(A)10	91	260	350	TTGGAAAGACAAGGTGAGGG	60.081	20	CACGCACAGAGAGAGAGACAG	58.927	21	280	113	392	TTGGAAAGACAAGGTGAGGG	60.081	20	GAGACAGAGGGACAGCTGTTTT	59.923	22	266	113	378	GGTGGTGTGGTGTGGTGTTA	60.178	20	CACGCACAGAGAGAGAGACAG	58.927	21	244	149	392
c41268_g1_i3	1	p2	(AT)8	16	3486	3501	TTGGAAAAGCCTTTGTTTGG	60.081	20	TGGATTGTTTGTAGAACAAGAAGAA	59.254	25	152	3407	3558	GCATATAGCTTTCGGCCTTG	59.838	20	TGGATTGTTTGTAGAACAAGAAGAA	59.254	25	169	3390	3558	TATAGCTTTCGGCCTTGGAA	59.81	20	TGGATTGTTTGTAGAACAAGAAGAA	59.254	25	166	3393	3558
c14721_g1_i1	1	p2	(AT)9	18	53	70	TTGCTTGGAGACAAGCACAC	60.032	20	CTGGAAAGCCTGGAGATGAG	59.943	20	182	27	208	TTGCTTGGAGACAAGCACAC	60.032	20	GAAGCAGCAAAAAGGTCCAC	59.859	20	233	27	259	TTGCTTGGAGACAAGCACAC	60.032	20	GAGAAAAGAGGGGAAGACGG	60.183	20	279	27	305
c39493_g1_i2	1	p2	(TC)7	14	301	314	TTGCTTGCACTCCTATCACG	60.011	20	CCGCGAAAGTTCAGAGAAAG	60.125	20	243	173	415	CGTTGCTTGCACTCCTATCA	60.011	20	CCGCGAAAGTTCAGAGAAAG	60.125	20	245	171	415	AGCGTTGCTTGCACTCCTAT	60.044	20	CCGCGAAAGTTCAGAGAAAG	60.125	20	247	169	415
c29536_g1_i2	1	p2	(AC)8	16	99	114	TTGCTTCTAACCCTTCCCAA	59.679	20	TTGTTGGGTGTCTGCACAAT	60.008	20	198	53	250	TTGCTTCTAACCCTTCCCAA	59.679	20	GTGTCTGCACAATCTGGGTG	60.162	20	191	53	243	TTGCTTCTAACCCTTCCCAA	59.679	20	TGTCTGCACAATCTGGGTGT	60.162	20	190	53	242
c41596_g1_i2	1	c	(A)10tatcgaagttcttctcgattttgcacgccgaatttcgttcgacaaagaagaacccagcgaagggaaggaaacacgaagaagatg(A)10	104	636	739	TTGCTTCCCTGTTGAGAACC	60.232	20	CGTCCCTTTCCACATGAAGT	59.966	20	278	492	769	CTTCCCTGTTGAGAACCCAG	59.691	20	CGTCCCTTTCCACATGAAGT	59.966	20	275	495	769	CCAGCTGCTGCCTTAAGTTT	59.654	20	CGTCCCTTTCCACATGAAGT	59.966	20	259	511	769
c42336_g1_i1	1	p2	(TC)6	12	1243	1254	TTGCTGAGCTTCTGGGATGT	60.945	20	AATCGGCGACTAGAAAGCAA	59.982	20	114	1217	1330	GTTGCTGAGCTTCTGGGATG	60.945	20	AATCGGCGACTAGAAAGCAA	59.982	20	115	1216	1330	TATGGTTGCTGAGCTTCTGG	59.024	20	AATCGGCGACTAGAAAGCAA	59.982	20	119	1212	1330
c23782_g1_i1	1	p2	(TC)8	16	554	569	TTGCTGAAGATCACCACTGC	59.992	20	TTCATATCCTGCATTTGCCA	60.035	20	257	456	712	TTGCTGAAGATCACCACTGC	59.992	20	TGCATTTGCCATATTTTCCA	59.898	20	248	456	703	AGATCACCACTGCCTTTTGC	60.263	20	TTCATATCCTGCATTTGCCA	60.035	20	250	463	712
c19234_g1_i1	1	p2	(CT)6	12	34	45	TTGCTCTCCATTCTTGCACTT	60.008	21	CGTTTGAACTTCAGCAACTCC	59.906	21	127	3	129	TGCTCTCCATTCTTGCACTT	58.597	20	CGTTTGAACTTCAGCAACTCC	59.906	21	126	4	129	TTGCTCTCCATTCTTGCACT	58.597	20	CGTTTGAACTTCAGCAACTCC	59.906	21	127	3	129
c39983_g1_i1	1	p1	(A)10	10	139	148	TTGCTCCGAGACCCATTAAG	60.206	20	GGTGAAATGGACGGATATGG	60.014	20	255	69	323	AGTTGCTCCGAGACCCATTA	59.694	20	GGTGAAATGGACGGATATGG	60.014	20	257	67	323	TTGCTCCGAGACCCATTAAG	60.206	20	AGTTCGAGGAGGCCAAGACT	60.393	20	184	69	252
c55889_g1_i1	1	p3	(AAT)5	15	180	194	TTGCTCAAATGGCTCTTCCT	59.955	20	TCCTGCATCGATTCATTACAA	59.126	21	189	87	275	TTGCTCAAATGGCTCTTCCT	59.955	20	TCCTGCATCGATTCATTACAAC	59.967	22	189	87	275	TTGCTCAAATGGCTCTTCCT	59.955	20	GATCCTGCATCGATTCATTACA	59.929	22	191	87	277
c32065_g1_i2	1	p1	(A)10	10	114	123	TTGCGTTGAAACGTTAGTGC	59.918	20	GACGTTCGTGCTGACAGAGA	60.187	20	122	91	212	TTGCGTTGAAACGTTAGTGC	59.918	20	AGTTGACGTTCGTGCTGACA	60.51	20	126	91	216	TTGCGTTGAAACGTTAGTGC	59.918	20	GCTGCATCAAACACAGAAGG	59.445	20	198	91	288
c32869_g1_i1	1	p1	(A)10	10	274	283	TTGCGCTACACACATCAACA	59.902	20	ACGGAAAGCTGCTGCATAAT	59.873	20	262	67	328	GCGCTACACACATCAACACC	60.192	20	ACGGAAAGCTGCTGCATAAT	59.873	20	260	69	328	ACCTTGCGCTACACACATCA	60.333	20	ACGGAAAGCTGCTGCATAAT	59.873	20	265	64	328
c1568_g1_i1	1	p1	(A)12	12	357	368	TTGCGACATGTACAGAAGGC	59.871	20	CTTCCTGCGGTCAAAAGATT	59.312	20	106	286	391	TCGTTTGGATTTGTGCTTGA	60.234	20	CTTCCTGCGGTCAAAAGATT	59.312	20	136	256	391	TAATCCGATGCAATGGACCT	60.296	20	CTTCCTGCGGTCAAAAGATT	59.312	20	265	127	391
c39938_g3_i1	2	p2	(CT)9	18	1980	1997	TTGCGAATGTGAAAAATGGA	60.051	20	TGCACATGACATGAGAACGA	59.823	20	140	1917	2056	TTGCGAATGTGAAAAATGGA	60.051	20	AGGATGCATGCCATCAAAAT	60.304	20	253	1917	2169	GAGCATTGCGAATGTGAAAA	59.816	20	TGCACATGACATGAGAACGA	59.823	20	145	1912	2056
c18655_g1_i1	1	p2	(TA)8	16	46	61	TTGCGAACCCAATAGAATAAAA	58.675	22	CCCCAAGAGCATTCTTCACT	59.284	20	244	0	243	TTGCGAACCCAATAGAATAAAA	58.675	22	ATGTTGTCGCAGACAGGCTT	60.865	20	181	0	180	TGCGAACCCAATAGAATAAAA	57.364	21	CCCCAAGAGCATTCTTCACT	59.284	20	243	1	243
c30901_g2_i1	1	p3	(CTG)5	15	1126	1140	TTGCCACCGAGTATTCCTTC	60.074	20	AAACACAAGGATCACCGTCC	59.827	20	247	1041	1287	TTGCCACCGAGTATTCCTTC	60.074	20	CCGTCCCATAGCAAAAACAT	59.823	20	233	1041	1273	TTGCCACCGAGTATTCCTTC	60.074	20	ACAAGGATCACCGTCCCATA	60.195	20	243	1041	1283
c31868_g1_i1	1	p2	(AT)6	12	58	69	TTGCATGTCCCAGTGGTATT	58.85	20	TGGAGATGGGGCTTTCTATG	60.029	20	211	35	245	TAATTGCATGTCCCAGTGGT	58.85	20	TGGAGATGGGGCTTTCTATG	60.029	20	214	32	245	TTGCATGTCCCAGTGGTATT	58.85	20	ATTTCAAGCGTTGGAGATGG	60.074	20	222	35	256
c58373_g1_i1	1	p1	(T)10	10	112	121	TTGCATGAAAAGCACGAAAG	59.992	20	AATCGTCTGAACCAACCGAG	60.111	20	129	53	181	TTGCATGAAAAGCACGAAAG	59.992	20	AGCAATCGTCTGAACCAACC	60.119	20	132	53	184	TTGCATGAAAAGCACGAAAG	59.992	20	CTGAACCAACCGAGAACACA	59.72	20	123	53	175
c8457_g1_i2	1	p2	(AC)6	12	153	164	TTGCATCCTTCCTCTTCTCC	59.361	20	TGTGTTTTTCCACCATCCAA	59.792	20	206	20	225	TTGCATCCTTCCTCTTCTCC	59.361	20	CCTGTGTTTTTCCACCATCC	60.21	20	208	20	227	TTGCATCCTTCCTCTTCTCC	59.361	20	GTTCCTCTGTGCGTGTGTGT	59.789	20	169	20	188
c42081_g1_i4	2	p1	(T)11	11	967	977	TTGCATATTGATCCAACCCC	60.532	20	CCGAGTTCACAGTGCTTGAG	59.616	20	209	899	1107	TTGCATATTGATCCAACCCC	60.532	20	TTCACAGTGCTTGAGTCCCA	60.44	20	204	899	1102	TTGCATATTGATCCAACCCC	60.532	20	GGATTGCGATCCTATTACCG	59.392	20	226	899	1124
c42736_g1_i2	1	p2	(TA)7	14	1004	1017	TTGCAGTTGTCGTTCATGGT	60.16	20	TGTCTGATAAAACGATCCCTCA	59.569	22	109	934	1042	GGCCTTGAAGCACAACAGAT	60.263	20	TGTCTGATAAAACGATCCCTCA	59.569	22	250	793	1042	TCGTTCATGGTGATCTTTGC	59.654	20	TGTCTGATAAAACGATCCCTCA	59.569	22	100	943	1042
c14209_g1_i1	1	p2	(TC)6	12	137	148	TTGCAGTTGATCGTGCTCTC	60.144	20	CTAGGCCTGAAAACCCAACA	60.103	20	193	82	274	TCTTGCAGTTGATCGTGCTC	60.144	20	CTAGGCCTGAAAACCCAACA	60.103	20	195	80	274	TTGCAGTTGATCGTGCTCTC	60.144	20	GTGGAAGAACCGCCTGTAAA	60.11	20	240	82	321
c36143_g1_i1	1	p1	(T)13	13	222	234	TTGCAGGTTCAAAATTGTCG	59.706	20	ATCCGGTTTCTTTCGATGTG	59.933	20	214	189	402	TTGCAGGTTCAAAATTGTCG	59.706	20	CCGGTTTCTTTCGATGTGAT	59.933	20	212	189	400	TTGCAGGTTCAAAATTGTCG	59.706	20	GTCACCATTGATCCGGTTTC	60.181	20	224	189	412
c13877_g1_i1	1	p1	(T)10	10	99	108	TTGCAGCTAATCGTTGTACCTAA	59.013	23	GAAGTCTGCCGAATCCAGAG	59.95	20	252	3	254	TGCAGCTAATCGTTGTACCTAAA	59.013	23	GAAGTCTGCCGAATCCAGAG	59.95	20	251	4	254	AAATTTGATGATGGTCAGAGTTCA	59.877	24	GAAGTCTGCCGAATCCAGAG	59.95	20	190	65	254
c21491_g1_i1	1	p2	(GT)6	12	53	64	TTGCAGATTCAGAGAGAGGGT	59.029	21	GAGGATTTCCATGGCTTTGA	60.014	20	219	29	247	TTGCAGATTCAGAGAGAGGG	58.1	20	AAGAGGCTCGCATTTCTTCA	60.096	20	171	29	199	TTGCAGATTCAGAGAGAGGG	58.1	20	TGCTCTCTTCGACGAGGATT	60.096	20	232	29	260
c37796_g2_i1	1	p1	(T)12	12	173	184	TTGCAGATGTGGGGATGATA	59.883	20	CAGCTATCGCAAATCCAACA	59.833	20	144	111	254	GGCTCTCTTCCTCCCAAGTT	59.817	20	CAGCTATCGCAAATCCAACA	59.833	20	249	6	254	TCTTCTACAGCGCTCCTTCC	59.717	20	CAGCTATCGCAAATCCAACA	59.833	20	193	62	254
c40065_g1_i2	1	c	(A)11gg(A)11	24	1053	1076	TTGCAGAGAATGCAGAGGAA	59.673	20	GGTTCAGAATGCGAGGCTTA	60.352	20	280	884	1163	TGCAGAGGAATTCAATGGTG	59.648	20	GGTTCAGAATGCGAGGCTTA	60.352	20	270	894	1163	GCAGAGGAATTCAATGGTGG	60.461	20	GGTTCAGAATGCGAGGCTTA	60.352	20	269	895	1163
c54221_g1_i1	1	p1	(A)10	10	60	69	TTGCAATCTGAATCGCAAAA	60.334	20	GCGAGGGTTTGAAAGAGATG	59.813	20	135	37	171	TTGCAATCTGAATCGCAAAA	60.334	20	CGAGGGTTTGAAAGAGATGC	59.813	20	134	37	170	TTGCAATCTGAATCGCAAAA	60.334	20	TGCGAGGGTTTGAAAGAGAT	59.813	20	136	37	172
c33690_g1_i1	1	p1	(A)10	10	110	119	TTGCAACTTCTGCCATAATCC	60.089	21	CGGAATTTTTGAGGCAGTGT	60.11	20	149	76	224	TTGCAACTTCTGCCATAATCC	60.089	21	AGCTCCCTTCTTCGCTCTCT	59.862	20	220	76	295	TTGCAACTTCTGCCATAATCC	60.089	21	TCCCTTCTTCGCTCTCTTGA	60.21	20	217	76	292
c39445_g3_i1	1	p2	(CT)10	20	1524	1543	TTGCAACTGAGGTGTTCGAG	60.025	20	GGGCCTGTCTGTCATATTGC	60.492	20	263	1349	1611	AACGGTGAAGAAAATGCTGG	60.11	20	GGGCCTGTCTGTCATATTGC	60.492	20	135	1477	1611	AACTGAGGTGTTCGAGGTGG	60.151	20	GGGCCTGTCTGTCATATTGC	60.492	20	259	1353	1611
c55061_g1_i1	1	p2	(TC)6	12	85	96	TTGCAAATCGTTCGCAGTAG	60.014	20	AGAGGCACCCATTGTTTCAC	59.973	20	149	37	185	TTGCAAATCGTTCGCAGTAG	60.014	20	CAGAGAGGCACCCATTGTTT	60.111	20	152	37	188	AATCGTTCGCAGTAGGGTTG	60.132	20	AGAGGCACCCATTGTTTCAC	59.973	20	144	42	185
c30671_g1_i1	1	p3	(GAG)6	18	878	895	TTGCAAAGCAAACTCCCTCT	59.993	20	TAAGCGATTGAAGAGTGCGA	59.712	20	170	776	945	GCAAAGCAAACTCCCTCTTG	59.993	20	TAAGCGATTGAAGAGTGCGA	59.712	20	168	778	945	CCTTGGATTTGAAGCTCTGC	59.955	20	TAAGCGATTGAAGAGTGCGA	59.712	20	257	689	945
c39833_g2_i1	2	p2	(GA)8	16	221	236	TTGATTTGTGCGCACCTTTA	60.251	20	GGTTAAAATCGGAAACGGGT	60.055	20	181	138	318	TTGATTTGTGCGCACCTTTA	60.251	20	TTGCGGTTAAAATCGGAAAC	59.943	20	185	138	322	TGATTTGTGCGCACCTTTAC	59.735	20	GGTTAAAATCGGAAACGGGT	60.055	20	180	139	318
c40368_g2_i1	2	p3	(TGC)5	15	501	515	TTGATTTCCAGACCCTCGTC	60.05	20	TCAGCGCTACCAGTCAACAC	60.056	20	106	463	568	TTCTCGCTTTGCCATAGCTT	60.117	20	TCAGCGCTACCAGTCAACAC	60.056	20	218	351	568	GACTCATTCCGAATCCCAAA	59.871	20	TCAGCGCTACCAGTCAACAC	60.056	20	185	384	568
c27140_g1_i1	1	p3	(GTG)6	18	353	370	TTGATGTCAAGCAGCAAAGG	59.988	20	TGTGATTCATAGCGGCTCAG	59.972	20	158	255	412	TTGATGTCAAGCAGCAAAGG	59.988	20	TTGTGATTCATAGCGGCTCA	60.366	20	159	255	413	TTGATGTCAAGCAGCAAAGG	59.988	20	GCTCAGTTGAGGTGGCTGAT	60.418	20	144	255	398
c36552_g1_i2	1	c	(A)11caaatcccactagcaatatgaaaagaaccggcaactttgccagagcagtg(A)12	73	172	244	TTGATGGGGATCCTAGAAGG	58.931	20	CTCAGGAAGATTGGTTCCCA	60.042	20	264	69	332	TTTGATGGGGATCCTAGAAGG	60.264	21	CTCAGGAAGATTGGTTCCCA	60.042	20	265	68	332	GATGGGGATCCTAGAAGGACA	60.278	21	CTCAGGAAGATTGGTTCCCA	60.042	20	262	71	332
c5716_g1_i1	1	p3	(GAC)5	15	367	381	TTGATGCGAACGACAAAGAG	59.988	20	GCTCTACCACCATCCGAGAA	60.218	20	196	322	517	TTGATGCGAACGACAAAGAG	59.988	20	ATATCCAAGCTGTTGCAGCC	60.243	20	146	322	467	TCATGCTCGTCTCCACAGTC	59.988	20	ATATCCAAGCTGTTGCAGCC	60.243	20	264	204	467
c21691_g1_i1	1	p1	(T)10	10	160	169	TTGATCTGGCCCTGTTTAGC	60.214	20	CTGCGGTTGGAGAATTTGAT	60.074	20	256	11	266	GATCTGGCCCTGTTTAGCAA	60.214	20	CTGCGGTTGGAGAATTTGAT	60.074	20	254	13	266	GGCCCTGTTTAGCAACAAGA	60.249	20	CTGCGGTTGGAGAATTTGAT	60.074	20	249	18	266
c34585_g1_i1	1	p3	(GAG)5	15	764	778	TTGATAAGGCTTCAATGGGG	59.894	20	TTGTGACCGTTTCTGGAACA	60.128	20	120	721	840	GCTGCGTAAATATGGGCTGT	60.124	20	TTGTGACCGTTTCTGGAACA	60.128	20	191	650	840	CGTAAATATGGGCTGTCGGT	59.845	20	TTGTGACCGTTTCTGGAACA	60.128	20	187	654	840
c42767_g2_i6	1	p2	(GA)6	12	2824	2835	TTGAGTTGTCGTCCAAGCTG	60.025	20	TGGAACAACGTTAAATGCGA	60.111	20	277	2669	2945	TTGAGTTGTCGTCCAAGCTG	60.025	20	GATCTCGGTTCTCTCACCCA	60.199	20	193	2669	2861	TTGAGTTGTCGTCCAAGCTG	60.025	20	TCCGATCTCGGTTCTCTCAC	60.349	20	196	2669	2864
c38781_g4_i2	1	p3	(TTC)5	15	396	410	TTGAGTGGGTGATGGTTGAA	59.935	20	CGACTGAAACGGTCACAAAA	59.734	20	210	297	506	TTGAGTGGGTGATGGTTGAA	59.935	20	TCGACTGAAACGGTCACAAA	60.278	20	211	297	507	TTCATGTCCCGAACCAATCT	60.317	20	CGACTGAAACGGTCACAAAA	59.734	20	165	342	506
c42431_g2_i2	1	p2	(AG)9	18	1566	1583	TTGAGGTTACGGAGGTGGTC	59.966	20	CATGCCTCTTCTGTGCATGT	59.862	20	202	1486	1687	TTGAGGTTACGGAGGTGGTC	59.966	20	ATGCCTCTTCTGTGCATGTG	59.862	20	201	1486	1686	ATAGATTTGGTGGTGCTGCC	59.962	20	CATGCCTCTTCTGTGCATGT	59.862	20	279	1409	1687
c31057_g1_i1	2	p1	(A)10	10	541	550	TTGAGCTGCTGATCCATTTG	59.948	20	ATGACCAATTCACCAAAGGC	59.797	20	187	395	581	TTGAGCTGCTGATCCATTTG	59.948	20	ATGCATGACCAATTCACCAA	59.781	20	191	395	585	GAATTTGGATGGTGTTTGGC	60.177	20	ATGACCAATTCACCAAAGGC	59.797	20	145	437	581
c64235_g1_i1	1	p2	(TA)6	12	281	292	TTGAGCTAAGAAGGCGGTTG	60.514	20	CAAAGCCATGGGTTCAATTT	59.801	20	277	189	465	GAGCTAAGAAGGCGGTTGGT	60.763	20	CAAAGCCATGGGTTCAATTT	59.801	20	275	191	465	GGTTGAGCTAAGAAGGCGGT	60.763	20	CAAAGCCATGGGTTCAATTT	59.801	20	279	187	465
c26936_g1_i1	1	p1	(T)10	10	1273	1282	TTGAGCCTCTTCGCTCTCAT	60.24	20	TTCCCCAATGCTGTTTCTTC	60.051	20	203	1230	1432	TTGAGCCTCTTCGCTCTCAT	60.24	20	TTTTTCCCCAATGCTGTTTC	59.916	20	206	1230	1435	TGTTTGAGCCTCTTCGCTCT	60.277	20	TTCCCCAATGCTGTTTCTTC	60.051	20	206	1227	1432
c10068_g1_i1	1	p2	(TC)6	12	104	115	TTGAGCCATTCCCGTATTTC	59.901	20	GGGAATAAGGGTTTTTGGGA	59.992	20	160	51	210	TTGAGCCATTCCCGTATTTC	59.901	20	ATAAGGGTTTTTGGGATCGG	60.013	20	156	51	206	CCATTCCCGTATTTCTCCCT	60.145	20	GGGAATAAGGGTTTTTGGGA	59.992	20	155	56	210
c14055_g1_i1	1	p1	(T)10	10	126	135	TTGAGACTGATTCAACAGATCTATCAT	59.6	27	TCGAGAAACCCAATAGACCG	60.066	20	162	62	223	TTGAGACTGATTCAACAGATCTATCAT	59.6	27	CCATGAACATGCTCGTCATC	60.08	20	278	62	339	TTGAGACTGATTCAACAGATCTATCAT	59.6	27	TTTCCATCCAATCGGACAAT	60.133	20	205	62	266
c11081_g1_i1	1	p1	(T)11	11	163	173	TTGACTGCCATAAGTGAGCG	60.011	20	CCAATCGTTCCATTCCAAAC	60.17	20	243	67	309	TTGACTGCCATAAGTGAGCG	60.011	20	ACCAATCGTTCCATTCCAAA	60.17	20	244	67	310	TTGACTGCCATAAGTGAGCG	60.011	20	CGTACCAATCGTTCCATTCC	60.192	20	247	67	313
c11216_g1_i1	1	c	(GA)6caagttagggctgtgttgccaatctctcgctgccaaatgctacca(CT)8	73	313	385	TTGACGCGATGTTCTTTCTG	59.988	20	CGAGTTTGGCGCAATTTTTA	61.086	20	252	192	443	AGCTCGGGATCAGAGATTGA	59.91	20	CGAGTTTGGCGCAATTTTTA	61.086	20	268	176	443	GGATCAGAGATTGACGCGAT	60.189	20	CGAGTTTGGCGCAATTTTTA	61.086	20	262	182	443
c32763_g1_i1	1	p3	(GTC)5	15	2300	2314	TTGACGAGCATCAAGGACAG	59.984	20	TCTGAAACCTTCGGAACACC	60.088	20	276	2065	2340	GAGCATCAAGGACAGGAAGC	59.957	20	TCTGAAACCTTCGGAACACC	60.088	20	271	2070	2340	TTGTAGTCGTTGTTTGGGCA	60.149	20	AAAATTCAAAAGCGGTCCCT	59.945	20	168	2265	2432
c35851_g2_i1	1	p2	(CT)6	12	120	131	TTGACCCTCCACTCTCAACC	60.088	20	GGGACATAGTTTGCCAGCAT	59.962	20	237	74	310	TTGACCCTCCACTCTCAACC	60.088	20	TCATGCAGTTTTGGACGAAG	59.84	20	130	74	203	TTGACCCTCCACTCTCAACC	60.088	20	CTTCATGCAGTTTTGGACGA	59.84	20	132	74	205
c34797_g1_i1	1	p1	(T)10	10	1769	1778	TTGACCCAACACTAGGGGAG	59.959	20	CGAAATAAAATCACGACAATACGA	60.247	24	120	1714	1833	TTGACCCAACACTAGGGGAG	59.959	20	CGAAATAAAATCACGACAATACG	58.625	23	120	1714	1833	TTGACCCAACACTAGGGGAG	59.959	20	ACGAAATAAAATCACGACAATACG	59.375	24	121	1714	1834
c38975_g1_i1	1	p1	(T)10	10	1278	1287	TTGACAGTATCCCGGCTTTC	60.074	20	CTTTGCCCTAGCCTCAACAG	60.008	20	205	1240	1444	TTGACAGTATCCCGGCTTTC	60.074	20	TTAGCTTTGCCCTAGCCTCA	60.11	20	209	1240	1448	TTGACAGTATCCCGGCTTTC	60.074	20	TAGCTTTGCCCTAGCCTCAA	60.11	20	208	1240	1447
c23710_g1_i1	1	p2	(CT)7	14	194	207	TTGACAAGCAGAAACATGGC	59.847	20	AACTCCCGAAATCACAAACG	59.971	20	236	66	301	AAACATGGCCAAAGGAAATG	59.801	20	AACTCCCGAAATCACAAACG	59.971	20	225	77	301	AAGCAGAAACATGGCCAAAG	60.249	20	AACTCCCGAAATCACAAACG	59.971	20	231	71	301
c32372_g1_i2	1	p1	(T)10	10	187	196	TTGAATGAGAGGGGTGCTTC	60.195	20	TTCTCTGTTTAGGGCGCATT	59.845	20	249	127	375	TTTGAATGAGAGGGGTGCTT	59.67	20	TTCTCTGTTTAGGGCGCATT	59.845	20	250	126	375	TTGAATGAGAGGGGTGCTTC	60.195	20	TCTCTGTTTAGGGCGCATTC	60.352	20	248	127	374
c36504_g1_i1	1	p3	(CAC)9	27	749	775	TTGAAGGAGGCAGAGGAAGA	60.065	20	CATGCATGACATCAAACCCT	59.374	20	200	619	818	GTTGTTGAAGGAGGCAGAGG	59.844	20	CATGCATGACATCAAACCCT	59.374	20	204	615	818	TTGAAGGAGGCAGAGGAAGA	60.065	20	ACATGCATGACATCAAACCC	59.223	20	201	619	819
c31735_g1_i1	1	p3	(AAG)5	15	1789	1803	TTGAAGCGCAACATGATCTC	59.955	20	TTCTTACAGTTCCAACCCCG	59.964	20	265	1593	1857	GCACTGGAGCTCAGACACAA	60.187	20	TTCTTACAGTTCCAACCCCG	59.964	20	185	1673	1857	GCACTGGAGCTCAGACACAA	60.187	20	ACCATAACCCCTCCAAAACC	59.919	20	245	1673	1917
c35779_g2_i1	2	c*	(AG)6(AGA)6*	28	1612	1639	TTGAAGCCTCTAAAGATGCCA	59.967	21	CGAACGATGCTTCTTTCCTC	59.955	20	269	1521	1789	TTGTGAGTGTGATGCTTCGAG	60.04	21	CGAACGATGCTTCTTTCCTC	59.955	20	223	1567	1789	TTGAAGCCTCTAAAGATGCCA	59.967	21	GGAACCTTATTCGAAAGCCC	59.909	20	243	1521	1763
c42118_g1_i1	2	p2	(TC)6	12	340	351	TTGAACCCTGAAACCCTGAG	60.081	20	TCCCACCATGATGAACCTTT	60.173	20	118	294	411	TTGAACCCTGAAACCCTGAG	60.081	20	TTCCCACCATGATGAACCTT	60.173	20	119	294	412	CCAAGGAGTTTGAACCCTGA	60.081	20	TCCCACCATGATGAACCTTT	60.173	20	127	285	411
c36687_g1_i1	1	p3	(AAC)6	18	106	123	TTGAACCCAAGGCCTAAGAA	59.679	20	GGACGGAGGTAGCAGTACCA	60.134	20	144	27	170	TTTGAACCCAAGGCCTAAGA	59.679	20	GGACGGAGGTAGCAGTACCA	60.134	20	145	26	170	TTGAACCCAAGGCCTAAGAA	59.679	20	TTCCTCAACCAGAGGATTGC	60.195	20	197	27	223
c14892_g1_i1	1	p1	(A)10	10	180	189	TTGAACAAGGACATTGCTGC	59.847	20	TCAGCTTAAAACTTGCATGGG	60.25	21	214	3	216	TTGCTGCATTGCATTGTCTT	60.41	20	TCAGCTTAAAACTTGCATGGG	60.25	21	201	16	216	TTGAACAAGGACATTGCTGC	59.847	20	CAGCTTAAAACTTGCATGGG	58.438	20	213	3	215
c50766_g1_i1	2	p2	(AG)6	12	312	323	TTGAAAATTTTGGCAGTCCC	59.916	20	GAGATAAGCGCATGGGAATC	59.633	20	229	169	397	TTGAAAATTTTGGCAGTCCC	59.916	20	ATAAGCGCATGGGAATCTGT	59.556	20	226	169	394	CTTCCTTGGTTCTGGACTCG	59.837	20	GAGATAAGCGCATGGGAATC	59.633	20	163	235	397
c25135_g1_i1	1	p1	(T)10	10	195	204	TTGAAAATTTTGAGGTGGGG	59.772	20	GTATCGGGTTGAGCTTGGAA	60.074	20	197	148	344	TGAAAATTTTGAGGTGGGGA	60.28	20	GTATCGGGTTGAGCTTGGAA	60.074	20	196	149	344	TTGAAAATTTTGAGGTGGGG	59.772	20	GTGAACAGTGACCGGGAAAT	59.827	20	280	148	427
c30863_g1_i1	2	p3	(AAT)5	15	767	781	TTCTTTGGGGTTGAACTTGG	59.942	20	TGGCTGTGAAACTGGTTGAG	59.873	20	273	666	938	CTTTGGGGTTGAACTTGGAA	59.942	20	TGGCTGTGAAACTGGTTGAG	59.873	20	271	668	938	TTCTTTGGGGTTGAACTTGG	59.942	20	AAACTGGTTGAGTTGGGGTG	59.861	20	265	666	930
c24031_g1_i1	1	p2	(TC)6	12	58	69	TTCTTTCTTGTGGCGGTTTC	60.227	20	TGAACATGTCGGAATGTCGT	59.967	20	156	34	189	TTCTTTCTTGTGGCGGTTTC	60.227	20	ACATGTCGGAATGTCGTTGA	59.967	20	153	34	186	TTTCTTTCTTGTGGCGGTTT	59.724	20	ACATGTCGGAATGTCGTTGA	59.967	20	154	33	186
c30483_g2_i1	1	p2	(AG)6	12	184	195	TTCTTTCCTTGCAATTTCGG	60.181	20	TCCTCATACCAGTTCCCTCG	60.065	20	104	126	229	TCTTTCCTTGCAATTTCGGA	60.692	20	TCCTCATACCAGTTCCCTCG	60.065	20	103	127	229	CGGATCGGAAATCAAAGAGA	60.148	20	CTCCCCTCTGTTCTTGAGGA	59.375	20	136	143	278
c42004_g2_i1	2	p1	(T)12	12	208	219	TTCTTTCCTCTACCCTCGCA	59.948	20	TCGAACACCCCATTCAAAAT	60.17	20	208	63	270	TCTTTCCTCTACCCTCGCAA	59.948	20	TCGAACACCCCATTCAAAAT	60.17	20	207	64	270	CACTGTCGCAATCATCCATC	60.08	20	TGAGTGAGCGAATGTAAGCG	60.157	20	249	145	393
c46665_g1_i1	1	p2	(CA)6	12	129	140	TTCTTTCCCATGAATTTCCG	59.872	20	GCAATGACCGCTTATGGTTT	59.967	20	176	100	275	TTCTTTCCCATGAATTTCCG	59.872	20	CCCACTTGGACCTTGAGAAA	60.081	20	126	100	225	TTCTTTCCCATGAATTTCCG	59.872	20	GTCCCACTTGGACCTTGAGA	60.088	20	128	100	227
c52795_g1_i1	1	p2	(AG)6	12	222	233	TTCTTGGGCTTCTTGCAGAT	59.955	20	GGGACACTCTTCACAACCGT	60.009	20	143	117	259	CCACGGATACTCGCTTCTTC	59.836	20	GGGACACTCTTCACAACCGT	60.009	20	181	79	259	TCCACGGATACTCGCTTCTT	59.836	20	GGGACACTCTTCACAACCGT	60.009	20	182	78	259
c11257_g1_i1	1	p2	(CA)7	14	1294	1307	TTCTTCCGGGACATTTTCTG	60.044	20	CCCATCTTGTCCATCCAAAT	59.605	20	143	1212	1354	GGCCTCTCATGTAAGGGTCA	60.073	20	CCCATCTTGTCCATCCAAAT	59.605	20	252	1103	1354	TTCTTCCGGGACATTTTCTG	60.044	20	CAAAGCCCATCTTGTCCATC	60.461	20	148	1212	1359
c38325_g1_i1	1	p1	(A)10	10	312	321	TTCTTCCCGTGGTTGATCTC	60.05	20	ACAAAAGATCAATGCTGCCC	60.081	20	273	148	420	TTCTTCCCGTGGTTGATCTC	60.05	20	CAAAAGATCAATGCTGCCCT	60.214	20	272	148	419	TTCTTCCCGTGGTTGATCTC	60.05	20	AAAGATCAATGCTGCCCTTG	60.214	20	270	148	417
c57422_g1_i1	1	p1	(T)10	10	186	195	TTCTTCCCAATGGAGATCAGA	59.614	21	CCTCAATGTTCGACACCAGA	59.676	20	178	56	233	TTTTCTTCCCAATGGAGATCA	59.49	21	CCTCAATGTTCGACACCAGA	59.676	20	180	54	233	TCTTCCCAATGGAGATCAGAG	59.224	21	CCTCAATGTTCGACACCAGA	59.676	20	177	57	233
c42022_g1_i4	1	p2	(AG)7	14	292	305	TTCTTCCCAACCATCTCCTG	60.042	20	TTGCACCACCCTTCTTCTTC	60.232	20	276	84	359	TTCTTCCCAACCATCTCCTG	60.042	20	TTTGCACCACCCTTCTTCTT	59.711	20	277	84	360	TTTCTCTCCATTCATTCGGC	60.155	20	TTGCACCACCCTTCTTCTTC	60.232	20	159	201	359
c24014_g1_i1	1	p3	(TCT)5	15	23	37	TTCTTCATCTTTGCGCTCCT	60.096	20	ATTCGGCCTAGATGTCATGG	59.917	20	230	0	229	TTCTTCATCTTTGCGCTCCT	60.096	20	TATCACAGTGGTTGGGCAGA	60.112	20	185	0	184	TTCTTCATCTTTGCGCTCCT	60.096	20	TCCAGAAGCTGTTATTCGGC	60.352	20	243	0	242
c32768_g1_i1	2	p2	(CT)7	14	296	309	TTCTTATTGCTTGCCCCATC	60.038	20	TTATTTTGCCCAAATCACCG	60.671	20	274	72	345	CTCTCTCTCCCAGAAACCCC	60.186	20	AGAAAAGGCGTCTCAGTTGG	59.473	20	237	162	398	GTTTCTTATTGCTTGCCCCA	60.074	20	TTATTTTGCCCAAATCACCG	60.671	20	276	70	345
c20004_g1_i1	1	p2	(AG)6	12	338	349	TTCTTAGAAGCGGTGTTCGG	60.378	20	AGACCGCACCAACTACCAAC	60.035	20	220	200	419	TAGAAGCGGTGTTCGGAGAG	60.529	20	AGACCGCACCAACTACCAAC	60.035	20	216	204	419	CTTAGAAGCGGTGTTCGGAG	60.008	20	GTCTTTGAGACCGCACCAAC	60.7	20	225	202	426
c38758_g1_i1	1	p2	(TA)6	12	60	71	TTCTTAATTTCCAGTCCTGGCT	59.264	22	CGGATCGTCAGCTCCTTAGA	60.495	20	202	18	219	GGGGCCTTTAATTCCTAGTTC	58.164	21	CGGATCGTCAGCTCCTTAGA	60.495	20	220	0	219	GGGGCCTTTAATTCCTAGTTCT	59.062	22	CGGATCGTCAGCTCCTTAGA	60.495	20	220	0	219
c2853_g1_i1	1	p1	(T)11	11	250	260	TTCTGTTGATGCAATCTCGC	59.955	20	AGTTGGCTGACCGATCATTT	59.556	20	199	91	289	TTCTGTTGATGCAATCTCGC	59.955	20	AAGTTGGCTGACCGATCATT	59.556	20	200	91	290	GCCTTCTTGTTGGCATGATT	60.081	20	AGTTGGCTGACCGATCATTT	59.556	20	181	109	289
c24175_g1_i1	2	p1	(A)11	11	3581	3591	TTCTGTTCTGGCTCGGCTAT	59.978	20	GGTTGATAGCTCCGGTCTTG	59.694	20	184	3508	3691	TTCTGTTCTGGCTCGGCTAT	59.978	20	TGGTTGATAGCTCCGGTCTT	59.694	20	185	3508	3692	TTCTGTTCTGGCTCGGCTAT	59.978	20	GGGTTCGAATCCCTCTCTCT	59.636	20	130	3508	3637
c34839_g1_i1	1	p2	(AG)8	16	2045	2060	TTCTGTCCGGGTCTGAGATT	59.655	20	ACTCCTCATTGGTCCGTCAC	59.969	20	279	1921	2199	TTTCTGTCCGGGTCTGAGAT	59.655	20	ACTCCTCATTGGTCCGTCAC	59.969	20	280	1920	2199	TGCGTAAGAGAATTTGGGGA	60.576	20	ACTCCTCATTGGTCCGTCAC	59.969	20	233	1967	2199
c17540_g2_i1	3	c	(T)10atcagattctggaatccgagaggtttcagagagaggaagagatgggaaaagcttggtttcgtttggtgggc(GA)6	93	1046	1138	TTCTGGCACATGTTGTTGGT	60.008	20	CGACCTCTCAATCCCTTCAA	60.187	20	258	910	1167	GTTGAAGCACTTCTGGCACA	60.032	20	CGACCTCTCAATCCCTTCAA	60.187	20	268	900	1167	CTTCTGGCACATGTTGTTGG	60.152	20	CGACCTCTCAATCCCTTCAA	60.187	20	259	909	1167
c34464_g1_i2	1	p3	(CTC)5	15	1317	1331	TTCTGCTGCTGTCTTGTGCT	59.929	20	GAGGATGAGGCAGATGGGTA	60.034	20	102	1270	1371	TTCTGCTGCTGTCTTGTGCT	59.929	20	ATGTCGTAGAGGTTGCCGAC	60.142	20	197	1270	1466	GTTCTGCTGCTGTCTTGTGC	59.783	20	GAGGATGAGGCAGATGGGTA	60.034	20	103	1269	1371
c42556_g1_i3	1	p2	(GA)6	12	88	99	TTCTGAGGTTTCCCATGTCA	59.059	20	TCTCAAGGCAGCTAGAGGCT	59.478	20	268	52	319	TGAGGTTTCCCATGTCAAAAG	59.956	21	TCTCAAGGCAGCTAGAGGCT	59.478	20	265	55	319	TTGAACTGCAAGGCAAGCTA	59.752	20	CCTTGTATGCCCCATGTACTC	59.326	21	136	32	167
c27824_g1_i1	1	p1	(T)12	12	43	54	TTCTCTATAACCCAGTTCTCCTCC	59.196	24	CCCGAACACGAATGTCTTCT	60.111	20	246	16	261	TTCTCTATAACCCAGTTCTCCTCC	59.196	24	AACAATGGATTGAACCCGAA	60.17	20	122	16	137	TTCTCTATAACCCAGTTCTCCTCC	59.196	24	AAACAATGGATTGAACCCGA	60.17	20	123	16	138
c21938_g1_i1	1	p1	(A)10	10	170	179	TTCTCTACTGAATTCCCCCG	59.122	20	GCTGATCAGGATTCTTCCCA	60.158	20	240	51	290	TTCTCTACTGAATTCCCCCG	59.122	20	TGGCTGATCAGGATTCTTCC	60.158	20	242	51	292	TTCTCTACTGAATTCCCCCG	59.122	20	TCAGGATTCTTCCCAGTTGC	60.195	20	235	51	285
c42204_g1_i1	1	p2	(TC)6	12	203	214	TTCTCGCCGAATCAATAACC	60.038	20	GTACTGGAGAAACCGGACGA	60.111	20	252	85	336	ACCGAACAATCTCTCCGATG	60.073	20	GTACTGGAGAAACCGGACGA	60.111	20	280	57	336	CTCCGATGTGGGAACATTCT	59.927	20	GTACTGGAGAAACCGGACGA	60.111	20	268	69	336
c33502_g2_i1	1	p1	(A)10	10	932	941	TTCTCCGAAATTGGTTGGAG	60.044	20	CCCTCCAGGGTAATTTGGTT	60.046	20	104	890	993	GTTCTCCGAAATTGGTTGGA	59.91	20	CCCTCCAGGGTAATTTGGTT	60.046	20	105	889	993	TTTTGTGTGTTTGGGTGGAA	59.834	20	CCCTCCAGGGTAATTTGGTT	60.046	20	144	850	993
c17440_g1_i1	1	p2	(TC)8	16	39	54	TTCTCCCCTTCCTTTCCTTC	59.623	20	AAGGTACCGCCAAGTTTCCT	59.998	20	279	14	292	TTCTCCCCTTCCTTTCCTTC	59.623	20	AGGTACCGCCAAGTTTCCTT	59.998	20	278	14	291	TTCTCCCCTTCCTTTCCTTC	59.623	20	GTACCGCCAAGTTTCCTTGA	60.11	20	276	14	289
c32171_g1_i2	1	p3	(GAT)5	15	478	492	TTCTCCCAGGGATCATCAAC	59.862	20	AGGCAAAGAAAGACCAAGCA	59.993	20	240	367	606	TTCTCCCAGGGATCATCAAC	59.862	20	AACATTCCCACAACCAGCTC	59.973	20	206	367	572	CCAGGGATCATCAACCAACT	59.779	20	AGGCAAAGAAAGACCAAGCA	59.993	20	235	372	606
c40478_g2_i1	1	p1	(A)10	10	1893	1902	TTCTCATCGGTTCCCAAATC	59.871	20	TCTCCTCCTGGGGATTTCTT	60.008	20	254	1766	2019	TTCTCATCGGTTCCCAAATC	59.871	20	TTCTCCTCCTGGGGATTTCT	60.008	20	255	1766	2020	TTCTCATCGGTTCCCAAATC	59.871	20	CGTCTCACTTCATCCCCATT	59.927	20	275	1766	2040
c11543_g1_i1	2	p1	(A)15	15	230	244	TTCTCACTTTGCCTTGGGTC	60.232	20	TCTCCAGAAGAGGGGATAAGC	59.797	21	162	109	270	CATTCTCACTTTGCCTTGGG	60.626	20	TCTCCAGAAGAGGGGATAAGC	59.797	21	164	107	270	GGGTCGTTGCTTGCTAGAAT	59.34	20	TCTCCAGAAGAGGGGATAAGC	59.797	21	147	124	270
c40768_g1_i3	1	c	(CT)7aatcccacgttt(TC)6	38	99	136	TTCTCACGAACCACTTGCAC	59.88	20	CTCTCTTCCCTCTGCCACAC	59.986	20	264	22	285	TTCTCACGAACCACTTGCAC	59.88	20	CTGGCGAAGAGGAAGAAGTG	60.126	20	187	22	208	TCGAACGTAGTTTTGGAGGC	60.249	20	CTCTCTTCCCTCTGCCACAC	59.986	20	236	50	285
c54423_g1_i1	1	p1	(T)16	16	268	283	TTCTCACCTCTCCAGCTCAAA	60.119	21	GCTGCACTTTCCCACAATAAA	60.124	21	197	126	322	TTTTCTCACCTCTCCAGCTCA	60.119	21	GCTGCACTTTCCCACAATAAA	60.124	21	199	124	322	TTTCTCACCTCTCCAGCTCAA	60.119	21	GCTGCACTTTCCCACAATAAA	60.124	21	198	125	322
c36775_g1_i2	1	p1	(T)12	12	857	868	TTCTACTCACAACCGGCCTT	59.734	20	TCTGGACAAAGCAGAAACCA	59.415	20	208	736	943	TTCTACTCACAACCGGCCTT	59.734	20	GGCGCTGTTATTGTAGACCG	60.658	20	273	736	1008	TTCTACTCACAACCGGCCTT	59.734	20	TGGACAAAGCAGAAACCAAA	59.293	20	206	736	941
c32009_g1_i3	1	p2	(TC)6	12	124	135	TTCTACCCTTTCATGGTCGC	60.074	20	TGGACTTCCCAGCCATTAAC	59.933	20	252	85	336	TTCTACCCTTTCATGGTCGC	60.074	20	ACCAGAAGATGCCTGGTTTG	60.111	20	270	85	354	GCAAGCCTAAAAAGGAAGGG	60.197	20	GAGAAAAGGTCGACCGACAG	59.844	20	124	46	169
c12075_g1_i1	1	p4	(AATA)5	20	43	62	TTCTAAGGACTTTGCCGTGG	60.241	20	ACATTACCTCCCCAGTGTGC	59.851	20	110	5	114	TTCTAAGGACTTTGCCGTGG	60.241	20	TCGTGGAGTACAAATCGTCG	59.716	20	225	5	229	TTCTAAGGACTTTGCCGTGG	60.241	20	GCATGGACAAAATCGACCTAA	59.952	21	171	5	175
c28148_g1_i1	1	p1	(A)10	10	641	650	TTCTAACCCCCGTTTCAGTG	59.964	20	TGGAATTCTTTATGCGTCCC	59.901	20	243	485	727	TTCTAACCCCCGTTTCAGTG	59.964	20	GGAATTCTTTATGCGTCCCA	59.901	20	242	485	726	GTTGATTTTGAAAGGGCGAA	60.053	20	TGGAATTCTTTATGCGTCCC	59.901	20	216	512	727
c40986_g1_i2	2	p2	(AG)8	16	2043	2058	TTCGTTGGAATCGGAAAATC	59.878	20	CGAACTTAGTCGTTCGCTCC	60.015	20	261	2005	2265	TGGAATCGGAAAATCCAGTC	59.871	20	CGAACTTAGTCGTTCGCTCC	60.015	20	256	2010	2265	TACTGCCATTGCTGATTTCG	59.833	20	CGAACTTAGTCGTTCGCTCC	60.015	20	277	1989	2265
c7319_g1_i1	1	p2	(CT)6	12	489	500	TTCGTTCCGAACCATAGCTT	59.708	20	GCGGAGCTTGGATATTGCTA	60.331	20	228	308	535	GATTTCACAGTCGGCTTTCC	59.676	20	GCGGAGCTTGGATATTGCTA	60.331	20	203	333	535	GATTTCACAGTCGGCTTTCC	59.676	20	CATGGTGATGTTCTGGTGGA	60.378	20	280	333	612
c32799_g1_i1	2	p1	(A)10	10	242	251	TTCGTCGAGAGGCAACTTTT	59.993	20	TCCGAGCCCCAATACAAATA	60.281	20	277	41	317	CCCATCCTCCTACACTCCAA	59.92	20	TCCGAGCCCCAATACAAATA	60.281	20	161	157	317	TTCGTCGAGAGGCAACTTTT	59.993	20	AGGCTTCAACATTCAAAGCG	60.386	20	250	41	290
c41420_g1_i5	1	p1	(A)14	14	282	295	TTCGTCCATAACACACCCAA	59.816	20	TCTGCTACCTCACATCACGG	59.855	20	162	228	389	TTCGTCCATAACACACCCAA	59.816	20	ACCGAGCCCTCTCTCATGTA	59.827	20	259	228	486	CCTTCGTCCATAACACACCC	60.232	20	TCTGCTACCTCACATCACGG	59.855	20	164	226	389
c36180_g2_i1	1	p2	(GA)8	16	85	100	TTCGTCAGAGCAGAGCAAAA	59.864	20	TCAGTGCTGAAGCAACTTCG	60.324	20	249	52	300	TTCGTCAGAGCAGAGCAAAA	59.864	20	CTTTTCACTACCATTCGGGC	59.569	20	146	52	197	CGTCAGAGCAGAGCAAAATG	59.74	20	TCAGTGCTGAAGCAACTTCG	60.324	20	247	54	300
c34916_g1_i1	1	p2	(TC)7	14	925	938	TTCGTAATCCATGAGCTCCC	60.036	20	GCTTCCATCCCTCACCAGTA	60.073	20	108	860	967	TAATCCATGAGCTCCCAACC	59.894	20	GCTTCCATCCCTCACCAGTA	60.073	20	104	864	967	TCCACTTTGCCTTGTCTTCC	60.232	20	GCTTCCATCCCTCACCAGTA	60.073	20	188	780	967
c31608_g1_i1	1	p1	(A)16	16	3716	3731	TTCGGTTGGAAAGAATGGTC	59.91	20	TCGGTTTTCACATTCAGCAG	59.84	20	276	3500	3775	TCAGAGGCTCTCTTGTCCGT	60.135	20	TCGGTTTTCACATTCAGCAG	59.84	20	134	3642	3775	GTCAGAGGCTCTCTTGTCCG	60.135	20	TCGGTTTTCACATTCAGCAG	59.84	20	135	3641	3775
c39024_g1_i1	1	p1	(A)10	10	62	71	TTCGGTCCTGTACCATGAAT	57.864	20	CCCAGAATGGCAGTGGTTAT	59.813	20	208	36	243	ATTCGGTCCTGTACCATGAA	57.864	20	CCCAGAATGGCAGTGGTTAT	59.813	20	209	35	243	ATTCGGTCCTGTACCATGAA	57.864	20	CCTGGATGATTCCCAGAATG	60.272	20	220	35	254
c36286_g1_i1	1	p1	(T)15	15	125	139	TTCGGTAGAGCCAAATAAAGC	58.532	21	CTTCCCTAGGAGCTGCATTG	59.971	20	275	101	375	TTCGGTAGAGCCAAATAAAGC	58.532	21	GCTAGCTGTGAGTGCTGGTG	59.801	20	157	101	257	TTCGGTAGAGCCAAATAAAGC	58.532	21	GCTCATGGTTGGCTGTGTAA	59.722	20	249	101	349
c42769_g2_i1	1	p2	(GA)6	12	4132	4143	TTCGGGTTGGAGTAAGTTGG	59.964	20	CTTCTTGGTGGCACTCCATT	60.111	20	220	4071	4290	CGGGTTGGAGTAAGTTGGAA	59.964	20	CTTCTTGGTGGCACTCCATT	60.111	20	218	4073	4290	TTCGGGTTGGAGTAAGTTGG	59.964	20	CAGGCAGAAAGTTTTCAGGG	59.846	20	153	4071	4223
c28320_g2_i1	1	p2	(TA)9	18	332	349	TTCGGCCTCTCTGTTTCTGT	59.989	20	AAGGCTCATCGAAAAGCTCA	60.096	20	188	279	466	AGCGTGTTGGCTCAAGAGTT	60.058	20	AAGGCTCATCGAAAAGCTCA	60.096	20	280	187	466	AGCACCATCATCGGAGAAAG	60.218	20	AAGGCTCATCGAAAAGCTCA	60.096	20	248	219	466
c33308_g1_i1	1	p2	(GA)7	14	839	852	TTCGGAATCAAAACCGAATC	59.878	20	TTTCTCTCTCTGCCTCTCGC	59.973	20	238	713	950	TTCGGAATCAAAACCGAATC	59.878	20	TCTCTCTGCCTCTCGCTTTC	59.973	20	234	713	946	CCGAACACACAAACATGGAC	59.855	20	TCTCTCTGCCTCTCGCTTTC	59.973	20	136	811	946
c7453_g1_i1	1	p2	(TC)7	14	124	137	TTCGCCACTAGCCACTACCT	59.898	20	CAAATCCGAGCCAGAGAGAG	60.088	20	146	17	162	TTCGCCACTAGCCACTACCT	59.898	20	CGGCAGACCCTAGTGTGATT	60.134	20	185	17	201	GTTCGCCACTAGCCACTACC	59.763	20	CAAATCCGAGCCAGAGAGAG	60.088	20	147	16	162
c39285_g2_i1	1	p2	(GA)7	14	1418	1431	TTCGAGACCCGAAAGAAGAA	59.926	20	GAGTGCCAATTCTCTGGGAG	59.803	20	190	1336	1525	ATAGCGAGCAAGAGAACCGA	60.118	20	GAGTGCCAATTCTCTGGGAG	59.803	20	212	1314	1525	CGAAAGAAGAACCAGATGGC	59.813	20	GAGTGCCAATTCTCTGGGAG	59.803	20	181	1345	1525
c40712_g2_i2	1	p3	(AAG)6	18	315	332	TTCGACGAGGATGATAAGGG	60.029	20	CCGGTAAGAAGACCAACCAA	59.964	20	161	280	440	TTCGACGAGGATGATAAGGG	60.029	20	AGATTCTTCTGCGACGGAAA	59.955	20	114	280	393	TTCGACGAGGATGATAAGGG	60.029	20	ATCCCATCCCAGGAAAAGTC	60.133	20	224	280	503
c23407_g1_i1	1	p1	(A)11	11	38	48	TTCGAAGTAAAAGCAAATTCTATATG	57.477	26	CAGTTGGTGATCATGATGGG	59.762	20	150	1	150	TTCGAAGTAAAAGCAAATTCTATATG	57.477	26	GGGTTTTGTGCTTGGATTTG	60.344	20	205	1	205	TTCGAAGTAAAAGCAAATTCTATATG	57.477	26	AAAAGGGTTTTGTGCTTGGA	59.587	20	209	1	209
c35320_g2_i1	1	p1	(T)11	11	37	47	TTCGAACCTAAGCAGACTACCA	59.041	22	GGCTTCAACATGCCCTTAAA	60.074	20	131	1	131	TTCGAACCTAAGCAGACTACCA	59.041	22	AACATCTCTGATTTGGCGCT	59.843	20	219	1	219	CTTCGAACCTAAGCAGACTACCA	59.955	23	GGCTTCAACATGCCCTTAAA	60.074	20	132	0	131
c7120_g1_i1	2	p2	(AG)6	12	177	188	TTCCTTTTGGTGTCTTTGGC	60.088	20	TGGTCTGTGGTGGGTACAGA	59.997	20	263	154	416	TACCCCTCCTTCCTTTTGGT	59.799	20	TGGTCTGTGGTGGGTACAGA	59.997	20	272	145	416	TTCCTTTTGGTGTCTTTGGC	60.088	20	GGGATTCAGTATGGCCCTTT	60.152	20	239	154	392
c42523_g2_i1	1	p3	(ATG)5	15	1720	1734	TTCCTTTGAGGATGACCAGG	60.042	20	GTCGTTTCCTGTCTGCCAAT	60.119	20	219	1687	1905	TTCCTTTGAGGATGACCAGG	60.042	20	TCCGCATCTTAAATGGCTTC	60.175	20	110	1687	1796	TTCCTTTGAGGATGACCAGG	60.042	20	CCTGAAATCCCCACATGTTT	59.647	20	199	1687	1885
c34406_g1_i1	1	p3	(GCA)5	15	606	620	TTCCTTGTTGGCTTTGCTCT	59.993	20	TGCATTGCTTTGCCTAACAG	60.014	20	118	538	655	TCCTTGTTGGCTTTGCTCTT	59.993	20	TGCATTGCTTTGCCTAACAG	60.014	20	117	539	655	TCCTTGTTGGCTTTGCTCTT	59.993	20	CTGCATTGCTTTGCCTAACA	60.014	20	118	539	656
c30590_g1_i1	1	p1	(T)11	11	217	227	TTCCTGGGAAAATCCCCTAC	60.124	20	GCTTTGGTGACGGAGAGAAG	59.989	20	191	189	379	TTCCTGGGAAAATCCCCTAC	60.124	20	CGATCGAGAGGAAAGGTCTG	59.943	20	217	189	405	ATCGCAACATCCAACTACCC	59.82	20	GCTTTGGTGACGGAGAGAAG	59.989	20	276	104	379
c41231_g1_i1	1	p1	(T)14	14	138	151	TTCCTGCAGATTTCGTGTTG	59.84	20	CCTTCAAAACAGCCTCCAAA	60.22	20	275	68	342	CAGATTTCGTGTTGGGGACT	59.966	20	CCCCCATATCTTCCCTTTTC	59.6	20	236	74	309	CAGATTTCGTGTTGGGGACT	59.966	20	TCCCCCATATCTTCCCTTTT	59.6	20	237	74	310
c25498_g1_i1	1	p2	(CT)8	16	55	70	TTCCTCTTCCACTCTTGAAGC	58.658	21	TCGGATATCCTCCAAACAGC	60.036	20	165	15	179	CTTCCTCTTCCACTCTTGAAGC	59.638	22	TCGGATATCCTCCAAACAGC	60.036	20	166	14	179	TTCCTCTTCCACTCTTGAAGC	58.658	21	TATCCTCCAAACAGCAACCC	59.933	20	160	15	174
c33492_g1_i1	1	p2	(CT)7	14	138	151	TTCCTCATATCCTTCCACGG	59.887	20	CAGCCAACCTACCCTCTCAA	60.246	20	257	104	360	TTCCTCATATCCTTCCACGG	59.887	20	AGCCACCCAGATGTGATGAT	60.358	20	136	104	239	TTCCTCATATCCTTCCACGG	59.887	20	GTGGTCAGATACAGCCACCC	60.395	20	148	104	251
c50349_g1_i1	1	p1	(T)12	12	112	123	TTCCTAGGCCCTTTGAATAGC	59.708	21	TTTACTCTGCATGGGTGGGT	60.375	20	113	66	178	TTCCTAGGCCCTTTGAATAGC	59.708	21	GTTTACTCTGCATGGGTGGG	60.375	20	114	66	179	TTCCTAGGCCCTTTGAATAGC	59.708	21	TACTCTGCATGGGTGGGTCT	60.533	20	111	66	176
c30952_g1_i1	1	p1	(A)11	11	39	49	TTCCTAAAATTAACCACCCCC	59.088	21	GAAGACCAAGAAGCACAGGC	59.997	20	269	8	276	TTCCTAAAATTAACCACCCCC	59.088	21	AAGGGCGCTAAAGTCAACAA	59.883	20	217	8	224	TTCCTAAAATTAACCACCCCC	59.088	21	CGGAGCGTGGAAGTTATTGT	60.132	20	168	8	175
c36964_g1_i1	2	p2	(TC)7	14	169	182	TTCCGTTTTCTCCCCTTCTT	60.046	20	TGGATTCTCCGCCATTAGAG	60.17	20	209	66	274	CTTTCCGTTTTCTCCCCTTC	60.046	20	TGGATTCTCCGCCATTAGAG	60.17	20	211	64	274	TCTTTCCGTTTTCTCCCCTT	60.046	20	TGGATTCTCCGCCATTAGAG	60.17	20	212	63	274
c40976_g2_i1	1	p2	(CT)6	12	53	64	TTCCGTTAACTCCTACCTGCAT	60.021	22	ATCTCCCGTTGAAACTGTCG	60.111	20	224	24	247	TTCCGTTAACTCCTACCTGCAT	60.021	22	GTTCAGTTCGTTGCGTGAAA	59.888	20	149	24	172	TTCCGTTAACTCCTACCTGCAT	60.021	22	CGTGAAATTGCAGCAGAGAA	60.134	20	136	24	159
c30087_g2_i1	1	p3	(GAA)6	18	1009	1026	TTCCGGTCCTTCTATGATGC	60.036	20	GATTCCTCCAAAACCCCAAT	59.996	20	174	950	1123	TTCCGGTCCTTCTATGATGC	60.036	20	TCTTCCATCGGAAATTCGAC	60.014	20	144	950	1093	TTCCGGTCCTTCTATGATGC	60.036	20	CTCTCTCCACCCTCGTCTTG	59.978	20	220	950	1169
c36221_g1_i2	1	p1	(A)11	11	164	174	TTCCGGAATCAGCTACCTATG	59.192	21	ATTGGGCCATGTTTTGTTGT	60.096	20	226	70	295	TTCCGGAATCAGCTACCTATG	59.192	21	GGCCATGTTTTGTTGTGAGA	59.547	20	222	70	291	TCCGGAATCAGCTACCTATG	57.793	20	ATTGGGCCATGTTTTGTTGT	60.096	20	225	71	295
c58018_g1_i1	1	p1	(A)10	10	153	162	TTCCGCGTTGAAGTACAAAA	59.344	20	TATACGGGGCAAGTTCCAGA	60.46	20	109	98	206	TTTCCGCGTTGAAGTACAAA	59.344	20	TATACGGGGCAAGTTCCAGA	60.46	20	110	97	206	TTCCGCGTTGAAGTACAAAA	59.344	20	GCAAAGCGTTTCGCTTATTT	59.52	20	175	98	272
c28400_g1_i1	1	p1	(A)10	10	54	63	TTCCGCCATATGATTGTTTTT	59.313	21	TTCTCCTTGAACGAGCGAAT	59.955	20	240	7	246	TTTCCGCCATATGATTGTTTT	59.313	21	TTCTCCTTGAACGAGCGAAT	59.955	20	241	6	246	TTTTCCGCCATATGATTGTTT	59.313	21	TTCTCCTTGAACGAGCGAAT	59.955	20	242	5	246
c35308_g1_i1	1	p1	(T)10	10	1065	1074	TTCCGCATAAGCACTGACTG	60.011	20	TCCCTCCGATTTAGTTGAGG	59.122	20	279	829	1107	CCGCATAAGCACTGACTGAA	60.011	20	TCCCTCCGATTTAGTTGAGG	59.122	20	277	831	1107	GCATCGAAGCACTCGTGTAA	60.019	20	TTCCGAACAGAAATTCCCTC	59.101	20	110	1012	1121
c39795_g4_i1	2	p1	(T)10	10	160	169	TTCCGCACATTTTGGTTGTA	59.969	20	TGGAAGAGGCAAGAGAAGGA	60.065	20	155	128	282	GCACATTTTGGTTGTAGGGG	60.227	20	TGGAAGAGGCAAGAGAAGGA	60.065	20	151	132	282	ATGATTCTCTCGCGTTGGTT	59.7	20	TGGAAGAGGCAAGAGAAGGA	60.065	20	173	110	282
c39957_g1_i1	1	p1	(A)11	11	86	96	TTCCGAAGCACTTTTCATGT	58.352	20	CAGTCCCCAGTATGTGGTCC	60.238	20	270	0	269	TTCCGAAGCACTTTTCATGT	58.352	20	CGTTGACTACCAGTCCCCAG	60.557	20	280	0	279	TTCCGAAGCACTTTTCATGT	58.352	20	ACCAGTCCCCAGTATGTGGT	59.153	20	272	0	271
c35137_g1_i1	1	p2	(CA)9	18	120	137	TTCCCTTCCAAGTCCAACAC	59.943	20	GCACAAAGGGGATAAGTGGA	59.933	20	222	0	221	TTCCCTTCCAAGTCCAACAC	59.943	20	GCAAGAGAATCCCAAAGACG	59.813	20	172	0	171	TCCCTTCCAAGTCCAACACT	59.549	20	GCACAAAGGGGATAAGTGGA	59.933	20	221	1	221
c42778_g1_i1	1	p2	(TC)7	14	215	228	TTCCCTCCTTCTTGTGTTGC	60.232	20	GATGAAGCAACGTCCAGTGA	59.837	20	200	92	291	TTCCCTCCTTCTTGTGTTGC	60.232	20	CAGCCAAATCGTGACAAAAA	59.706	20	250	92	341	TGTTTCCTGTTTGTGTTCCG	59.585	20	GATGAAGCAACGTCCAGTGA	59.837	20	260	32	291
c34048_g1_i1	1	p1	(T)11	11	839	849	TTCCCTAACCGGTGATCTTG	59.926	20	CCAACAAAACACCCCAAAAC	60.103	20	237	656	892	GATCTGTTCTTCCCCTGTCG	59.655	20	CCAACAAAACACCCCAAAAC	60.103	20	276	617	892	CGGTGGCTTACCATCAAAAC	60.365	20	CCAACAAAACACCCCAAAAC	60.103	20	141	752	892
c21368_g1_i1	1	p2	(TC)6	12	152	163	TTCCCGTTTTACCCACTCAC	59.83	20	GATGGATAGGCTGAGGTGGA	60.034	20	113	103	215	TTCTGTTTCTTCCCCAGACG	60.224	20	CGGCAAGATTCACAGAGACA	59.984	20	142	47	188	TTCTGTTTCTTCCCCAGACG	60.224	20	GATGGATAGGCTGAGGTGGA	60.034	20	169	47	215
c11607_g1_i1	1	p2	(TA)6	12	31	42	TTCCCGCGTTATTCACCTAC	59.96	20	TGGAATTAAAACCATTGACATGA	59.221	23	217	7	223	TTCCCGCGTTATTCACCTAC	59.96	20	TGTCACGTCATTTGTAAAAACCTT	59.848	24	178	7	184	AAGAATTCCCGCGTTATTCA	59.547	20	TGGAATTAAAACCATTGACATGA	59.221	23	222	2	223
c15389_g1_i1	2	p2	(TA)8	16	513	528	TTCCCCTTTAATTTCTCGGC	60.381	20	AACATCATGAATTTCAGGCAAA	59.456	22	198	357	554	CTACGACCCCTCCAGTTACG	59.61	20	AACATCATGAATTTCAGGCAAA	59.456	22	253	302	554	TCCAGTTACGCCCTCAATTT	59.569	20	AACATCATGAATTTCAGGCAAA	59.456	22	243	312	554
c38595_g1_i1	1	c	(TC)6ctctcttccgagcttccagcttggagtggagtg(TC)7	59	31	89	TTCCCCTCCAATTTATCGTC	58.832	20	ACTTGCAACCGCAACTTTTT	59.791	20	188	0	187	TTCCCCTCCAATTTATCGTC	58.832	20	AACTTGCAACCGCAACTTTT	59.791	20	189	0	188	TCCCCTCCAATTTATCGTCTT	59.785	21	ACTTGCAACCGCAACTTTTT	59.791	20	187	1	187
c32134_g1_i1	1	p3	(ATT)6	18	1068	1085	TTCCCATGGTGTGTGTCTGT	59.846	20	CATCATATTTACGCATTTGACCA	59.746	23	176	942	1117	TGATTCCCATGGTGTGTGTC	60.23	20	CATCATATTTACGCATTTGACCA	59.746	23	179	939	1117	CCCATGGTGTGTGTCTGTGT	60.343	20	CATCATATTTACGCATTTGACCA	59.746	23	174	944	1117
c34569_g1_i1	1	p2	(AG)6	12	598	609	TTCCCATCTTGATCTCCTGG	60.003	20	ATACACCGACTCACATCCCC	59.661	20	269	371	639	TCAGAACCCTTCCCATCTTG	60.042	20	ATACACCGACTCACATCCCC	59.661	20	278	362	639	CAGAACCCTTCCCATCTTGA	60.042	20	ATACACCGACTCACATCCCC	59.661	20	277	363	639
c38645_g1_i1	1	p1	(A)11	11	247	257	TTCCCATAAACCATTCCCAA	59.988	20	AGCCAGCTAGAACAACCGAC	59.501	20	259	73	331	AGTCCTGTTCCTATGCACGC	60.285	20	GGCATGCCTCTTGAAGTGAT	60.226	20	270	118	387	TATGAACAAAGAGCGGAGCA	59.566	20	TTCATGAAAGTCCCGGAAAC	59.91	20	232	180	411
c34814_g1_i1	2	p2	(GA)7	14	333	346	TTCCCAGCTCTGTTCCATTC	60.195	20	CCAAGACCAAAAGGCAAAAA	60.081	20	272	185	456	TTCCCAGCTCTGTTCCATTC	60.195	20	GGCAAAAACAATACCGGATG	60.188	20	260	185	444	TTCCCAGCTCTGTTCCATTC	60.195	20	CTCCAAGACCAAAAGGCAAA	60.22	20	274	185	458
c40881_g2_i1	1	p1	(A)10	10	148	157	TTCCCAGAAACATCCATTCC	59.727	20	GTTGCATAAGTTGGGGGCTA	59.96	20	219	95	313	CCAGAAACATCCATTCCCAG	60.309	20	GTTGCATAAGTTGGGGGCTA	59.96	20	216	98	313	CCAGAAACATCCATTCCCAG	60.309	20	TATTACAAAAAGGCAGGGCG	60.089	20	279	98	376
c34642_g1_i1	3	p3	(CCA)5	15	667	681	TTCCCACCACCCATGTTATT	59.91	20	TGGGCGTGACCATAGTGTTA	59.988	20	222	616	837	TTCCCACCACCCATGTTATT	59.91	20	TCTGTTCGTGGCTGAACTTG	60.025	20	270	616	885	TTCCCACCACCCATGTTATT	59.91	20	CGGAGGGGTAGTAGGAGGAG	60.081	20	135	616	750
c24470_g1_i1	1	p2	(CT)6	12	51	62	TTCCCACCAATGAACAACCT	60.21	20	GGATCGGAGATCCCATTTTT	60.096	20	279	27	305	CTTCCCACCAATGAACAACC	60.21	20	GGATCGGAGATCCCATTTTT	60.096	20	280	26	305	TTCCCACCAATGAACAACCT	60.21	20	GATCCAACGTCAAAACCGAT	59.797	20	123	27	149
c31602_g1_i1	1	p1	(T)10	10	1460	1469	TTCCCAATCTCTGATGGAGG	60.003	20	AAATCTTATTCAGAATTTCAGTCTTGC	59.646	27	234	1266	1499	TTCCCAATCTCTGATGGAGG	60.003	20	AATCTTATTCAGAATTTCAGTCTTGC	58.539	26	233	1266	1498	TTTTGGGTCTCCATTTGACC	59.767	20	AAATCTTATTCAGAATTTCAGTCTTGC	59.646	27	112	1388	1499
c38912_g2_i1	2	p2	(AG)6	12	3397	3408	TTCCCAATCCCAGAGAGATG	60.003	20	CAATCATTCTCGGCTGCTTT	60.352	20	147	3313	3459	TCTTCCCAATCCCAGAGAGA	59.731	20	ACAATCATTCTCGGCTGCTT	59.843	20	150	3311	3460	TTCCCAATCCCAGAGAGATG	60.003	20	ATCATTCTCGGCTGCTTTTC	59.415	20	145	3313	3457
c19439_g1_i1	1	p1	(T)10	10	692	701	TTCCCAACCTCTCTCTCCAA	59.773	20	CCCAAAGCTTGGAAAAATCA	60.046	20	105	639	743	AGATGGCAGTAACTTTGCCG	60.27	20	CCCAAAGCTTGGAAAAATCA	60.046	20	219	525	743	GGCAGTAACTTTGCCGATTC	59.713	20	CCCAAAGCTTGGAAAAATCA	60.046	20	215	529	743
c33723_g1_i3	2	p2	(CT)9	18	1201	1218	TTCCATGAAATTCCCAGCTC	60.014	20	GATTCGTTGAGGAGGTCTCG	59.803	20	183	1130	1312	TCTTCCATGAAATTCCCAGC	60.014	20	GATTCGTTGAGGAGGTCTCG	59.803	20	185	1128	1312	TTCCATGAAATTCCCAGCTC	60.014	20	GTGCCGGTGATCCTCTTCTA	60.218	20	271	1130	1400
c42351_g2_i1	3	p2	(AG)9	18	5898	5915	TTCCAGGCTTACTCTCCCCT	60.204	20	GAACATCACTCCTTCACCGA	58.643	20	210	5729	5938	ATTGCCATAAGCTGGATGCT	59.696	20	GAACATCACTCCTTCACCGA	58.643	20	257	5682	5938	CTGGCTGAAATGATTGTCCA	59.648	20	GAACATCACTCCTTCACCGA	58.643	20	239	5700	5938
c40269_g1_i2	1	p1	(T)16	16	2728	2743	TTCCAGCATCAATTCTGTCG	59.799	20	CTTATTGCGTACCTCCCTCG	59.724	20	234	2630	2863	TTCCAGCATCAATTCTGTCG	59.799	20	TGGGGTCCATCTTAAGTCCA	60.309	20	151	2630	2780	TTCCAGCATCAATTCTGTCG	59.799	20	TATTGCGTACCTCCCTCGTT	59.592	20	232	2630	2861
c22373_g1_i1	1	p2	(TC)6	12	58	69	TTCCAGCACTCTATCGACCC	60.218	20	ATCGAAGAACCTGGTGATCG	60.073	20	106	32	137	TTCCAGCACTCTATCGACCC	60.218	20	CGATCGAAGAACCTGGTGAT	60.073	20	108	32	139	TTCCAGCACTCTATCGACCC	60.218	20	ATCGATCGAAGAACCTGGTG	60.073	20	110	32	141
c39747_g1_i2	1	p3	(TTC)5	15	416	430	TTCCAGATTTTTGCTTTGGG	60.046	20	GAGCAGCTGCACTCAAACAG	59.929	20	233	300	532	TTCCAGATTTTTGCTTTGGG	60.046	20	CCACCAGATTGAAGGGAAAA	59.903	20	181	300	480	TCTCTGCCTCTTTCTTGGGA	60.065	20	CCACCAGATTGAAGGGAAAA	59.903	20	247	234	480
c30642_g1_i1	1	p1	(A)10	10	179	188	TTCCAGATTTCTCCACGTCC	60.05	20	CGAATCTGCTGCTGTAACCA	60.011	20	238	59	296	CCGTGTATATGTGTGTCGGG	59.716	20	TGGTGTTCGGATTGCAGATA	60.073	20	266	1	266	GAGATTTTGTATCCCGGCAG	59.528	20	CGAATCTGCTGCTGTAACCA	60.011	20	154	143	296
c24728_g1_i1	1	p2	(GA)7	14	197	210	TTCCACTTCAATCCCCTCTG	60.042	20	CTATTTCAAGCTTCGACCGC	59.982	20	219	82	300	CCACTTCAATCCCCTCTGAA	60.042	20	CTATTTCAAGCTTCGACCGC	59.982	20	217	84	300	TCAATCCCCTCTGAAACCTG	60.042	20	CTATTTCAAGCTTCGACCGC	59.982	20	212	89	300
c33359_g1_i3	1	p1	(A)13	13	98	110	TTCCAATCAAATCGACCACA	59.9	20	GCCTTCTGATTGGTGGTGTT	59.973	20	236	49	284	TTCCAATCAAATCGACCACA	59.9	20	AAGCCTTCTGATTGGTGGTG	60.111	20	238	49	286	AAAAGAGGGCATCTCGTTCA	59.813	20	GCCTTCTGATTGGTGGTGTT	59.973	20	280	5	284
c40931_g1_i2	1	p1	(A)11	11	53	63	TTCATTTCAAACAGTTCCCAAG	59.108	22	CCAGGGGAGATTTTAGGAGG	59.89	20	267	13	279	TTCATTTCAAACAGTTCCCAAG	59.108	22	CAGGGGAGATTTTAGGAGGG	59.89	20	266	13	278	TTCATTTCAAACAGTTCCCAA	58.107	21	CAGGGGAGATTTTAGGAGGG	59.89	20	266	13	278
c28507_g1_i1	1	p1	(A)11	11	248	258	TTCATTTACAGCATGCCTCG	59.833	20	TTAATGCCTCACAGAAGCGA	59.566	20	228	88	315	TTCATTTACAGCATGCCTCG	59.833	20	CTCCTACAAGAAATGGCGCT	59.476	20	205	88	292	CATTTACAGCATGCCTCGTC	59.301	20	TTAATGCCTCACAGAAGCGA	59.566	20	226	90	315
c20928_g1_i1	1	p1	(T)12	12	362	373	TTCATTGCCATCATCTTCCA	60.009	20	CGGCCATTCATAAAACCAAT	59.66	20	119	291	409	AGAGGGAAGCAATGGAGGTT	60.074	20	CGGCCATTCATAAAACCAAT	59.66	20	270	140	409	GATGAGAGGGAAGCAATGGA	60.158	20	CGGCCATTCATAAAACCAAT	59.66	20	274	136	409
c32323_g1_i2	1	p4	(GGCT)5	20	1058	1077	TTCATTCGAGGAAAACCAGG	60.044	20	GAAAGCCTTCGGCCTATTCT	59.82	20	241	951	1191	TTCATTCGAGGAAAACCAGG	60.044	20	GAAGAAAGCCTTCGGCCTAT	59.82	20	244	951	1194	TTCATTCGAGGAAAACCAGG	60.044	20	AGAAAGCCTTCGGCCTATTC	59.82	20	242	951	1192
c25752_g1_i1	2	p1	(T)11	11	490	500	TTCATTCCCACAAGGAGGAC	59.903	20	TTTCTTTGTTCCTGTGCATATAATTT	59.424	26	223	311	533	TTCATTCCCACAAGGAGGAC	59.903	20	TTCTTTGTTCCTGTGCATATAATTT	58.289	25	222	311	532	TTTCATTCCCACAAGGAGGA	60.43	20	TTTCTTTGTTCCTGTGCATATAATTT	59.424	26	224	310	533
c38969_g2_i1	1	p1	(T)14	14	1594	1607	TTCATGGCAGATTGTCGTGT	60.12	20	CTGCTCTGCCCTTCGAATAC	59.978	20	277	1447	1723	AGCCAACTACCAAAATTGCG	60.131	20	CTGCTCTGCCCTTCGAATAC	59.978	20	180	1544	1723	AGCCAACTACCAAAATTGCG	60.131	20	TTCCCAACACAGAAGGAACC	59.943	20	206	1544	1749
c16756_g1_i1	1	p2	(AC)6	12	355	366	TTCATGGAGAGGGGAAGATG	60.003	20	ATGTGCTTGAACAATGAGCC	58.726	20	155	242	396	TTCATGGAGAGGGGAAGATG	60.003	20	TGTGCTTGAACAATGAGCCA	61.423	20	154	242	395	GAGGCATAATGAGCACTCCC	59.658	20	ATGTGCTTGAACAATGAGCC	58.726	20	136	261	396
c42034_g1_i4	2	p2	(GA)9	18	3535	3552	TTCATCACAGTTTTGGCTGG	59.691	20	CTTTTTAAACAAAGAAGGCAGG	57.364	22	243	3335	3577	TGTCTCCATTGGATGGGTCT	60.326	20	CTTTTTAAACAAAGAAGGCAGG	57.364	22	100	3478	3577	GATGTCTCCATTGGATGGGT	59.593	20	CTTTTTAAACAAAGAAGGCAGG	57.364	22	102	3476	3577
c18074_g1_i1	1	p1	(A)10	10	208	217	TTCATCAATTCCTCCAAGGC	60.014	20	AATGCAGGACAAAGAGGCAT	59.7	20	193	123	315	TTCATCAATTCCTCCAAGGC	60.014	20	CGAGAATGAGCGGAAATACC	59.668	20	164	123	286	ACCCTGCTTTCTGCATTTTG	60.249	20	ATGCAGGACAAAGAGGCATT	59.7	20	136	179	314
c33007_g1_i1	1	p3	(TCA)5	15	1554	1568	TTCAGTTCCTGAATCCCTGC	60.195	20	CTGGACAAGGACAAAAACCC	59.425	20	237	1459	1695	TTCAGTTCCTGAATCCCTGC	60.195	20	GGACAAGGACAAAAACCCAG	59.425	20	235	1459	1693	CCCTGCAATTAATCGAGCTT	59.32	20	CACCACATCCATGCCAATAA	60.197	20	272	1473	1744
c41031_g1_i1	1	p2	(AG)7	14	534	547	TTCAGTCGGGTTTCCATTTC	59.91	20	GGGTCGCTTTCGATGTTAAA	60.074	20	258	497	754	TTCAGTCGGGTTTCCATTTC	59.91	20	AGGCATTCTTTCACGTGGTC	60.119	20	109	497	605	TTCAGTCGGGTTTCCATTTC	59.91	20	GAGGCATTCTTTCACGTGGT	60.119	20	110	497	606
c34097_g1_i1	1	p2	(GA)8	16	1263	1278	TTCAGGTTCTGGAGCGAGAT	59.95	20	CCCCGTCAAAAGACATTCTC	59.526	20	264	1066	1329	GCCGAACCCAATCAAAGTTA	59.938	20	CCCCGTCAAAAGACATTCTC	59.526	20	156	1174	1329	GACCAGCTCTTGTTTGGAGG	59.844	20	CCCCGTCAAAAGACATTCTC	59.526	20	187	1143	1329
c28609_g1_i1	1	p2	(GA)8	16	428	443	TTCAGGTGTCAGCAATGGAG	59.831	20	GGATTCTTTGTTGGCAGGAA	60.051	20	108	385	492	TTCAGGTGTCAGCAATGGAG	59.831	20	TTGGGAGGTCTGTTTGATCC	59.903	20	258	385	642	GATTTCCTCAAGACAGGGCA	60.195	20	TTGGGAGGTCTGTTTGATCC	59.903	20	239	404	642
c39995_g2_i1	1	p1	(A)11	11	4333	4343	TTCAGGTCGATTAGAAGGCG	60.344	20	CATCTGCCTTGACGAGATTG	59.394	20	223	4175	4397	TTCAGGTCGATTAGAAGGCG	60.344	20	AGTTGTGTACCGTCCGGTTT	59.377	20	256	4175	4430	GTCGATTAGAAGGCGCAGAA	60.49	20	CGGTTTGCAACCCCTACTAC	59.494	20	237	4180	4416
c38814_g1_i1	1	p1	(T)11	11	227	237	TTCAGGGGAAGCTACATGCT	59.836	20	TGCATCTTGCACTGACACAA	60.029	20	267	144	410	TTTCAGGGGAAGCTACATGC	60.214	20	TGCATCTTGCACTGACACAA	60.029	20	268	143	410	TTCAGGGGAAGCTACATGCT	59.836	20	GAGGCCCTGAAGTCAAAGTG	59.844	20	171	144	314
c28220_g1_i6	1	p1	(C)10	10	71	80	TTCAGGCTTTCAGCTCACAC	59.165	20	TGAAAAGAACTGGACTGGGG	60.081	20	168	10	177	TTCAGGCTTTCAGCTCACAC	59.165	20	CGGTGAAGAGAACTGGAAGG	59.837	20	138	10	147	TTCACTCATCTTCGTCCTCG	58.957	20	TGAAAAGAACTGGACTGGGG	60.081	20	142	36	177
c36856_g3_i1	2	p1	(T)12	12	513	524	TTCAGCTGTGCCATTTCTTG	59.988	20	TTGGTTCATATCGCTCCTCC	60.036	20	180	402	581	TTCAGCTGTGCCATTTCTTG	59.988	20	CCACTCCGAAATTCCCTGTA	59.926	20	213	402	614	TTCAGCTGTGCCATTTCTTG	59.988	20	CTCCGAAATTCCCTGTACCA	59.926	20	210	402	611
c40592_g5_i2	4	p2	(AT)8	16	618	633	TTCAGCCCACTACATATGCC	58.6	20	GATGGTAATTATGGTGGCGG	60.038	20	243	511	753	GTTCAGCCCACTACATATGCC	59.471	21	GATGGTAATTATGGTGGCGG	60.038	20	244	510	753	TTCAGCCCACTACATATGCC	58.6	20	CTTTTACCCTCTGGTGCAGG	59.728	20	167	511	677
c54424_g1_i1	1	p1	(A)13	13	36	48	TTCAGCAGTCAAAACTAGTCGAT	58.213	23	GAATCCAAACGAGGCCAATA	59.901	20	182	7	188	AAGTTCAGCAGTCAAAACTAGTCG	59.195	24	GAATCCAAACGAGGCCAATA	59.901	20	185	4	188	TTCAGCAGTCAAAACTAGTCGAT	58.213	23	TTTCTGAATCCAAACGAGGC	60.192	20	187	7	193
c28869_g1_i1	1	p1	(A)13	13	460	472	TTCAGATGGCATTGCGATAA	60.179	20	GATGCGTTTGGGTGAATTTT	59.807	20	257	317	573	TTCAGATGGCATTGCGATAA	60.179	20	TCTGGTCTCAATTTGATGCG	59.799	20	271	317	587	GAAGCGCCTTCAAAAGAAAA	59.586	20	ATGCTACTCCAATTCCGGTG	59.955	20	271	365	635
c38733_g1_i3	1	p1	(T)11	11	2439	2449	TTCAGATGAATGGGAGGGAG	60.003	20	TCAAAAATGATGGAAGACGTT	57.201	21	165	2333	2497	CGAGATAGTCGCAGGGTTGT	60.277	20	TCAAAAATGATGGAAGACGTT	57.201	21	131	2367	2497	TTTCAGATGAATGGGAGGGA	60.395	20	TCAAAAATGATGGAAGACGTT	57.201	21	166	2332	2497
c30727_g1_i1	1	p2	(CT)6	12	828	839	TTCAGAGTGTGGACAGTGGC	59.872	20	AATGAGCAACAAATGGAGGG	59.933	20	264	604	867	TTCAGAGTGTGGACAGTGGC	59.872	20	GCCAGAACAATGAGCAACAA	59.847	20	272	604	875	TTCAGAGTGTGGACAGTGGC	59.872	20	GATGCCAGAACAATGAGCAA	59.805	20	275	604	878
c41716_g1_i2	1	p2	(CT)8	16	220	235	TTCAGAAGATTTTGCCAGGG	60.184	20	TCTCCTTTCCCTTTCAGGGT	60.045	20	241	165	405	TTCAGAAGATTTTGCCAGGG	60.184	20	TCCTTTCCCTTTCAGGGTTT	59.912	20	239	165	403	TTCAGAAGATTTTGCCAGGG	60.184	20	TCTGATCTGCTACCCCTCGT	59.827	20	273	165	437
c28004_g2_i1	1	p2	(TC)7	14	65	78	TTCACTTGTTTTGCTTCCCC	60.088	20	AAAGCGGAGAGGAGAGGAAC	59.957	20	172	11	182	TTCACTTGTTTTGCTTCCCC	60.088	20	AAGGAAAGCGGAGAGGAGAG	60.088	20	176	11	186	TTCACTTGTTTTGCTTCCCC	60.088	20	CTTGAGAAACTGAGCGAGGG	60.126	20	203	11	213
c25449_g1_i1	1	p2	(GA)10	20	231	250	TTCACTGCAACCCACAATTC	59.547	20	CCAAAGGCGTTCCTATACCA	59.953	20	215	140	354	CAATTCACTGCAACCCACAA	60.552	20	CCAAAGGCGTTCCTATACCA	59.953	20	218	137	354	TTACATGTCACCCGCAATTC	59.4	20	CCAAAGGCGTTCCTATACCA	59.953	20	232	123	354
c34597_g2_i3	1	p2	(CT)6	12	128	139	TTCACTCCACCCAATAAGGG	59.784	20	GTGGTTCCTCTCGGATTGAG	59.655	20	244	38	281	TCCACCCAATAAGGGACAGA	60.309	20	GTGGTTCCTCTCGGATTGAG	59.655	20	239	43	281	TTCACTCCACCCAATAAGGG	59.784	20	GTCCTAAATCGCCAATCGTG	60.469	20	264	38	301
c57112_g1_i1	1	p1	(A)10	10	160	169	TTCACTAGGTCAGCCAAGCA	59.591	20	GCCCCATGTCAGCTATCAAA	61.003	20	122	98	219	TTCACTAGGTCAGCCAAGCA	59.591	20	GCCCCATGTCAGCTATCAA	59.62	19	122	98	219	TCACTAGGTCAGCCAAGCAC	59.037	20	GCCCCATGTCAGCTATCAAA	61.003	20	121	99	219
c36155_g1_i7	1	p3	(GGT)5	15	834	848	TTCACTACAGAGGTGCACGG	59.897	20	CCCAGCCTTTGTGAAGACAC	60.69	20	252	634	885	AGGAGCTATGGCTGCTCTTG	59.74	20	GCAGCAAATTTTCGCCTATT	59.349	20	244	740	983	AGGAGCTATGGCTGCTCTTG	59.74	20	CCCAGCCTTTGTGAAGACAC	60.69	20	146	740	885
c19262_g1_i1	1	p1	(A)11	11	196	206	TTCACCTTCATCCCACCTGT	60.363	20	AAGCCTAAGTCGATTCCTAATTG	58.084	23	229	6	234	CTTCACCTTCATCCCACCTG	60.501	20	AAGCCTAAGTCGATTCCTAATTG	58.084	23	230	5	234	TTCACCTTCATCCCACCTGT	60.363	20	AAGCCTAAGTCGATTCCTAATTGT	58.835	24	229	6	234
c55401_g1_i1	1	p2	(AG)7	14	62	75	TTCACCGTTAGAACTCGCCT	59.875	20	ACGTACCTATGGGCTGTTGC	60.022	20	250	0	249	TCACCGTTAGAACTCGCCTT	59.875	20	ACGTACCTATGGGCTGTTGC	60.022	20	249	1	249	TTCACCGTTAGAACTCGCCT	59.875	20	TCTCACCGAAACCAAAGACC	60.088	20	100	0	99
c31904_g1_i1	1	p3	(ATC)6	18	662	679	TTCACCATATCCATGCTTGC	59.504	20	GGTATGGAGCGAGGAGTGAG	59.827	20	155	628	782	CATCTCCGTATTTCTTGCCG	60.597	20	GGTATGGAGCGAGGAGTGAG	59.827	20	186	597	782	GTGGTGATGCCCATATCGTT	60.613	20	GGTATGGAGCGAGGAGTGAG	59.827	20	236	547	782
c35680_g1_i2	1	p1	(T)10	10	1590	1599	TTCACCAGGTGTTCGTATGG	59.415	20	GAAGAAGGCCAGTGATTGGA	60.195	20	264	1529	1792	ACTGTCTTGATGGGTGGGTG	60.84	20	GAAGAAGGCCAGTGATTGGA	60.195	20	236	1557	1792	CTGTCTTGATGGGTGGGTG	59.938	19	GAAGAAGGCCAGTGATTGGA	60.195	20	235	1558	1792
c35680_g1_i2	2	p1	(T)10	10	1731	1740	TTCACCAGGTGTTCGTATGG	59.415	20	GAAGAAGGCCAGTGATTGGA	60.195	20	264	1529	1792	AATTTACCATCCCGGACCAC	60.807	20	GAAGAAGGCCAGTGATTGGA	60.195	20	151	1642	1792	GGTGGCGAATTGTCTCTTTT	59.174	20	GAAGAAGGCCAGTGATTGGA	60.195	20	220	1573	1792
c40021_g1_i1	1	p1	(T)11	11	143	153	TTCACACTAAATGCAACAAGGG	60.032	22	GACAAGGGTCAGGAGGATCA	60.048	20	190	73	262	TTCACACTAAATGCAACAAGGG	60.032	22	TCATGCTGTACGTGGCTTTC	59.871	20	280	73	352	TTCACACTAAATGCAACAAGGG	60.032	22	ACATTCATGGCCAAATCGTT	60.199	20	131	73	203
c6530_g1_i1	1	p1	(T)10	10	361	370	TTCACAAGGGTTACGAGGTTG	60.016	21	TGGACCAAGCTTCTCAAACA	59.415	20	188	311	498	TGATTTACACATGGATTGCCA	59.801	21	TGGACCAAGCTTCTCAAACA	59.415	20	169	330	498	TCACAAGGGTTACGAGGTTG	58.621	20	TGGACCAAGCTTCTCAAACA	59.415	20	187	312	498
c13685_g1_i1	1	p2	(AG)7	14	248	261	TTCAATGGCAGTGGAAGACA	60.24	20	CAACGCCTTTCATTTGCTCT	60.386	20	153	201	353	ATCTCCAACAGCATCTTCGC	60.37	20	CGCCTTTCATTTGCTCTCTT	59.592	20	278	73	350	TTCAATGGCAGTGGAAGACA	60.24	20	AACGCCTTTCATTTGCTCTC	59.457	20	152	201	352
c48498_g1_i1	1	p1	(G)10	10	116	125	TTCAATCGGGCTTTACTTGG	60.067	20	TCCGCACCAAGTATCTTTCC	60.074	20	252	18	269	ATGAACCGGAAGCTATGTGG	59.955	20	GCATTATCTCCGCACCAAGT	60.103	20	217	61	277	ATGAACCGGAAGCTATGTGG	59.955	20	GTGTGGCGAAGAAAGACCAT	60.119	20	151	61	211
c30919_g1_i1	1	p1	(T)13	13	1138	1150	TTCAATCATGAAGATGGAGGC	60.029	21	CCAAAATGCGAAGACAATCA	59.664	20	258	1092	1349	TCAATCATGAAGATGGAGGC	58.591	20	CCAAAATGCGAAGACAATCA	59.664	20	257	1093	1349	AACCCTGATAGCAATGGAGC	59.154	20	CCCCCTCTCACCTACACTACC	59.864	21	262	957	1218
c30227_g1_i2	1	p1	(T)13	13	64	76	TTCAATCAGAACATACGCAACA	59.23	22	AGGTCAGAGATTCCTGTGCAA	59.859	21	180	36	215	TTCAATCAGAACATACGCAACA	59.23	22	CGAAGGTCAGAGATTCCTGTG	59.852	21	183	36	218	TTCAATCAGAACATACGCAACA	59.23	22	GGTCAGAGATTCCTGTGCAA	58.802	20	179	36	214
c37219_g1_i1	1	p1	(T)10	10	2473	2482	TTCAAGTCACCATCTGCTCG	59.984	20	GGAAGGATCGTGCCAGTAAC	59.556	20	148	2374	2521	AGCCAATCTTGGCAATCAAG	60.214	20	GGAAGGATCGTGCCAGTAAC	59.556	20	233	2289	2521	AGTCACCATCTGCTCGGTTC	60.269	20	GGAAGGATCGTGCCAGTAAC	59.556	20	144	2378	2521
c21666_g1_i1	1	p3	(GAG)5	15	898	912	TTCAAGAATGGTTTGGGAGG	59.903	20	CATACCCTTTTGGAATCGGA	59.756	20	121	867	987	TTCAAGAATGGTTTGGGAGG	59.903	20	TCCATACCCTTTTGGAATCG	59.756	20	123	867	989	CCAGGTTGAGCCTTTTCAAG	59.846	20	CATACCCTTTTGGAATCGGA	59.756	20	135	853	987
c21046_g1_i2	2	p1	(T)14	14	443	456	TTCAAGAACCCTTTTGTGGG	59.942	20	GTCGGCAATTCAGAACCATT	59.939	20	217	301	517	TTCAAGAACCCTTTTGTGGG	59.942	20	CGGCAATTCAGAACCATTTT	59.938	20	215	301	515	GGGTTTCCTCTACCTTTCCG	59.934	20	GTCGGCAATTCAGAACCATT	59.939	20	200	318	517
c40709_g1_i3	2	p3	(TCA)5	15	1657	1671	TTCAACTCTTGCCTCACACG	60.025	20	ATGGAGGCAGTAATGGCTTG	60.096	20	233	1530	1762	TTCAACTCTTGCCTCACACG	60.025	20	AGTAATGGCTTGCTGGGAGA	59.836	20	225	1530	1754	TTCAACTCTTGCCTCACACG	60.025	20	TCATGCAATGGAGGCAGTAA	60.22	20	240	1530	1769
c41782_g2_i2	1	p3	(TTC)6	18	1264	1281	TTCAACTCCACAACCGACAA	60.128	20	ACGCTGGTTCCTCTGACAGT	59.907	20	271	1230	1500	TTTCGTCGGAAAATGGAGAC	60.051	20	GTGGATGAGGGAAATTGGTG	60.173	20	262	1105	1366	TTCAACTCCACAACCGACAA	60.128	20	ATGACTTCAACGCTGGTTCC	60.119	20	280	1230	1509
c7172_g1_i1	1	p2	(TC)7	14	242	255	TTCAACCTGGTCAACCAAAA	58.995	20	TGTTGGGTTTTAATCAATCACCT	59.638	23	179	114	292	GTTCAACCTGGTCAACCAAAA	59.861	21	TGTTGGGTTTTAATCAATCACCT	59.638	23	180	113	292	TTTTGCCTCTTGCCTTATTGA	59.84	21	TGTTGGGTTTTAATCAATCACCT	59.638	23	230	63	292
c24526_g1_i1	1	p2	(TC)7	14	155	168	TTCAACCGCGTAGCTAACCT	59.904	20	TCGCTGTGAACAATAGCCTG	60.011	20	200	74	273	TTCAACCGCGTAGCTAACCT	59.904	20	GGGACCAAATCTGAGAAGCA	60.195	20	244	74	317	TTCAACCGCGTAGCTAACCT	59.904	20	GTGGAGGAGGGACCAAATCT	60.314	20	252	74	325
c35613_g1_i1	2	p2	(TA)6	12	2968	2979	TTCAACATTGGGGATCGTTT	60.17	20	CTGAAACCGCGTGATATTGA	59.688	20	190	2868	3057	TTTCAACATTGGGGATCGTT	60.17	20	CTGAAACCGCGTGATATTGA	59.688	20	191	2867	3057	TTCAACATTGGGGATCGTTT	60.17	20	GCGTGATATTGATGCCTTGA	59.652	20	182	2868	3049
c54310_g1_i1	1	p3	(TTA)5	15	192	206	TTCAACAGGATCCGAAAAGC	60.192	20	TGGGATGCAATGATGAAGAA	60.009	20	173	152	324	GCACTGATTCATTTTTGGGG	60.309	20	TGGGATGCAATGATGAAGAA	60.009	20	272	53	324	TTCTTTGCAATCTGGCATGA	60.343	20	TGGGATGCAATGATGAAGAA	60.009	20	199	126	324
c10465_g1_i1	1	p2	(AG)6	12	290	301	TTCAACAGATCCAAGGAGGG	60.042	20	TGCGTGGATTCGTACAAAAA	60.111	20	267	121	387	TTCAACAGATCCAAGGAGGG	60.042	20	GAAGGAACTGTGCGTGGATT	60.119	20	277	121	397	TTCAACAGATCCAAGGAGGG	60.042	20	AAGGAACTGTGCGTGGATTC	60.119	20	276	121	396
c56323_g1_i1	1	p1	(T)10	10	366	375	TTCAAAGGTGTAACGACCCC	59.83	20	CCTGTCGACGAGGAAAAAGA	60.366	20	107	295	401	TGCACAATAGGCCAGAATGA	60.22	20	CCTGTCGACGAGGAAAAAGA	60.366	20	211	191	401	TTGCACAATAGGCCAGAATG	59.688	20	CCTGTCGACGAGGAAAAAGA	60.366	20	212	190	401
c34204_g1_i1	1	p2	(TA)8	16	202	217	TTCAAAGAATTTTCCCACGC	60.053	20	CAGATCAACGGCTCAGATCA	59.942	20	215	75	289	AACAAGTCCCGTTGGATCAC	59.827	20	CAGATCAACGGCTCAGATCA	59.942	20	168	122	289	AACAAGTCCCGTTGGATCAC	59.827	20	AGAGGACCCTTTTGCCTCTC	59.817	20	260	122	381
c60620_g1_i1	1	p2	(TC)6	12	109	120	TTCAAACATCCCATCCACCT	60.173	20	GCCCAGCGAGAGAAATAGAG	59.174	20	120	83	202	TTCAAACATCCCATCCACCT	60.173	20	AGGCCCAGCGAGAGAAATAG	60.856	20	122	83	204	TTCAAACATCCCATCCACCT	60.173	20	GCCCAGCGAGAGAAATAGAGT	59.997	21	120	83	202
c37328_g1_i2	1	p1	(A)10	10	76	85	TTCAAAAATGGATGATTCTTCG	59.055	22	ATGGAGGACAGCGATCAAGT	59.685	20	218	4	221	TTCAAAAATGGATGATTCTTCGT	59.836	23	ATGGAGGACAGCGATCAAGT	59.685	20	218	4	221	TCAAAAATGGATGATTCTTCGTT	59.836	23	ATGGAGGACAGCGATCAAGT	59.685	20	217	5	221
c23867_g1_i1	1	p3	(TTC)6	18	40	57	TTATTTGATTGGCTGGCTCC	60.038	20	TTTGGGCTATGGTTTGAAGG	59.931	20	195	15	209	TTATTTGATTGGCTGGCTCC	60.038	20	GCTTTGGAGGTGAGTGGGTA	60.111	20	153	15	167	TTATTTGATTGGCTGGCTCC	60.038	20	CGTGTTAGGGTTTTGGCATT	59.861	20	114	15	128
c41589_g1_i1	1	p1	(A)11	11	2437	2447	TTATTCCTGGCAGGTTCAGG	60.066	20	TCGGAGACAAGCCTGAGTTT	59.989	20	226	2256	2481	TGGATTTGAAATTCTTCGGG	59.872	20	GAAAAAGCGAAGCAATCGTC	59.967	20	168	2411	2578	ATCCGAATTTCCTCCCAAAC	60.131	20	GAAAAAGCGAAGCAATCGTC	59.967	20	248	2331	2578
c23047_g1_i1	1	p1	(A)13	13	591	603	TTATGGGTATCGACGAAGGC	59.923	20	GGCATCGTTTTACCCTGTTC	59.434	20	256	423	678	TGGGAGACTGACCAGTGTTG	59.705	20	GGCATCGTTTTACCCTGTTC	59.434	20	165	514	678	AGGAACTGGGAGACTGACCA	59.682	20	GGCATCGTTTTACCCTGTTC	59.434	20	171	508	678
c41360_g1_i3	1	p2	(TG)9	18	1593	1610	TTATGCATCGAGGAAGGGTC	60.036	20	TCCCACTGGAAAACATAGCA	59.123	20	227	1434	1660	GTCCCTTCAAAGTCATTGCC	59.532	20	TCCCACTGGAAAACATAGCA	59.123	20	210	1451	1660	GGTCCCTTCAAAGTCATTGC	59.532	20	TCCCACTGGAAAACATAGCA	59.123	20	211	1450	1660
c33536_g1_i1	1	p1	(A)12	12	1659	1670	TTATGAGGGCGTCACTTTCC	60.074	20	ATCTACCAACGCAGTCCCTG	60.134	20	111	1600	1710	CATGTGCGACGACTCAGTTT	59.905	20	ATCTACCAACGCAGTCCCTG	60.134	20	239	1472	1710	ATGTGCGACGACTCAGTTTG	59.905	20	ATCTACCAACGCAGTCCCTG	60.134	20	238	1473	1710
c29422_g1_i2	1	p2	(CT)6	12	53	64	TTATCTTCACGCCCACCTTC	60.074	20	CATGAGGATCATTTACGGGG	60.148	20	251	2	252	TTATCTTCACGCCCACCTTC	60.074	20	ATCAGAATCCGGAGCTTCAA	59.773	20	220	2	221	TTATCTTCACGCCCACCTTC	60.074	20	CCGGTCATGCTTTCTGTTCT	60.255	20	177	2	178
c20431_g1_i2	1	p1	(A)10	10	841	850	TTATCTGTTCCAGCCACATCC	59.947	21	ATCCCCAGATTGTTCAGGTG	59.779	20	135	758	892	GGTCAGCAAATGCTTCCAA	59.79	19	ATCCCCAGATTGTTCAGGTG	59.779	20	104	789	892	TATCTGTTCCAGCCACATCC	58.516	20	ATCCCCAGATTGTTCAGGTG	59.779	20	134	759	892
c65598_g1_i1	1	p3	(AAG)5	15	167	181	TTATCTGCGGCTCCACTTCT	59.978	20	CTCTTTATCCGCTTCCCACA	60.206	20	141	81	221	TCTTTATCTGCGGCTCCACT	59.978	20	CTCTTTATCCGCTTCCCACA	60.206	20	144	78	221	CCGAAGTTCCAGGAATGGTA	59.926	20	CTCTTTATCCGCTTCCCACA	60.206	20	221	1	221
c18305_g1_i1	1	p2	(AG)8	16	518	533	TTATCTCTGCCAGCGGATTT	59.807	20	TCGAGTCACAGAGTACAGAGCC	59.67	22	260	322	581	TTTATCTCTGCCAGCGGATT	59.807	20	TCGAGTCACAGAGTACAGAGCC	59.67	22	261	321	581	TTATCTCTGCCAGCGGATTT	59.807	20	CGAGTCACAGAGTACAGAGCCA	60.644	22	259	322	580
c44439_g1_i1	1	p2	(AG)6	12	271	282	TTATCCGGCTCCAAGTTGAC	60.074	20	CATGGAGGATCGTAAGGAGG	59.502	20	217	94	310	CTTATCCGGCTCCAAGTTGA	60.206	20	CATGGAGGATCGTAAGGAGG	59.502	20	218	93	310	AAATCCACTTATCCGGCTCC	60.286	20	CATGGAGGATCGTAAGGAGG	59.502	20	225	86	310
c34206_g1_i1	1	p1	(T)14	14	1386	1399	TTATCCCGTCCAGAGACGAC	60.073	20	TAATGCCCCTTTTCACGTTC	59.938	20	260	1201	1460	TTATCCCGTCCAGAGACGAC	60.073	20	TGCCCCTTTTCACGTTCTAC	60.11	20	257	1201	1457	TTATCCCGTCCAGAGACGAC	60.073	20	GCCCCTTTTCACGTTCTACA	60.11	20	256	1201	1456
c60436_g1_i1	1	p2	(AT)6	12	215	226	TTATCAGGATCTTTTGCGGG	60.031	20	CAATCAACTCCACGACCCTT	59.966	20	255	5	259	TTTTGGTGTTTGTTGGGTGA	59.834	20	TCCAATGAGCCATGTTTTGA	60.049	20	124	169	292	TTTTGGTGTTTGTTGGGTGA	59.834	20	CCTCACTTCCATGCTCCAAT	60.073	20	138	169	306
c18732_g1_i2	1	p2	(CA)6	12	157	168	TTATCAATGTGCCCCACCTC	60.723	20	CATTGTTGTCCCTGACGATG	59.96	20	224	92	315	TTATCAATGTGCCCCACCTC	60.723	20	TTCATTGTTGTCCCTGACGA	60.088	20	226	92	317	TCATTATCAATGTGCCCCAC	59.205	20	CATTGTTGTCCCTGACGATG	59.96	20	227	89	315
c28559_g1_i1	1	p2	(GA)6	12	74	85	TTAGTGTCAGAAAAGCGGGG	60.241	20	GAACTCCTTGTAGCCCTCCC	60.074	20	188	44	231	TAGTGTCAGAAAAGCGGGGT	59.734	20	GAACTCCTTGTAGCCCTCCC	60.074	20	187	45	231	TCATCGCCCATTAGTGTCAG	59.673	20	GAACTCCTTGTAGCCCTCCC	60.074	20	198	34	231
c39338_g5_i1	1	p1	(A)11	11	70	80	TTAGTCGGGATGCTGTTCCT	59.694	20	GGTATAAGGTTCGGCCCATT	60.041	20	134	31	164	GGATTAGTCGGGATGCTGTT	59.009	20	GGTATAAGGTTCGGCCCATT	60.041	20	137	28	164	ATTAGTCGGGATGCTGTTCC	59.009	20	GGTATAAGGTTCGGCCCATT	60.041	20	135	30	164
c42151_g2_i1	1	p2	(TG)8	16	146	161	TTAGTACTAGCCGGCCGATG	60.244	20	ATCAAATGGGTGGGATCTGA	60.135	20	263	108	370	TTAGTACTAGCCGGCCGATG	60.244	20	AATGGGTGGGATCTGAACAA	60.173	20	259	108	366	TTAGTACTAGCCGGCCGATG	60.244	20	AAATGGGTGGGATCTGAACA	60.173	20	260	108	367
c42439_g1_i1	1	p3	(GAG)5	15	3481	3495	TTAGGGCTTCTCCGAGTCAA	59.948	20	ACGAAACCCCCATAAACTCC	60.053	20	223	3360	3582	TTAGGGCTTCTCCGAGTCAA	59.948	20	TCAAACTAGGGCACGAAACC	60.11	20	235	3360	3594	TTAGGGCTTCTCCGAGTCAA	59.948	20	CCCCCATAAACTCCCATTTT	59.882	20	217	3360	3576
c36900_g2_i1	1	p1	(T)10	10	752	761	TTAGGAAATAATGCCGGCTG	60.054	20	ATAGGCTCGAACAAAGCGAA	59.982	20	264	668	931	TTAGGAAATAATGCCGGCTG	60.054	20	GAACGGACATGGGCTAAAGA	60.074	20	219	668	886	CGACCCTCGATTGTCTCTTC	59.803	20	GAACGGACATGGGCTAAAGA	60.074	20	265	622	886
c38884_g1_i2	1	p2	(AG)6	12	194	205	TTAGCCCAAATCACCCAAAC	59.801	20	ATAGTCAACAGTGCCGACCC	59.997	20	212	156	367	TTTAGCCCAAATCACCCAAA	60.294	20	ATAGTCAACAGTGCCGACCC	59.997	20	213	155	367	TTAGCCCAAATCACCCAAAC	59.801	20	CCAAAACAGTCTCGTCCCTC	59.697	20	274	156	429
c39397_g1_i1	1	p1	(T)10	10	2452	2461	TTAGCCAGTGGTCTGCATTG	59.864	20	GAGAAGCAAATGGGGAGACA	60.195	20	219	2305	2523	TTAGCCAGTGGTCTGCATTG	59.864	20	TGAGAAGCAAATGGGGAGAC	60.195	20	220	2305	2524	CTGTCGGTTTAGCCAGTGGT	60.171	20	GAGAAGCAAATGGGGAGACA	60.195	20	227	2297	2523
c20626_g1_i1	1	p2	(AG)6	12	630	641	TTAGCAATGCGTGAGAATGG	59.833	20	TGCTTTCTTCTTTTGTATCACGA	59.065	23	117	556	672	TTAGCAATGCGTGAGAATGG	59.833	20	TCTCTCTAAATTCACACAGGCAA	59.031	23	173	556	728	TTAGCAATGCGTGAGAATGG	59.833	20	TGCTTTCTTCTTTTGTATCACGAG	59.952	24	117	556	672
c4480_g1_i1	1	p2	(GT)7	14	78	91	TTAGATCAGCTGCACTCAGCA	59.903	21	TAATTGGCCTGGGAGACTTG	60.066	20	150	53	202	TTAGATCAGCTGCACTCAGCA	59.903	21	TTGTAATTGGCCTGGGAGAC	59.933	20	153	53	205	TTAGATCAGCTGCACTCAGCA	59.903	21	CTTTTGTAATTGGCCTGGGA	59.931	20	156	53	208
c42387_g1_i3	1	p2	(TC)10	20	84	103	TTAGAGTTGAATGGGCCACAC	59.985	21	AGAAAAACTGGAGCCGTCAA	59.853	20	212	17	228	TTAGAGTTGAATGGGCCACAC	59.985	21	AAAAACTGGAGCCGTCAAGA	59.853	20	210	17	226	TTAGAGTTGAATGGGCCACAC	59.985	21	GAAAAACTGGAGCCGTCAAG	59.853	20	211	17	227
c42487_g1_i1	1	p3	(GCA)5	15	2546	2560	TTAGAGTGCAACCCATGTGC	59.722	20	CGTCCCTTGTCATCACCTTC	60.51	20	247	2351	2597	GCTCGGATGTGCTTCTCTCT	59.709	20	CGTCCCTTGTCATCACCTTC	60.51	20	266	2332	2597	AGGATCGGCGTTTTGATTC	60.029	19	TCCCCATATCAAATTGCCTC	59.722	20	112	2520	2631
c40604_g3_i3	1	p3	(GAT)8	24	1405	1428	TTAGACGATTTGGAGGTGGC	60.074	20	ATGCTGCTCCCGAATACATC	60.066	20	204	1345	1548	TTAGACGATTTGGAGGTGGC	60.074	20	GCTGCTCCCGAATACATCAT	60.066	20	202	1345	1546	CTTTGGCTCAGAGTGAAGGC	60.134	20	ATGCTGCTCCCGAATACATC	60.066	20	266	1283	1548
c42119_g1_i1	1	p2	(TC)7	14	70	83	TTAGAACGTGGTTTCCCTGC	60.11	20	AACTTGGTCTGGTTCATCCG	59.966	20	162	14	175	CTGCTTGGTCCCACCATATT	59.813	20	AACTTGGTCTGGTTCATCCG	59.966	20	146	30	175	TAGAACGTGGTTTCCCTGCT	59.734	20	AACTTGGTCTGGTTCATCCG	59.966	20	161	15	175
c34324_g1_i1	2	p2	(GT)6	12	1023	1034	TTACTTGCCCATTAGGTGCC	59.96	20	CCCCCTTAGCATTGTCCTTT	60.312	20	100	983	1082	TTGTACGCATGAATCGGTTG	60.523	20	ATAGGTACAATGTGGGGGCA	60.074	20	251	863	1113	GCATGAATCGGTTGGTTGTA	59.4	20	ATAGGTACAATGTGGGGGCA	60.074	20	245	869	1113
c52206_g1_i1	1	p2	(AC)8	16	106	121	TTACTTCAAAAGGGTCCCCC	60.159	20	AGAGCAGATGGGTCATGTCA	59.212	20	100	62	161	TTACTTCAAAAGGGTCCCCC	60.159	20	TAGAGCAGATGGGTCATGTCA	59.256	21	101	62	162	ATTACTTCAAAAGGGTCCCCC	60.402	21	AGAGCAGATGGGTCATGTCA	59.212	20	101	61	161
c16163_g1_i2	1	p1	(T)10	10	133	142	TTACTTACCGGCTTTCCACG	60.124	20	CAAGTGCACAGCTTTGGTTC	59.49	20	100	109	208	TTACTTACCGGCTTTCCACG	60.124	20	TTCGCTGGTAGACAGGTTGA	59.44	20	201	109	309	TTACTTACCGGCTTTCCACG	60.124	20	TAGACAGGTTGACGAGCTGC	59.191	20	193	109	301
c31845_g2_i1	1	p2	(GA)9	18	1278	1295	TTACGTGGTCCTTCTCGGTC	60.111	20	CCTCCCTCACCCACTCTCTA	59.249	20	226	1095	1320	TTTACGTGGTCCTTCTCGGT	59.592	20	CCTCCCTCACCCACTCTCTA	59.249	20	227	1094	1320	GTTTACGTGGTCCTTCTCGG	59.592	20	CCTCCCTCACCCACTCTCTA	59.249	20	228	1093	1320
c38483_g4_i1	1	p3	(TCC)5	15	1991	2005	TTACGGCAGGTTTCGATTTC	60.074	20	CTCTCCGAGCACTCCACTTC	60.135	20	194	1954	2147	TTACGGCAGGTTTCGATTTC	60.074	20	TCTCTCCGAGCACTCCACTT	60.135	20	195	1954	2148	TTACGGCAGGTTTCGATTTC	60.074	20	GCAAGAAGACCTTGGGTTGA	60.232	20	276	1954	2229
c36311_g1_i2	1	p1	(T)11	11	1079	1089	TTACCTCAAGGGCATCAAGG	60.066	20	CAACAAGCCCATTCCACTTT	59.971	20	233	889	1121	TTACCTCAAGGGCATCAAGG	60.066	20	CAAGCCCATTCCACTTTCAT	59.933	20	230	889	1118	GGAGCTTATTGTCAAGCCCA	60.214	20	CAACAAGCCCATTCCACTTT	59.971	20	203	919	1121
c26112_g1_i1	1	p3	(ATG)8	24	390	413	TTACCATCTTCGCCTCCATC	60.036	20	TGGCTGAGGTGTCTCTTCCT	59.986	20	200	287	486	TAGCCATTACCATCTTCGCC	60.06	20	TGGCTGAGGTGTCTCTTCCT	59.986	20	206	281	486	TTACCATCTTCGCCTCCATC	60.036	20	CATTTCCTCTTCTTCGCAGG	59.948	20	220	287	506
c42686_g1_i2	1	p1	(T)15	15	511	525	TTACATCCCTGAAAGCCACC	59.933	20	TATGACGGTTTCGTCCATCA	59.924	20	277	348	624	TTACATCCCTGAAAGCCACC	59.933	20	TCGTCCATCACAAAATTCCA	59.9	20	267	348	614	AAGTCCATCTCACTCCACGC	60.269	20	TATGACGGTTTCGTCCATCA	59.924	20	250	375	624
c17795_g1_i1	1	p1	(A)10	10	640	649	TTACAGGGGCCAGTTTTCAG	60.103	20	CCCTCCTTGTTTTCCAATCA	59.903	20	232	519	750	TTACAGGGGCCAGTTTTCAG	60.103	20	CGAGCTATGATTGCCAACAA	59.833	20	198	519	716	TTACAGGGGCCAGTTTTCAG	60.103	20	CTTAGTCTCAAGGATGCCCG	59.83	20	262	519	780
c66437_g1_i1	1	p2	(AT)8	16	97	112	TTACAGCAAAGAAGCAGCCA	59.752	20	GGATGCAACGATATGGTGTT	58.299	20	200	20	219	GCCACCCACCACCATTACTA	60.636	20	GGATGCAACGATATGGTGTT	58.299	20	184	36	219	TACAGCAAAGAAGCAGCCAC	59.224	20	GGATGCAACGATATGGTGTT	58.299	20	199	21	219
c30948_g1_i1	1	p1	(A)14	14	267	280	TTACACCATGGTCCAACCTG	59.262	20	AACATTCAGCAACAGCAACG	59.911	20	195	180	374	TTACACCATGGTCCAACCTG	59.262	20	TGCTTGCTTCGATCACTACG	60.157	20	127	180	306	TTGAGAGGCAATCACTGAGG	58.957	20	AACATTCAGCAACAGCAACG	59.911	20	235	140	374
c40745_g1_i2	1	p1	(T)12	12	175	186	TTACAAGAAGCAATGGGCGT	60.637	20	AGCAGGATGGGGAGGTAGTT	59.957	20	259	56	314	TACAAGAAGCAATGGGCGTT	60.637	20	AGCAGGATGGGGAGGTAGTT	59.957	20	258	57	314	TTACAAGAAGCAATGGGCGT	60.637	20	AGGAGGAAGTGGCAAAACCT	60.11	20	280	56	335
c25018_g1_i1	1	p1	(T)10	10	91	100	TTACAACAGTGCTGGCACAAG	59.959	21	TCCACGTCCAACACCACTAA	60.001	20	243	54	296	TTACAACAGTGCTGGCACAA	58.915	20	TCCACGTCCAACACCACTAA	60.001	20	243	54	296	CTGGCACAAGGCATAGCAT	59.838	19	TCCACGTCCAACACCACTAA	60.001	20	232	65	296
c21795_g1_i2	1	p3	(AAG)5	15	458	472	TTACAAACGCCATCATTCCA	59.93	20	TGATCGAGGTTCTATTGCGT	58.326	20	270	266	535	TTCCATCAAACAACACGCAT	59.972	20	AATGATCGAGGTTCTATTGCG	59.196	21	257	281	537	CATTCCATCAAACAACACGC	59.972	20	AATGATCGAGGTTCTATTGCG	59.196	21	259	279	537
c42037_g1_i1	1	p2	(CT)6	12	158	169	TTAATTTTGCTTCCCAACCG	59.937	20	CAAAAACCTTGAGCACCCAT	59.971	20	152	58	209	TTAATTTTGCTTCCCAACCG	59.937	20	CCTCGATTACCGACTCCAAA	60.066	20	280	58	337	TTAATTTTGCTTCCCAACCG	59.937	20	TCGATTACCGACTCCAAACC	59.933	20	278	58	335
c58326_g1_i1	1	p3	(TTC)5	15	39	53	TTAATTGGTTTGGCCAGGTT	59.315	20	ATTGAGGCCTCTCTTGAGCA	60.096	20	219	9	227	TTAATTGGTTTGGCCAGGTT	59.315	20	TAACATTTCGCCAGCACTCA	60.401	20	137	9	145	CTTAATTGGTTTGGCCAGGT	58.949	20	ATTGAGGCCTCTCTTGAGCA	60.096	20	220	8	227
c41885_g1_i1	1	p1	(T)15	15	1828	1842	TTAATGGTGGGATGAGGGAG	59.744	20	TCCTCCGCTCTTTGTTGTTT	59.853	20	246	1670	1915	GGACTTGGTCCATGGATGTT	59.636	20	TCCTCCGCTCTTTGTTGTTT	59.853	20	264	1652	1915	ATGTTAAACGGGAAATTGCG	59.832	20	CAATTCCTCATCCTGCTGCT	60.362	20	134	1804	1937
c36624_g1_i2	1	p3	(TTC)6	18	405	422	TTAATCAGAAACGGGCCAAC	59.938	20	ATCCTCCAAGTCGTTTGTGC	60.119	20	128	377	504	CTTAATCAGAAACGGGCCAA	60.067	20	ATCCTCCAAGTCGTTTGTGC	60.119	20	129	376	504	TTAATCAGAAACGGGCCAAC	59.938	20	GACATCGCAGCCGATATTCT	60.207	20	170	377	546
c38529_g1_i1	2	p3	(TTG)5	15	442	456	TTAAGGGAGCTCGAGCAGAG	59.853	20	GCCTTTGATTCTGGAACCCT	60.443	20	268	318	585	TTAAGGGAGCTCGAGCAGAG	59.853	20	TGATTCTGGAACCCTCTCCA	60.59	20	263	318	580	TTAAGGGAGCTCGAGCAGAG	59.853	20	GCAAGTGCCTTTGATTCTGG	60.776	20	274	318	591
c62258_g1_i1	1	p2	(AG)7	14	69	82	TTAAGGAAAGAGTTTGCGGG	59.334	20	GACCTCCCAGTCTTGCTCAC	59.841	20	112	24	135	TTAAGGAAAGAGTTTGCGGG	59.334	20	CTACCTGGCAAACACGTCAA	59.758	20	173	24	196	TTAAGGAAAGAGTTTGCGGG	59.334	20	TCTACCTGGCAAACACGTCA	60.301	20	174	24	197
c11838_g1_i1	1	p2	(AT)6	12	278	289	TTAAGCAGCAGAACTGCCAA	59.752	20	GCAAGAAACCTGTGCAGTGA	60.032	20	136	196	331	GCAGAACTGCCAACCAATCT	60.263	20	GCAAGAAACCTGTGCAGTGA	60.032	20	129	203	331	AGCAGAACTGCCAACCAATC	60.263	20	GCAAGAAACCTGTGCAGTGA	60.032	20	130	202	331
c11358_g1_i1	1	p2	(CT)8	16	95	110	TTAACGAAAAAGGCCCAAAA	59.576	20	CTCTCATCGTCTCCCTCGAC	59.945	20	145	71	215	TTTAACGAAAAAGGCCCAAA	59.576	20	CTCTCATCGTCTCCCTCGAC	59.945	20	146	70	215	TTTTAACGAAAAAGGCCCAA	59.576	20	CTCTCATCGTCTCCCTCGAC	59.945	20	147	69	215
c63117_g1_i1	1	p1	(A)10	10	158	167	TTAACACCTTGGCAGATCCC	59.933	20	GGTTTTTGAAGACTGACCAGC	58.828	21	129	78	206	TTAACACCTTGGCAGATCCC	59.933	20	AGGTTTTTGAAGACTGACCAGC	59.795	22	130	78	207	CCTCAAACGTACGCCTTGTT	60.168	20	GGTTTTTGAAGACTGACCAGC	58.828	21	163	44	206
c11414_g1_i1	1	p2	(TC)7	14	226	239	TTAAATGGCGACAGCATGAG	59.833	20	TGCACCTGAATCTCCACTG	58.264	19	110	152	261	TTTAAATGGCGACAGCATGA	60.215	20	TGCACCTGAATCTCCACTG	58.264	19	111	151	261	CCTTAACATGGTCAAGGCGA	61.021	20	TGCACCTGAATCTCCACTG	58.264	19	209	53	261
c10501_g1_i1	1	p2	(AG)7	14	96	109	TTAAACGTTCCCTCGACGAC	60.11	20	GTGAACAAGCAAAGCAAGCA	60.18	20	159	55	213	TTAAACGTTCCCTCGACGAC	60.11	20	TGTGAACAAGCAAAGCAAGC	60.18	20	160	55	214	TTAAACGTTCCCTCGACGAC	60.11	20	TGAACAAGCAAAGCAAGCAG	60.316	20	158	55	212
c41014_g1_i1	1	p1	(A)10	10	139	148	TTAAAAGGGGGTCGTTCAAA	59.424	20	TGAGAAACAGGGGATGAAGG	60.042	20	173	57	229	TTAAAAGGGGGTCGTTCAAA	59.424	20	CTGAGGAGATGTCCGTGGTT	60.112	20	243	57	299	TTAAAAGGGGGTCGTTCAAA	59.424	20	GAGCTCCATGAGAAACAGGG	59.803	20	181	57	237
c35236_g3_i1	1	p3	(TCT)5	15	144	158	TTAAAAAGAGGCTGCGGAAA	59.958	20	AGAAATGGGCAGCTCGAGTA	59.978	20	276	70	345	TCTTAAAAAGAGGCTGCGGA	60.089	20	AGAAATGGGCAGCTCGAGTA	59.978	20	278	68	345	AGTCCATCTGTCAACCCCAG	59.962	20	GAAAGGAAATCGGACTGCTG	59.813	20	222	28	249
c41225_g2_i1	1	p2	(AT)6	12	106	117	TGTTTGTTGTGTTCGAGTTGTG	59.7	22	AGGGACATGGTGCATAAAGC	59.962	20	236	4	239	TGTTTGTTGTGTTCGAGTTGTG	59.7	22	AAGAAGCATGAGGGACATGG	60.073	20	246	4	249	TGTTTGTTGTGTTCGAGTTGTG	59.7	22	TGAGGGACATGGTGCATAAA	59.924	20	238	4	241
c31123_g1_i2	2	p1	(T)15	15	646	660	TGTTTGGCGACTCTGTCTTG	60.025	20	GCCAATTCTGAAATCGTGGT	59.939	20	265	475	739	TGTTTGGCGACTCTGTCTTG	60.025	20	AGCCAATTCTGAAATCGTGG	60.074	20	266	475	740	TGTTTGGCGACTCTGTCTTG	60.025	20	GCAGCCAATTCTGAAATCGT	60.221	20	268	475	742
c41389_g1_i1	1	p1	(G)12	12	368	379	TGTTTGGAATCAACGGCATA	59.93	20	TTTACAATGGAGGGCAGAGG	60.066	20	145	279	423	TGTTTGGAATCAACGGCATA	59.93	20	ATTCAAATTGCCTTCCATGC	59.907	20	233	279	511	TGTTTGGAATCAACGGCATA	59.93	20	AGGGCAGAGGCAAGTGTAAA	59.875	20	135	279	413
c14305_g1_i1	1	p1	(A)15	15	83	97	TGTTTGCTGCAAGTTTCTGG	60.027	20	CTGGAAATGGTCATGAAATCC	59.234	21	187	52	238	TGTTTGCTGCAAGTTTCTGG	60.027	20	TGGAAATGGTCATGAAATCC	58.187	20	186	52	237	TGTTTGCTGCAAGTTTCTGG	60.027	20	GGAAATGGTCATGAAATCCA	58.187	20	185	52	236
c4546_g1_i1	1	p1	(T)14	14	289	302	TGTTTGAGGTGCATCTGGAG	59.831	20	TTATCTGCACTCCACCTTCTTC	58.462	22	129	199	327	AGTTGATTCCGGGTTGTTTG	59.83	20	TTATCTGCACTCCACCTTCTTC	58.462	22	143	185	327	GCATGCCCTCAGCATCTAGT	60.393	20	TTATCTGCACTCCACCTTCTTC	58.462	22	207	121	327
c16201_g1_i1	1	p2	(TC)6	12	474	485	TGTTTCCGAGGATACCGAAG	60.066	20	CTGCCATCTGCCTTATTGGT	60.096	20	273	412	684	TGTTTCCGAGGATACCGAAG	60.066	20	ACTGCCATCTGCCTTATTGG	60.096	20	274	412	685	GTGTTTCCGAGGATACCGAA	59.933	20	CTGCCATCTGCCTTATTGGT	60.096	20	274	411	684
c1340_g1_i1	1	p1	(T)12	12	182	193	TGTTTCCCTTGCAGACATCA	60.24	20	GCTGAATTCTCCCAAATAGCC	60.054	21	244	136	379	TGTTTCCCTTGCAGACATCA	60.24	20	CAACTGCTGAATTCTCCCAAA	60.234	21	249	136	384	TGTTTCCCTTGCAGACATCA	60.24	20	TGCTGAATTCTCCCAAATAGC	59.31	21	245	136	380
c28758_g1_i1	1	p1	(A)10	10	222	231	TGTTTCCCAAAAAGAAACGG	59.947	20	GGATTCCACTCAATCTCCGA	60.011	20	148	198	345	TGTTTCCCAAAAAGAAACGG	59.947	20	ACGAGGAAGGGAGAGAAAGC	59.957	20	230	198	427	TGTTTCCCAAAAAGAAACGG	59.947	20	AAGGGAGAGAAAGCAGGAGG	59.95	20	224	198	421
c36244_g1_i1	1	p1	(A)10	10	69	78	TGTTTAAACTCCTAGAACAATCCC	57.865	24	TGTCTTCATGCTATACGGCG	59.856	20	243	42	284	TGTTTAAACTCCTAGAACAATCCC	57.865	24	TTCTGGGAAAATGATACGGG	59.756	20	180	42	221	TGTTTAAACTCCTAGAACAATCCC	57.865	24	ATGCTATACGGCGTTCTTCG	60.251	20	236	42	277
c37720_g2_i1	1	p4	(GATC)6	24	220	243	TGTTGTGTTATTTGGGCGAA	59.969	20	ATTGAGGGCAGTACGGACAC	59.997	20	204	164	367	TGTTGTGTTATTTGGGCGAA	59.969	20	GACACGGTAGGAGCAAGAGC	60.02	20	189	164	352	TGTTGTGTTATTTGGGCGAA	59.969	20	GGACACGGTAGGAGCAAGAG	59.867	20	190	164	353
c22058_g1_i1	1	p1	(T)19	19	76	94	TGTTGTGCTGCTTTACCTGC	60.058	20	AAGCGGTGGTTTCTAGCTCA	60.015	20	170	5	174	TGTTGTGCTGCTTTACCTGC	60.058	20	AGCGGTGGTTTCTAGCTCAA	60.015	20	169	5	173	TGTTGTGCTGCTTTACCTGC	60.058	20	TATTTACGCATGAAGCGGTG	59.725	20	182	5	186
c32659_g1_i1	1	p2	(GA)7	14	60	73	TGTTGTGAGAGATGTGACGGA	60.302	21	TGCAAGGCAAAAGCAGTAGA	59.752	20	208	25	232	TGTTGTGAGAGATGTGACGGA	60.302	21	GTGCCTAAACTTCCAGTGGG	59.592	20	130	25	154	GCTGTTGTGAGAGATGTGACG	59.482	21	TGCAAGGCAAAAGCAGTAGA	59.752	20	210	23	232
c38671_g1_i1	1	p1	(T)10	10	1557	1566	TGTTGGGGTTCTGTAGAGGG	59.959	20	TCGTTGAGTACCAAAATTAGAAACC	59.84	25	129	1496	1624	TGGGGTTCTGTAGAGGGATG	59.92	20	TCGTTGAGTACCAAAATTAGAAACC	59.84	25	126	1499	1624	CAGCAAACAATATGGCATCG	60.096	20	TCGTTGAGTACCAAAATTAGAAACC	59.84	25	227	1398	1624
c43741_g1_i1	1	p1	(A)10	10	251	260	TGTTGGGCTGTTCATCAGAG	59.831	20	CCCCTATCAGGCCACTTGTA	59.948	20	221	68	288	CTGTTGGGCTGTTCATCAGA	59.831	20	CCCCTATCAGGCCACTTGTA	59.948	20	222	67	288	CTTACTTCCCTGTTGGGCTG	59.728	20	CCCCTATCAGGCCACTTGTA	59.948	20	231	58	288
c32266_g1_i1	1	p2	(TA)9	18	1570	1587	TGTTGGCTGATGGAAATGAA	60.049	20	TTCAGCTTGCTCATTTTTGG	59.037	20	241	1396	1636	TTGTTGGCTGATGGAAATGA	60.049	20	TTCAGCTTGCTCATTTTTGG	59.037	20	242	1395	1636	TTGTTTGTTGGCTGATGGAA	60.088	20	TTCAGCTTGCTCATTTTTGG	59.037	20	246	1391	1636
c46337_g1_i1	1	p2	(AG)7	14	218	231	TGTTGCTTTGAAACCCAGTG	59.734	20	AGCAACCTATGATGCTCTCCA	59.851	21	244	31	274	TGTTGCTTTGAAACCCAGTG	59.734	20	GCAACCTATGATGCTCTCCA	58.826	20	243	31	273	TGCTTTGAAACCCAGTGATG	59.691	20	AGCAACCTATGATGCTCTCCA	59.851	21	241	34	274
c31970_g2_i1	1	p2	(GT)6	12	404	415	TGTTGCTGCAATTGTCCCTA	60.257	20	ATGAGCTGATGCCAGTGGTT	60.688	20	255	289	543	TGTTGCTGCAATTGTCCCTA	60.257	20	AAGGAAACTGGGATGAGCTG	59.284	20	267	289	555	TGTTGCTGCAATTGTCCCTA	60.257	20	GATGCCAGTGGTTGAGTTTG	59.139	20	248	289	536
c28397_g2_i1	1	p3	(TTC)5	15	381	395	TGTTGCGGAGTAGACACCTG	59.897	20	GGCCTTTTCTTCTTCTGCCT	59.962	20	254	340	593	TGTTGCGGAGTAGACACCTG	59.897	20	CAGCCAAATCAGAGAGAGGG	59.943	20	279	340	618	TGTTGCGGAGTAGACACCTG	59.897	20	AGGGTTCATGGCCTTTTCTT	59.94	20	263	340	602
c41219_g1_i2	1	p2	(CT)7	14	204	217	TGTTGCACTTTTGGTTCCAT	59.024	20	AGCTGATCCGTTCAGGAAGA	59.95	20	252	88	339	TGTTGCACTTTTGGTTCCAT	59.024	20	AGAACAGGGCATTGGATTTG	59.933	20	235	88	322	TCGTGTCATTTCCAACAACAA	59.996	21	AGCTGATCCGTTCAGGAAGA	59.95	20	280	60	339
c27832_g1_i2	1	p2	(CT)7	14	1080	1093	TGTTGACAGAGACGCGAAAC	60.032	20	CATCTCGTAGATTGCGAGGAC	59.851	21	202	935	1136	GTGTTGACAGAGACGCGAAA	60.032	20	CATCTCGTAGATTGCGAGGAC	59.851	21	203	934	1136	AGGATCCGACGGTAGATGTG	59.95	20	CATCTCGTAGATTGCGAGGAC	59.851	21	275	862	1136
c39211_g1_i1	1	p1	(A)14	14	138	151	TGTTGAACCATGGGGAACTT	60.21	20	GATTGCGGTTCCTCGTTTTA	60.074	20	247	49	295	TGTTGAACCATGGGGAACTT	60.21	20	AGGAATGGAGATTGCTGTGC	60.226	20	271	49	319	TGTATGTTGAACCATGGGGA	59.623	20	GATTGCGGTTCCTCGTTTTA	60.074	20	251	45	295
c30711_g2_i1	1	p3	(CTT)5	15	536	550	TGTTGAACATCAGGGTTCCA	59.935	20	GAGCCCGAGGAGGCTAAG	60.05	18	146	426	571	TGAACAGGCCAATGATCAGA	60.201	20	GAGCCCGAGGAGGCTAAG	60.05	18	110	462	571	AATGATCAGATGCAAGGGGA	60.426	20	GAGCCCGAGGAGGCTAAG	60.05	18	100	472	571
c8406_g1_i1	1	p3	(TCT)5	15	586	600	TGTTCTTGGACCGAAAGGAC	60.088	20	ACGAGGACGAAGAAGACGAA	59.989	20	259	387	645	GGAGATTGCCATCACTCCAT	59.893	20	ACGAGGACGAAGAAGACGAA	59.989	20	147	499	645	TGTTCTTGGACCGAAAGGAC	60.088	20	ACAGTGATTCAGTTTCGGGG	59.966	20	237	387	623
c14759_g1_i1	1	p2	(TC)6	12	111	122	TGTTCTGTTCTGCTCTGGGA	59.545	20	GAGGGAGATGGTGCCTGTTA	60.073	20	155	25	179	TCTGCCGTAGGCCCATAGTA	60.617	20	GAGGGAGATGGTGCCTGTTA	60.073	20	126	54	179	TGTTCTGTTCTGCTCTGGGA	59.545	20	TGTCACGCAAAGTCAAAACC	59.74	20	192	25	216
c39456_g1_i2	1	c	(T)13ccatctgtgattttaccttagtttatccatcgtggctttcagggtgattttgggaggt(TA)7	85	2730	2814	TGTTCTAGATGGGCGAGTCA	59.394	20	TGAGGAACGACATTACAGCAA	59.332	21	238	2663	2900	ACCTGTTCTAGATGGGCGAG	59.308	20	TGAGGAACGACATTACAGCAA	59.332	21	241	2660	2900	CCTGTTCTAGATGGGCGAGT	59.308	20	TGAGGAACGACATTACAGCAA	59.332	21	240	2661	2900
c57613_g1_i1	1	p1	(A)10	10	36	45	TGTTCGTGCGTGTAAGTCTAAA	58.564	22	GCACCACAGTCCGAGTGATA	59.707	20	226	1	226	TGTTCGTGCGTGTAAGTCTAAA	58.564	22	AGGTTGGGTCACATGGTTTC	59.679	20	152	1	152	GCGTGTAAGTCTAAATCTTGCCA	60.657	23	ATTGACCAAGGCAAAACTGC	60.118	20	275	8	282
c30131_g1_i1	1	p3	(TGA)6	18	257	274	TGTTCCAAGTCATGCTCTCG	59.984	20	AGGCGGAGTCTAGAAGGAGC	60.117	20	195	116	310	TGTTCCAAGTCATGCTCTCG	59.984	20	AACGTTCAAGGCGGAGTCTA	59.875	20	203	116	318	TGTTCCAAGTCATGCTCTCG	59.984	20	GGCTTTTACGGAAGTACCCC	59.835	20	277	116	392
c65092_g1_i1	1	p2	(AT)6	12	311	322	TGTTCAAGCAGTGGCTTTTG	60.027	20	AAATATTCGAGCCATGCCAG	60.06	20	268	98	365	TCAACCTCCGTACGTGAACA	60.152	20	AAATATTCGAGCCATGCCAG	60.06	20	103	263	365	CAGTGGCTTTTGGTTTCACA	59.734	20	AAATATTCGAGCCATGCCAG	60.06	20	260	106	365
c31311_g1_i1	1	p2	(AG)6	12	627	638	TGTTCAAGAGAAAGGCAGCA	59.716	20	TCGGAAATAGGATACCGCTG	60.053	20	277	467	743	AAGCTGCAGTTCTTGGAAGG	59.615	20	TCGGAAATAGGATACCGCTG	60.053	20	164	580	743	AGTTCTTGGAAGGCAGGATG	59.284	20	TCGGAAATAGGATACCGCTG	60.053	20	157	587	743
c41733_g1_i2	1	p2	(GA)9	18	2196	2213	TGTTAGCACCGAATTCGACA	60.257	20	AGCTCATCGCTGGTTCCTAA	59.978	20	194	2104	2297	TGTTAGCACCGAATTCGACA	60.257	20	CCTAATTCCCAAACCCACCT	60.046	20	230	2104	2333	CCATTTCACCAAGTCGGAAC	60.353	20	CCTAATTCCCAAACCCACCT	60.046	20	262	2072	2333
c30581_g1_i1	2	p1	(A)10	10	186	195	TGTTAGCAAAAGATGCTTCAACA	59.939	23	TGGGAGAATCGGACTTTTTG	60.044	20	271	99	369	CATCTGGCAAGACCAAGTAAA	57.893	21	TGAACAGTTCTGTTGCCAGC	60.032	20	237	155	391	CATCTGGCAAGACCAAGTAAA	57.893	21	TGGGAGAATCGGACTTTTTG	60.044	20	215	155	369
c32189_g1_i1	2	p2	(CT)8	16	1520	1535	TGTTAATGGCGGGGAGATAG	59.916	20	AGCTTGGATGCTCCTCAGTC	59.56	20	125	1435	1559	TGGAGATTTGGGAATGGTGT	60.173	20	AGCTTGGATGCTCCTCAGTC	59.56	20	142	1418	1559	GTGGAGATTTGGGAATGGTG	60.173	20	AGCTTGGATGCTCCTCAGTC	59.56	20	143	1417	1559
c38790_g1_i1	1	p4	(CATG)5	20	173	192	TGTTAAGGGTGTGTTTGGCA	60.004	20	ATATATGGCGTTGGGTCCAG	59.668	20	211	15	225	TGTTAAGGGTGTGTTTGGCA	60.004	20	TTGGGTCCAGCCTATCATGT	60.34	20	201	15	215	TGTTAAGGGTGTGTTTGGCA	60.004	20	AAGCCAGCCCATGTCAATTA	60.469	20	261	15	275
c18180_g1_i2	1	p2	(AT)9	18	33	50	TGTGTTGCTTTTTAATGTCGTAGA	58.916	24	TGGCATGCAACATGGACTAT	59.955	20	115	1	115	TGTGTTGCTTTTTAATGTCGTAGA	58.916	24	ATGGCATGCAACATGGACTA	59.955	20	116	1	116	TGTGTTGCTTTTTAATGTCGTAGA	58.916	24	CTAAGCTTCTGACCATCCCG	59.83	20	166	1	166
c40774_g1_i1	1	p1	(A)10	10	39	48	TGTGTTCGTCTTGTAAACAATTATCA	59.875	26	CCCTGTAGATGAGTGGCTGA	58.827	20	132	9	140	TGTGTTCGTCTTGTAAACAATTATCA	59.875	26	CCCTGTAGATGAGTGGCTGAA	60.262	21	132	9	140	TGTGTTCGTCTTGTAAACAATTATCA	59.875	26	ACCCTGTAGATGAGTGGCTGA	59.736	21	133	9	141
c37108_g1_i3	2	p1	(A)10	10	135	144	TGTGTGTGTGTGAGGGTGTG	60.088	20	TCCTCCTGAAACAGCATCAA	59.369	20	251	6	256	TGTGTGTGTGTGTGAGGGTG	60.088	20	TCCTCCTGAAACAGCATCAA	59.369	20	253	4	256	TGTGTGTGTGTGTGTGAGGG	60.088	20	TCCTCCTGAAACAGCATCAA	59.369	20	255	2	256
c30954_g1_i1	1	p3	(TTC)6	18	187	204	TGTGTCTGGTTTGGAGAGCA	60.44	20	CGATCTCCATGCGATTTTCT	60.177	20	275	80	354	TGTGTCTGGTTTGGAGAGCA	60.44	20	GACAGCCATTCTTTCTGGGA	60.195	20	254	80	333	TGTGTCTGGTTTGGAGAGCA	60.44	20	TCCATGCGATTTTCTTGACA	60.197	20	270	80	349
c64099_g1_i1	1	p1	(T)16	16	211	226	TGTGTCACTGATCTCAACAGGA	59.31	22	GGTGGCGTTTGAACTAGGAA	60.11	20	262	98	359	TGTGTCACTGATCTCAACAGGA	59.31	22	AAAAGGATAAGGCTGGGTGG	60.312	20	244	98	341	TGTGTCACTGATCTCAACAGGA	59.31	22	ATAAGGCTGGGTGGGAATTT	59.666	20	238	98	335
c24731_g1_i1	2	p2	(TC)6	12	658	669	TGTGGTTAGGGTTGAGAGGG	59.959	20	CACAGTGACGCAGCAAGAAT	60.056	20	248	462	709	TGTGGTTAGGGTTGAGAGGG	59.959	20	AGACACAGTGACGCAGCAAG	60.251	20	251	462	712	TGTGGTTAGGGTTGAGAGGG	59.959	20	AGCAAGAATTCCAATTCCCA	59.505	20	237	462	698
c9612_g1_i1	1	p1	(A)10	10	72	81	TGTGGTGTACCTCAACGTCC	59.441	20	TTCGTTGACCCCATACCTTC	59.79	20	150	38	187	TGTGGTGTACCTCAACGTCC	59.441	20	CTAGCTCATACCGCTTGCGT	60.564	20	128	38	165	TGTGGTGTACCTCAACGTCC	59.441	20	TCGTTGACCCCATACCTTCT	59.405	20	149	38	186
c38704_g1_i1	2	p1	(A)11	11	322	332	TGTGGGCAGATAATACGGGT	60.214	20	ATTCCCACATCCCACACCTA	60.05	20	226	242	467	TGATCCCCTCAGGTGTAAGG	59.92	20	GTGTGGGTTGGTGAACATTG	59.701	20	270	141	410	ATGTGGGCAGATAATACGGG	59.668	20	ATTCCCACATCCCACACCTA	60.05	20	227	241	467
c42783_g4_i1	1	p2	(AT)6	12	133	144	TGTGGGAAAACAATGTCTGA	57.477	20	CATGCATGGGGACAACTGTA	60.39	20	172	0	171	TGTGGGAAAACAATGTCTGA	57.477	20	AAGTCTTGACATGCATGGGG	60.924	20	181	0	180	TGTGGGAAAACAATGTCTGAT	57.908	21	CATGCATGGGGACAACTGTA	60.39	20	172	0	171
c25436_g1_i2	1	p2	(TA)6	12	104	115	TGTGGCTTATGTTTGTTATTTCC	58.128	23	AATGTATCTTGCGGTGACCC	59.82	20	259	6	264	TGTGGCTTATGTTTGTTATTTCC	58.128	23	GGTGACCCCGAGGTAGATTT	60.19	20	247	6	252	TGTGGCTTATGTTTGTTATTTCCT	59.028	24	AATGTATCTTGCGGTGACCC	59.82	20	259	6	264
c41957_g1_i1	1	p1	(T)11	11	517	527	TGTGGCCCCTATTTTCTTTG	59.931	20	CCAAATGGATGGACGATACC	60.014	20	247	326	572	TGTGGCCCCTATTTTCTTTG	59.931	20	TCATCGAAGGCAGAGGCTAT	59.939	20	279	326	604	CCATCACCTTTGTCCCAATC	60.173	20	CCAAATGGATGGACGATACC	60.014	20	197	376	572
c22398_g1_i3	1	c	(TG)8aaggaataaccatatatctgtattgacccatatagcccacctccctcactccaaacgaaatccatctctctctcttccatctagatatgtc(CT)6	119	95	213	TGTGGCAAACCTGCTTTACA	60.293	20	GGGTCTTGAGCCATGGAGTA	60.073	20	270	49	318	ACAAGGCAAATGTGGCAAAC	60.934	20	GGGTCTTGAGCCATGGAGTA	60.073	20	280	39	318	CAAATGTGGCAAACCTGCTT	61.06	20	GGGTCTTGAGCCATGGAGTA	60.073	20	274	45	318
c35244_g1_i1	2	p2	(CT)6	12	123	134	TGTGGAGTTCGTCAGTAGCG	60.049	20	GCAAGAGACAAGGACCGAAG	59.989	20	225	19	243	TGTGGAGTTCGTCAGTAGCG	60.049	20	AGCAAGAGACAAGGACCGAA	59.989	20	226	19	244	TGTGGAGTTCGTCAGTAGCG	60.049	20	ACATAACACGACCGAGGAGG	59.989	20	187	19	205
c25357_g1_i2	1	p2	(GA)6	12	389	400	TGTGGAATCCCAGCTACCTC	60.073	20	TGAAGTTGGTTTCTCTCCCC	59.112	20	236	188	423	ATAACGTAGCGGGTCTGTCG	60.154	20	TGAAGTTGGTTTCTCTCCCC	59.112	20	103	321	423	TGTGGAATCCCAGCTACCTC	60.073	20	CTGAAGTTGGTTTCTCTCCCC	60.096	21	237	188	424
c23264_g1_i1	1	p2	(CT)6	12	256	267	TGTGCTGTGGCAGTAGGAAG	60.049	20	GGAGCTGGTTCACTGAGGAG	59.986	20	247	106	352	CTGTGCTGTGGCAGTAGGAA	60.049	20	GGAGCTGGTTCACTGAGGAG	59.986	20	248	105	352	TGTGCTGTGGCAGTAGGAAG	60.049	20	AGGAGCTGGTTCACTGAGGA	59.986	20	248	106	353
c37799_g2_i1	1	c	(TA)7aatataagagtgtgagatgaaagtgatataagaatgtagtttataacaatattattattgt(TA)7	89	92	180	TGTGCCTAAAAGTGGAAAACG	60.152	21	AATTTGCTAGTGCAGTCCCG	60.27	20	205	45	249	TGCCTAAAAGTGGAAAACGA	58.412	20	AATTTGCTAGTGCAGTCCCG	60.27	20	203	47	249	GTGCCTAAAAGTGGAAAACGA	59.257	21	AATTTGCTAGTGCAGTCCCG	60.27	20	204	46	249
c31120_g1_i1	1	p3	(AGA)5	15	1486	1500	TGTGCCATTGTTTCTTCCAA	60.088	20	CAGCAGCGTTGATTCAGAGA	60.287	20	204	1385	1588	AGCATCGGATTGTTTTGCTC	60.221	20	CAGCAGCGTTGATTCAGAGA	60.287	20	270	1319	1588	GCATCGGATTGTTTTGCTCT	60.221	20	CAGCAGCGTTGATTCAGAGA	60.287	20	269	1320	1588
c35996_g2_i1	1	p3	(CTC)7	21	767	787	TGTGCAATGAACTCCGGTAA	60.111	20	GGCCATCTGACTTCGTTGAT	60.081	20	232	598	829	TTGTGCAATGAACTCCGGTA	60.111	20	GGCCATCTGACTTCGTTGAT	60.081	20	233	597	829	TGTGCAATGAACTCCGGTAA	60.111	20	CAAGGCCATCTGACTTCGTT	60.255	20	235	598	832
c16832_g1_i3	1	p2	(GA)7	14	309	322	TGTGAGTGAGGGTTGGAGTG	59.705	20	AAAGTGGACCTCAACGATGC	60.119	20	259	195	453	TGTGTGCGTGAGTGAGAGTG	59.624	20	AAAGTGGACCTCAACGATGC	60.119	20	200	254	453	TCTCAGTGTGTGCGTGAGTG	59.624	20	AAAGTGGACCTCAACGATGC	60.119	20	206	248	453
c36965_g1_i1	1	p1	(A)12	12	94	105	TGTGAGCATGCCAAAACTT	57.82	19	CAAGGGCATTACACCAAACC	60.227	20	215	0	214	TGAGCATGCCAAAACTTTTATT	58.808	22	CAAGGGCATTACACCAAACC	60.227	20	213	2	214	TGTGAGCATGCCAAAACTT	57.82	19	AGGAAACTGTGCGGTTTGAG	60.291	20	252	0	251
c31623_g1_i1	1	p3	(TGC)7	21	382	402	TGTGACTGCGACAGCCTTAC	60.056	20	TGCTGTGTTCTAATGCCTGC	60.019	20	250	298	547	CACACTGCACTCTTGGCATT	59.905	20	TGCTGTGTTCTAATGCCTGC	60.019	20	223	325	547	ACACTGCACTCTTGGCATTG	59.905	20	TGCTGTGTTCTAATGCCTGC	60.019	20	222	326	547
c11461_g1_i1	1	p4	(CCAA)5	20	436	455	TGTGACGAACCAAGAAAGCA	60.427	20	CGGGACCTGCTCTCACTATC	59.827	20	276	320	595	GGCATTTTGTCTTCACCTCC	59.532	20	CGGGACCTGCTCTCACTATC	59.827	20	256	340	595	CGGGTAAAGTGTGACGAACC	60.41	20	GCTGCACTCTCAGCATTTTG	59.746	20	241	311	551
c20530_g1_i1	1	p1	(T)11	11	52	62	TGTGACCCCCTGCATATGAT	61.159	20	AAAGCCGAAAGCAAGTTTCA	59.996	20	134	11	144	TGTGACCCCCTGCATATGAT	61.159	20	GCCGAAAGCAAGTTTCATGT	60.257	20	131	11	141	TGTGACCCCCTGCATATGAT	61.159	20	TCGTTTTCAGTTCTCCCAGC	60.375	20	204	11	214
c26387_g1_i2	1	p2	(GA)8	16	484	499	TGTGAATTTGGAAAACGCAA	60.088	20	CAAGAACCCATTCTCTCCCA	60.042	20	201	342	542	TTGTGAATTTGGAAAACGCA	60.088	20	CAAGAACCCATTCTCTCCCA	60.042	20	202	341	542	CTTCCGGCACTTGTGAATTT	60.11	20	CAAGAACCCATTCTCTCCCA	60.042	20	212	331	542
c33219_g2_i1	1	p1	(T)10	10	272	281	TGTGAATGGGGGAAATTGTT	60.029	20	TACAGGCACCTGCTGATTTG	59.864	20	166	212	377	TTGTGTGATCATGCCATGTG	59.96	20	TACAGGCACCTGCTGATTTG	59.864	20	182	196	377	ACTTGTGTTCCCCGTCAAAA	60.388	20	TACAGGCACCTGCTGATTTG	59.864	20	146	232	377
c18168_g1_i1	1	p2	(TC)6	12	26	37	TGTCTTTCAGATGGCTCAACC	60.248	21	GCAGCCAAATCAAACAGAAA	58.895	20	252	1	252	TGTCTTTCAGATGGCTCAACC	60.248	21	GGCAGCCAAATCAAACAGAA	61.149	20	253	1	253	TCTTTCAGATGGCTCAACCG	61.316	20	GCAGCCAAATCAAACAGAAA	58.895	20	250	3	252
c27802_g1_i1	1	p1	(T)12	12	141	152	TGTCTTCTTGCTGCATTGTCA	60.59	21	AGGCAGCCACTCCCTTATTT	60.096	20	233	11	243	TGTCTTCTTGCTGCATTGTCA	60.59	21	TATTTGCAAGTCGGTGTGGA	60.111	20	185	11	195	TGTCTTCTTGCTGCATTGTCA	60.59	21	CGATCCGGTTGTCCTATTTG	60.323	20	199	11	209
c20515_g1_i1	1	p2	(AG)6	12	26	37	TGTCTGTTCTGTTGCTTGGC	60.032	20	TTCAAAGATGCCTGCTGATG	59.948	20	121	2	122	TGTCTGTTCTGTTGCTTGGC	60.032	20	TCAAAGATGCCTGCTGATGT	59.399	20	120	2	121	TGTCTGTTCTGTTGCTTGGC	60.032	20	CTTTCAAAGATGCCTGCTGA	59.148	20	123	2	124
c29547_g1_i1	1	p1	(A)10	10	472	481	TGTCGTTCAAGAAGTGGCAG	60.025	20	AAAGAAAAACCCATCCCCAC	60.032	20	211	363	573	GATATGAGGTCGAGGGACGA	60.034	20	AAAGAAAAACCCATCCCCAC	60.032	20	266	308	573	ACGGTGGATATGAGGTCGAG	59.95	20	AAAGAAAAACCCATCCCCAC	60.032	20	272	302	573
c17955_g1_i1	2	p2	(TC)7	14	290	303	TGTCGCGTGCTTTACTGAAC	60.058	20	AGGCTAGGCCACTTGAATGA	59.836	20	206	147	352	TGTCGCGTGCTTTACTGAAC	60.058	20	GGCTAGGCCACTTGAATGAA	60.214	20	205	147	351	TGTCGCGTGCTTTACTGAAC	60.058	20	GTAAATAGGAAGGGGGTGGG	59.527	20	243	147	389
c40586_g1_i1	1	p2	(TC)9	18	138	155	TGTCCTTTGGGGCTTAGACA	60.626	20	AATGGTGGAAAACGATGAGC	59.939	20	149	37	185	TGTCCTTTGGGGCTTAGACA	60.626	20	TTGGCAACATGGTTCTGAAA	60.088	20	167	37	203	TGTCCTTTGGGGCTTAGACA	60.626	20	CTCCTTGGCAACATGGTTCT	60.111	20	171	37	207
c7952_g2_i1	1	p1	(A)11	11	102	112	TGTCCTCTTTAAAGCTCGGG	59.448	20	CCAGCAGGTTCCATCATTTT	59.933	20	220	21	240	TGTCCTCTTTAAAGCTCGGG	59.448	20	ACAGTCAGGGATTCCAGCAG	60.261	20	233	21	253	TGTCCTCTTTAAAGCTCGGG	59.448	20	AGATGGCTTTTGCTCCTGTG	60.397	20	198	21	218
c40856_g2_i1	1	p3	(AGC)5	15	3135	3149	TGTCCCATCATCCAACAAGA	59.893	20	TCCCATAATTCCTAAGGGGG	59.971	20	136	3098	3233	TGTCCCATCATCCAACAAGA	59.893	20	GGGGTTCATCAAGAAAAGCA	60.051	20	119	3098	3216	TGTCCCATCATCCAACAAGA	59.893	20	TCAGGAAGTGCAAGGCTTCT	60.134	20	216	3098	3313
c35315_g2_i1	1	p1	(A)14	14	251	264	TGTCCAAGGCTGATTCTGTG	59.831	20	ACACACCCAACACACACCAC	60.232	20	241	83	323	TGTTGCAAATTTGTCCAAGG	59.561	20	CCCAACACACACCACTGAAG	60.039	20	247	72	318	TGTCCAAGGCTGATTCTGTG	59.831	20	GGTCCCACAACGATGAAAAG	60.353	20	214	83	296
c35232_g1_i1	1	p1	(A)14	14	1646	1659	TGTCATTGCCCTTTCTTTCC	60.051	20	CAGCAAAGCAAGCAGTTCAG	59.928	20	180	1529	1708	ACGGTTTGGTCACATGGAAT	60.096	20	CAGCAAAGCAAGCAGTTCAG	59.928	20	123	1586	1708	TGTCATTGCCCTTTCTTTCC	60.051	20	ACAGCAAAGCAAGCAGTTCA	59.788	20	181	1529	1709
c36111_g1_i3	1	p1	(T)10	10	521	530	TGTCATGTGAAGGCAATGGT	59.967	20	AACCCAGACTCCTCGTGAAA	59.697	20	220	348	567	TGTCATGTGAAGGCAATGGT	59.967	20	AAACCCAGACTCCTCGTGAA	59.697	20	221	348	568	GCCAAATTACTGGGAGTCCA	59.933	20	AACCCAGACTCCTCGTGAAA	59.697	20	126	442	567
c39275_g1_i1	1	p2	(TG)8	16	140	155	TGTCATGTCAGTGTGCATGTG	60.227	21	ACGAATTCTGGGCCTAACAA	59.569	20	130	104	233	TGTCATGTCAGTGTGCATGTG	60.227	21	GCATGTGCTTCCAAATTTCC	60.457	20	165	104	268	CGGTTCTGACAACAAAGGAA	58.746	20	ACGAATTCTGGGCCTAACAA	59.569	20	215	19	233
c35076_g1_i2	1	p2	(TA)6	12	286	297	TGTCAGTCACTTTAACGCCG	59.904	20	TAAAAGCACGCATTCGACAC	59.879	20	218	204	421	TGTCAGTCACTTTAACGCCG	59.904	20	GTAAAAGCACGCATTCGACA	59.879	20	219	204	422	CGGGGTTCATTCATTGATTC	60.133	20	TAAAAGCACGCATTCGACAC	59.879	20	273	149	421
c24892_g1_i1	1	p1	(A)10	10	95	104	TGTCAGGCCAGCTATAAGCC	60.374	20	ACGGACAAACAACGTCAACA	60.049	20	198	5	202	TGTCAGGCCAGCTATAAGCC	60.374	20	GAAAAGCTCAAGACCCATGC	59.82	20	167	5	171	TGTCAGGCCAGCTATAAGCC	60.374	20	ATGCTTCCCAAGGGAGTACC	60.328	20	242	5	246
c38710_g1_i2	1	p1	(T)11	11	2093	2103	TGTCAGCCTGCTGCTTTAGA	59.888	20	CACACCAGGATACTGCATGG	59.984	20	164	2020	2183	TGTCAGCCTGCTGCTTTAGA	59.888	20	CACCCAGGTCCTGACTTCAT	59.962	20	140	2020	2159	AACACATGCCCTATTTTCGG	59.823	20	CACCCAGGTCCTGACTTCAT	59.962	20	209	1951	2159
c42194_g1_i3	1	p1	(A)10	10	158	167	TGTCAAGAGGATTTGCATTGTC	60.118	22	CGGCACGAAACAAACAGAT	59.707	19	209	125	333	TGTCAAGAGGATTTGCATTGTC	60.118	22	GGCACGAAACAAACAGATCG	61.612	20	208	125	332	CTGTCAAGAGGATTTGCATTG	58.365	21	CGGCACGAAACAAACAGAT	59.707	19	210	124	333
c33789_g1_i1	1	p2	(GA)8	16	77	92	TGTCAACCAATCATCATCGC	60.49	20	TATTTTTGAGGGTTGGTGGC	59.801	20	238	18	255	CAACCAATCATCATCGCCTA	59.499	20	TATTTTTGAGGGTTGGTGGC	59.801	20	235	21	255	TGTCAACCAATCATCATCGC	60.49	20	TGAAGAACCCGTTTAGCTGC	60.386	20	169	18	186
c35495_g5_i1	1	p1	(A)10	10	86	95	TGTCAACAACATCATTCATTGC	59.449	22	TGCCAGTTGAGCAAAAGTTG	60.027	20	180	23	202	TGTCAACAACATCATTCATTGC	59.449	22	GCAGCCAACCGTATTGATTT	59.967	20	199	23	221	TGTCAACAACATCATTCATTGC	59.449	22	AGCCAACCGTATTGATTTGC	59.967	20	197	23	219
c32964_g1_i1	2	p1	(A)10	10	942	951	TGTCAAATTGAGACCAGGGA	59.059	20	CAAAATAAAATCATTCTTTTGGCT	57.947	24	150	829	978	AAATTGAGACCAGGGAAACG	59.028	20	CAAAATAAAATCATTCTTTTGGCT	57.947	24	146	833	978	CAGCCAATCAAAGGGTGAAA	61.001	20	CAAAATAAAATCATTCTTTTGGCT	57.947	24	171	808	978
c42107_g1_i1	1	p1	(A)12	12	325	336	TGTCAAAACAGACAGCAGGC	60.032	20	CAGAGTCCAATGCGATTCAA	59.799	20	138	290	427	TGTCAAAACAGACAGCAGGC	60.032	20	TCAGAGTCCAATGCGATTCA	60.353	20	139	290	428	TGTCAAAACAGACAGCAGGC	60.032	20	TGATCAGAGTCCAATGCGAT	59.197	20	142	290	431
c40183_g1_i6	1	p1	(A)13	13	569	581	TGTATGTGGCCAGAACCAAA	59.964	20	GACATGTGGAACCCAATGAA	59.193	20	275	516	790	TGTATGTGGCCAGAACCAAA	59.964	20	AGCCCTCACATGCATCATAA	59.105	20	112	516	627	TGTATGTGGCCAGAACCAAA	59.964	20	AAGCCCTCACATGCATCATA	59.105	20	113	516	628
c7571_g1_i1	1	p1	(A)10	10	69	78	TGTATGGTTGCCCACTCAAA	59.964	20	GGAATTGCACCAAAACCAAC	60.214	20	227	0	226	TGTATGGTTGCCCACTCAAA	59.964	20	GAAAATCTCATGCCTCAGCC	59.78	20	110	0	109	TGTATGGTTGCCCACTCAAA	59.964	20	TGGGCAACTCAAAACTCCTC	60.232	20	181	0	180
c26131_g2_i1	1	p2	(AG)9	18	255	272	TGTAGGGGTCTTTCCACAGG	59.959	20	TCCCCATCTTTTGAGTTCCA	60.43	20	173	123	295	TGAAGAGCATGCAAATGAGG	59.948	20	TCCCCATCTTTTGAGTTCCA	60.43	20	120	176	295	AGGATCCACAGCCAAGAATG	60.073	20	TCCCCATCTTTTGAGTTCCA	60.43	20	156	140	295
c37119_g1_i1	1	p2	(AG)8	16	1064	1079	TGTAGCGCTTGAATGACCAG	60.011	20	TCAAGAAATCTCTCCTCCGC	59.508	20	227	909	1135	TAGCGCTTGAATGACCAGTG	60.011	20	TCAAGAAATCTCTCCTCCGC	59.508	20	225	911	1135	CGCTTGAATGACCAGTGAGA	59.984	20	TCAAGAAATCTCTCCTCCGC	59.508	20	222	914	1135
c18768_g1_i1	1	p2	(TG)6	12	39	50	TGTAGAACAGCTCCATGATATGTG	59.181	24	CATTCTAGAAACCTGACTTTGCAC	59.369	24	176	1	176	TGTAGAACAGCTCCATGATATGTG	59.181	24	GCATAGACTCTTGATGTTGAAGCA	60.797	24	124	1	124	TGTAGAACAGCTCCATGATATGTG	59.181	24	TGCATAGACTCTTGATGTTGAAGC	60.797	24	125	1	125
c37616_g1_i1	2	p3	(CAA)5	15	2115	2129	TGTACTGTGGTGAAACCGGA	60.001	20	TGGTTCAAGGTAGGCTGCTT	59.875	20	226	1932	2157	CTGTGGTGAAACCGGAACTT	60.005	20	TGGTTCAAGGTAGGCTGCTT	59.875	20	222	1936	2157	TGTACTGTGGTGAAACCGGA	60.001	20	TTTCGCTGGTTCAAGGTAGG	60.241	20	232	1932	2163
c21974_g1_i1	1	p1	(T)10	10	44	53	TGTACAGGTTAGCTTTCCTTTTG	57.722	23	CGGGCAAATCCAATCATATC	60.117	20	141	17	157	CATGTACAGGTTAGCTTTCCTTTTG	60.424	25	CGGGCAAATCCAATCATATC	60.117	20	143	15	157	TGTACAGGTTAGCTTTCCTTTTGT	58.512	24	CGGGCAAATCCAATCATATC	60.117	20	141	17	157
c47806_g1_i1	1	p3	(TTG)5	15	128	142	TGTAAGCCCCCACTGTCTCT	59.721	20	GCTGAGCTTGCTTCTCTTATTC	57.685	22	156	80	235	CTGTAAGCCCCCACTGTCTC	59.721	20	GCTGAGCTTGCTTCTCTTATTC	57.685	22	157	79	235	TCTGTAAGCCCCCACTGTCT	59.721	20	GCTGAGCTTGCTTCTCTTATTC	57.685	22	158	78	235
c26927_g1_i1	1	p2	(TG)7	14	176	189	TGTAAATGCATGCGGTGATT	59.96	20	TTATTGGCTGTCTCTGCCCT	59.836	20	131	123	253	GGTGATTCCGCTTTCAAAAA	60.053	20	TTATTGGCTGTCTCTGCCCT	59.836	20	118	136	253	TGTAAATGCATGCGGTGATT	59.96	20	GGCTGTCTCTGCCCTCTCTA	59.703	20	126	123	248
c62075_g1_i1	1	p1	(T)10	10	101	110	TGGTTTTTGGCCATTATTGT	57.873	20	TGGATTACATATTGATGCTAACTTGA	59.042	26	191	1	191	GTGGTTTTTGGCCATTATTGT	58.731	21	TGGATTACATATTGATGCTAACTTGA	59.042	26	192	0	191	TGGTTTTTGGCCATTATTGT	57.873	20	TTGGATTACATATTGATGCTAACTTGA	60.154	27	192	1	192
c27912_g1_i2	1	p1	(T)10	10	73	82	TGGTTTTCCTTGTCCTTCCA	60.465	20	TAATGGACAGGCATTAGGGC	59.923	20	279	27	305	TGGTTTTCCTTGTCCTTCCA	60.465	20	TTGATCCACAACTGCCAGAA	60.24	20	103	27	129	TGGTTTTCCTTGTCCTTCCA	60.465	20	TCTTTGATCCACAACTGCCA	60.24	20	106	27	132
c40543_g1_i1	1	p1	(A)15	15	67	81	TGGTTTTCATCAGTTTGTTTGA	58.174	22	TCTCCACGTTGCTCTTGTTG	60.025	20	208	13	220	TGGTTTTCATCAGTTTGTTTGAG	59.164	23	TCTCCACGTTGCTCTTGTTG	60.025	20	208	13	220	TCTGGTTTTCATCAGTTTGTTTG	59.164	23	TCTCCACGTTGCTCTTGTTG	60.025	20	210	11	220
c13801_g1_i1	1	p2	(GC)7	14	262	275	TGGTTTATTTGCCTTGAGCC	60.074	20	GATTCCTCTGAGCTGCCTTG	60.096	20	238	206	443	TGGTTTATTTGCCTTGAGCC	60.074	20	TGCTCGCGAGAAGATATGTG	60.119	20	271	206	476	TGGTTTATTTGCCTTGAGCC	60.074	20	TTCCTCTGAGCTGCCTTGTT	60.134	20	236	206	441
c24598_g1_i1	2	p1	(T)10	10	1339	1348	TGGTTTAGGGTTTTGCTCGT	59.609	20	TGGCATAGTCGCTAGCTTGA	59.735	20	138	1260	1397	GTGGTTTAGGGTTTTGCTCG	59.609	20	TGGCATAGTCGCTAGCTTGA	59.735	20	139	1259	1397	TGGTTTAGGGTTTTGCTCGT	59.609	20	GCCATAATTTTTGCAGTGCC	60.465	20	279	1260	1538
c27127_g1_i2	2	p3	(TTA)5	15	1022	1036	TGGTTGGTTGGTTGTGTTGT	59.745	20	AAAATTGAACTTCTGGTTTTACTTGAA	59.886	27	118	992	1109	TTGGTTGGTTGGTTGTGTTG	60.292	20	AAAATTGAACTTCTGGTTTTACTTGAA	59.886	27	119	991	1109	TGGTTGGTTGGTTGTGTTGT	59.745	20	AAAATTGAACTTCTGGTTTTACTTGA	58.811	26	118	992	1109
c16598_g1_i1	1	p2	(CT)6	12	562	573	TGGTTGGAGAAGATGGGAAG	60.042	20	CAACTCTCGGCGAAATAAAA	58.045	20	225	381	605	CAAGCGGGATTTTAAACCAA	59.937	20	CAACTCTCGGCGAAATAAAA	58.045	20	110	496	605	TGGTTGGAGAAGATGGGAAG	60.042	20	CAACTCTCGGCGAAATAAAAG	59.02	21	225	381	605
c2597_g1_i2	1	p2	(AT)7	14	84	97	TGGTTGGAATGGAACAAAAA	58.841	20	GCTAGCTTTCTCACGTTCGG	60.154	20	106	40	145	GACAAAGATGGTTGGAATGGA	59.782	21	GCTAGCTTTCTCACGTTCGG	60.154	20	114	32	145	GATGGTTGGAATGGAACAAAA	59.654	21	GCTAGCTTTCTCACGTTCGG	60.154	20	108	38	145
c31480_g1_i1	2	p4	(GAAA)5	20	484	503	TGGTTCTTGCTCTCCCTTTG	60.366	20	ACGATGGGGAGAAACAGATG	59.927	20	265	412	676	TGGTTCTTGCTCTCCCTTTG	60.366	20	CACGATGGGGAGAAACAGAT	59.927	20	266	412	677	TGGTTCTTGCTCTCCCTTTG	60.366	20	GCACCCAAAAACAATCCACT	59.836	20	223	412	634
c46217_g1_i1	1	p1	(A)13	13	184	196	TGGTTCTGATCCATGCTTCT	58.23	20	TGACTTTCTCCACAACTATTGGAA	60.035	24	133	92	224	TGCTTCTAACATGTGTGCATTG	59.799	22	TGACTTTCTCCACAACTATTGGAA	60.035	24	120	105	224	TGTGTGCATTGTATGTTGGTTG	60.338	22	TGACTTTCTCCACAACTATTGGAA	60.035	24	109	116	224
c20680_g1_i2	1	p1	(T)11	11	511	521	TGGTTCCACATTGCAAGAAA	60.088	20	GTTCATCGAAATTGCTCGGT	60.081	20	267	376	642	TGGTTCCACATTGCAAGAAA	60.088	20	CTTTTCCTTTTGCTGGATCG	59.817	20	240	376	615	TGGTTCCACATTGCAAGAAA	60.088	20	AGTTCATCGAAATTGCTCGG	60.214	20	268	376	643
c36088_g1_i1	1	p2	(GA)8	16	57	72	TGGTTCAAGTTTTCAACGCT	58.405	20	CTCGATCTCAACCACCCAAT	59.927	20	144	2	145	TGGTTCAAGTTTTCAACGCT	58.405	20	TTGAAGCCAATGACAGTTCG	59.84	20	271	2	272	TGGTTCAAGTTTTCAACGCT	58.405	20	TCTCTCGATCTCAACCACCC	60.199	20	147	2	148
c19038_g1_i1	1	p1	(A)19	19	138	156	TGGTTAGAAGAGGCACCAGTT	58.851	21	TTGGGTTGGTGATGCTGTTA	59.964	20	173	31	203	TGGTTAGAAGAGGCACCAGTTT	60.165	22	TTGGGTTGGTGATGCTGTTA	59.964	20	173	31	203	GCACCAGTTTTCATTTCTTCC	58.684	21	TTGGGTTGGTGATGCTGTTA	59.964	20	161	43	203
c32781_g1_i1	1	p3	(TAA)5	15	104	118	TGGTTAAGATCCAGAGGCTCA	59.822	21	CCAGGAGGGTGGTTTTGATA	59.784	20	127	31	157	TGGTTAAGATCCAGAGGCTCA	59.822	21	GGTCTCTTCCGGATGGATTT	60.272	20	153	31	183	TGGTTAAGATCCAGAGGCTCA	59.822	21	CTCTTCCGGATGGATTTTTG	59.5	20	150	31	180
c47565_g1_i1	1	p2	(TA)6	12	51	62	TGGTTAAACAAATGATAAATCAACC	58.367	25	AATCAGTTTCCAACGCTGCT	59.882	20	111	17	127	TGGTTAAACAAATGATAAATCAACCT	59.196	26	AATCAGTTTCCAACGCTGCT	59.882	20	111	17	127	AAAAAGATGATGGTTAAACAAATGA	58.144	25	AATCAGTTTCCAACGCTGCT	59.882	20	121	7	127
c8087_g1_i1	1	p2	(GA)8	16	327	342	TGGTGTTTTGTTGGTCACCT	58.879	20	CCGAACATGGCAATAAAAGG	60.315	20	181	246	426	TGGTGTTTTGTTGGTCACCT	58.879	20	GGACCGAACATGGCAATAAA	60.701	20	184	246	429	TGGTGTTTTGTTGGTCACCT	58.879	20	TTCCTCTCGTTACACTCCCC	59.137	20	128	246	373
c41984_g1_i1	1	p1	(A)11	11	158	168	TGGTGTTCTTTTGTGGAGCA	60.278	20	TCCCCACGAATGCTACTCTT	59.694	20	236	39	274	TGGTGTTCTTTTGTGGAGCA	60.278	20	CCCCACGAATGCTACTCTTC	59.694	20	235	39	273	TGGTGTTCTTTTGTGGAGCA	60.278	20	CCCACCATCCTCCCTAGTCT	60.328	20	174	39	212
c33216_g1_i1	1	p1	(A)11	11	272	282	TGGTGTGCTTGCTTTGAATC	59.847	20	TTGGTGGTGCAGTGTAAAGC	59.764	20	120	196	315	CCTCTTCCATGTGAGGGAGA	60.191	20	TTGGTGGTGCAGTGTAAAGC	59.764	20	187	129	315	TGGTGTGCTTGCTTTGAATC	59.847	20	TCTAGTGTGGCATGGTCCTG	59.701	20	243	196	438
c37934_g2_i2	2	p2	(GA)6	12	517	528	TGGTGGTTGAGCTAGGCTTC	60.397	20	TAGTAATGGCTCCACCGTCC	59.955	20	151	479	629	TGGTGGTTGAGCTAGGCTTC	60.397	20	CTAAAACCCAAACCACCGAA	59.833	20	277	479	755	TGGTGGTTGAGCTAGGCTTC	60.397	20	TTGCCGTTTCTCTTCTGGAT	59.813	20	107	479	585
c41988_g2_i1	1	p1	(A)13	13	115	127	TGGTGGCTCTGTTTCACAAG	59.873	20	AATGGTGGTTAGCCCTGTTG	59.853	20	218	86	303	TGGTGGCTCTGTTTCACAAG	59.873	20	CTGGAGGAGCAACCTTCATC	59.803	20	101	86	186	TGGTGGCTCTGTTTCACAAG	59.873	20	AAACTCGGAGCAGAATGGTG	60.255	20	231	86	316
c30395_g1_i1	1	p1	(T)10	10	221	230	TGGTGGCATAAGGAACATGA	59.924	20	ATAATTAAACCCCCAACGGG	59.782	20	272	12	283	TTTGCTCCGCAGTTATGTTG	59.872	20	ATAATTAAACCCCCAACGGG	59.782	20	244	40	283	TGCTCCGCAGTTATGTTGAC	59.871	20	ATAATTAAACCCCCAACGGG	59.782	20	242	42	283
c40891_g1_i3	1	p1	(A)12	12	850	861	TGGTGGACGAGAGTTTGATG	59.676	20	TGGTATCAAGAGCCTACGGG	60.088	20	161	735	895	AAGGAAATTGGTGGACGAGA	59.526	20	TGGTATCAAGAGCCTACGGG	60.088	20	169	727	895	GGTGGACGAGAGTTTGATGG	60.51	20	TGGTATCAAGAGCCTACGGG	60.088	20	160	736	895
c42626_g1_i3	2	p3	(GCT)6	18	3288	3305	TGGTGCATGACTTGTGTTGA	59.705	20	GGGCAAATTTACAGCCTTGA	60.074	20	247	3084	3330	TGTTGATAGTTGGCGAAGCA	60.401	20	CAAAAGGCAAGCTGGAACTC	59.993	20	280	3098	3377	TGTTGATAGTTGGCGAAGCA	60.401	20	GGGCAAATTTACAGCCTTGA	60.074	20	233	3098	3330
c23900_g1_i1	1	p1	(A)10	10	70	79	TGGTGACCAGCTCGAGGTAT	60.678	20	CAATGTGGTGTGTGTTGGGT	60.178	20	180	5	184	TGGTGACCAGCTCGAGGTAT	60.678	20	GCTAGCCAATGTGGTGTGTG	60.183	20	186	5	190	TGGTGACCAGCTCGAGGTAT	60.678	20	GATCATCAGTCCCCCAAAAA	59.727	20	100	5	104
c10267_g1_i1	1	p2	(GA)7	14	259	272	TGGTGAAAGAGGTACAGGGG	59.959	20	TGCGGGTCCCTACAAAATTA	60.315	20	228	110	337	GAAAGAGGTACAGGGGCCAT	60.328	20	TGCGGGTCCCTACAAAATTA	60.315	20	224	114	337	AGTTCTTGGACATCGGCAAT	59.556	20	TGCGGGTCCCTACAAAATTA	60.315	20	263	75	337
c35225_g2_i1	1	p2	(TC)10	20	379	398	TGGTCATGTTTGTTGGCTGT	60.008	20	CCAAGCCCCAATCTCAACTA	60.066	20	276	151	426	GGTCATGTTTGTTGGCTGTG	60.008	20	CCAAGCCCCAATCTCAACTA	60.066	20	275	152	426	GTGGTCATGTTTGTTGGCTG	60.008	20	CCAAGCCCCAATCTCAACTA	60.066	20	277	150	426
c20044_g1_i1	1	p1	(A)11	11	247	257	TGGTCAATGATGGTTGATGC	60.339	20	ACTGTGAACTTGGACCCAGC	60.159	20	230	62	291	CCTTTTGTCCAAGTGGAAGG	59.563	20	AAGGCAAAACCATCAACAGC	60.118	20	217	153	369	CCTTTTGTCCAAGTGGAAGG	59.563	20	ACTGTGAACTTGGACCCAGC	60.159	20	139	153	291
c34223_g2_i1	1	p1	(A)13	13	664	676	TGGTCAAGACAGAGCCAGAA	59.545	20	CCCTAGAAAGAATGGGAGGC	60.032	20	198	601	798	TTGGTCAAGACAGAGCCAGA	59.545	20	CCCTAGAAAGAATGGGAGGC	60.032	20	199	600	798	TGGTCAAGACAGAGCCAGAA	59.545	20	CTAGAAAGAATGGGAGGCCC	60.032	20	196	601	796
c21537_g1_i1	1	p2	(TC)6	12	153	164	TGGTATTTCTCCCGATGAGC	60.036	20	AAGGTCGTGGAAGGAGGATT	59.935	20	227	43	269	TGGTATTTCTCCCGATGAGC	60.036	20	TGTGATATGGCGTTTGAGGA	60.073	20	201	43	243	TGCATCCTCACCCAAATGTA	59.924	20	AAGGTCGTGGAAGGAGGATT	59.935	20	265	5	269
c48598_g1_i1	1	p3	(ACA)5	15	114	128	TGGTATACAAAAATGGCTCCAA	59.363	22	ATTGGCATTTGGGCAAACTA	60.323	20	152	3	154	GGAAGTCTATGCGAACAAACAA	59.271	22	ATTGGCATTTGGGCAAACTA	60.323	20	100	55	154	TGGTATACAAAAATGGCTCCAA	59.363	22	TCCCAAGTTTTGGTGTGTTG	59.435	20	191	3	193
c35413_g1_i2	1	p2	(TC)8	16	244	259	TGGTAGGGGATAAAAAGGGG	60.007	20	CCCTGGAGCAAGAAAAACAA	60.22	20	276	131	406	TGGTAGGGGATAAAAAGGGG	60.007	20	AGTAGCAGGCCGAGAGACAG	59.769	20	183	131	313	TGGTAGGGGATAAAAAGGGG	60.007	20	TAGGAGTAGCAGGCCGAGAG	59.734	20	187	131	317
c3447_g1_i1	1	p2	(TC)6	12	74	85	TGGGTTTTGTCGGATGTGTA	59.816	20	TTAGTTCGGAGGAAATCCCA	59.5	20	210	22	231	TGGGTTTTGTCGGATGTGTA	59.816	20	TGAATGACTCGGGTTGCTTT	60.636	20	265	22	286	TGGGTTTTGTCGGATGTGTA	59.816	20	TTGAATGACTCGGGTTGCTT	60.636	20	266	22	287
c21805_g1_i1	1	p3	(AAC)5	15	619	633	TGGGTTTTCTTTGTTTTGTGG	59.862	21	ACATAAGCCAATCCGAGACG	60.096	20	158	524	681	TGGGTTTTCTTTGTTTTGTGG	59.862	21	ACGGTTCCGATATGGTTTCA	60.192	20	141	524	664	TTGCCTACCGATTCTGTGTTT	59.623	21	ACATAAGCCAATCCGAGACG	60.096	20	119	563	681
c28240_g1_i1	1	p2	(GA)6	12	131	142	TGGGTTTGATTTGGGTCACT	60.21	20	TTCCATTTTCCTCTTGTCGG	60.044	20	249	43	291	GTGTCGTTTAGCCGAAGGTC	59.74	20	TTCCATTTTCCTCTTGTCGG	60.044	20	200	92	291	GTGTCGTTTAGCCGAAGGTC	59.74	20	CTTGCTTTGGGTCTCTGCTC	60.134	20	235	92	326
c49719_g1_i1	1	p3	(TGG)5	15	102	116	TGGGTTGGTTCGGTTTATGT	60.088	20	CCATTTTCAATTTCGCGTTT	59.943	20	132	75	206	TGGGTTGGTTCGGTTTATGT	60.088	20	GTTTACGGGAGCCATTTTCA	59.938	20	143	75	217	AACACAGGTGGTGGAGGAAC	59.859	20	CCATTTTCAATTTCGCGTTT	59.943	20	173	34	206
c52635_g1_i1	1	p2	(AG)6	12	32	43	TGGGTTCTCACGAGGGTACT	59.574	20	CGGGTGGTATGGATATTTCG	60.031	20	161	2	162	TGGGTTCTCACGAGGGTACT	59.574	20	GATAAATGCGGGTGGTATGG	60.038	20	169	2	170	TGGGTTCTCACGAGGGTACT	59.574	20	ATAAATGCGGGTGGTATGGA	60.038	20	168	2	169
c10404_g1_i1	1	p3	(GTG)5	15	156	170	TGGGTTAGTTTCCGTTTTGC	59.975	20	CCTCGCTTTCAGTCTCAACC	59.989	20	129	91	219	TGGGTTAGTTTCCGTTTTGC	59.975	20	CTCGCTTTCAGTCTCAACCC	59.989	20	128	91	218	TGGGTTAGTTTCCGTTTTGC	59.975	20	GCCTCGCTTTCAGTCTCAAC	60.142	20	130	91	220
c24921_g1_i1	1	p2	(GA)6	12	68	79	TGGGTTAGAAACACACGTCG	59.609	20	TTCTTGTGGTGCTGACTGCT	59.622	20	155	4	158	TGGGTTAGAAACACACGTCG	59.609	20	GCTTCTTGTGGTGCTGACTG	59.622	20	157	4	160	TGGGTTAGAAACACACGTCG	59.609	20	CTTCTTGTGGTGCTGACTGC	59.622	20	156	4	159
c39941_g1_i2	1	p1	(T)10	10	121	130	TGGGTGGCGTTCTAAAGTTC	60.11	20	AGCTTTCCCTTCCCATCATT	59.903	20	251	61	311	GGGTGGCGTTCTAAAGTTCA	60.11	20	AGCTTTCCCTTCCCATCATT	59.903	20	250	62	311	TGGGTGGCGTTCTAAAGTTC	60.11	20	AAGCTTTCCCTTCCCATCAT	59.903	20	252	61	312
c38071_g1_i1	1	p1	(A)10	10	207	216	TGGGTGATTCTTCACATGTTTC	59.836	22	TGCTCTATGTCGGTCCCTCT	59.827	20	262	165	426	GGGTGATTCTTCACATGTTTCA	59.836	22	TGCTCTATGTCGGTCCCTCT	59.827	20	261	166	426	TGGGTGATTCTTCACATGTTTC	59.836	22	GCTCTATGTCGGTCCCTCTG	59.827	20	261	165	425
c42889_g2_i1	1	p3	(TTC)6	18	180	197	TGGGTCGAGACTTTTATGGC	60.074	20	GCACCAAAAGCAGACCATTT	60.118	20	118	157	274	GGATTGGATCGGACATCACT	59.744	20	TCGGCATGTCTCTAAATCCC	60.036	20	233	14	246	GGATTGGATCGGACATCACT	59.744	20	CCAAAATTTTCAAGGCTCCA	60.046	20	215	14	228
c28465_g2_i1	2	p3	(CCT)6	18	859	876	TGGGTAATGTCCCTGGTGAT	60.05	20	AAATACTGCCGTGGAAATGG	59.823	20	198	702	899	GGATGTGGGTAATGTCCCTG	60.05	20	AAATACTGCCGTGGAAATGG	59.823	20	203	697	899	TGGATGTGGGTAATGTCCCT	60.05	20	AAATACTGCCGTGGAAATGG	59.823	20	204	696	899
c34012_g1_i1	1	p2	(GA)6	12	1431	1442	TGGGGTTTTCAAATAGTGCC	59.801	20	CAGGATGGATGATAATGAGAAAGA	59.463	24	252	1249	1500	ACTAATGGCTGTGGCTTCGT	59.763	20	CAGGATGGATGATAATGAGAAAGA	59.463	24	198	1303	1500	AACTGGCATTGAAGACTGGC	60.263	20	CAGGATGGATGATAATGAGAAAGA	59.463	24	222	1279	1500
c27087_g1_i1	1	p3	(GCT)6	18	224	241	TGGGGTCGTGTACAGAATTG	59.415	20	TTTTAGACATTGCGTGCGAG	60.014	20	274	98	371	TGGGGTCGTGTACAGAATTG	59.415	20	TTAGACATTGCGTGCGAGAC	60.019	20	272	98	369	TGGGGTCGTGTACAGAATTG	59.415	20	TCGTTGAATGGAGAAGGGTC	60.05	20	218	98	315
c23077_g1_i2	1	p4	(GCAC)5	20	266	285	TGGGGCTCAGAGGTTACTTG	60.246	20	CCCCAATCATTTACAAGACCA	59.671	21	119	218	336	GCTTGAAGCTGGCTTGTGTT	60.581	20	CCCCAATCATTTACAAGACCA	59.671	21	239	98	336	TTGAAGCTGGCTTGTGTTTC	59.05	20	CCCCAATCATTTACAAGACCA	59.671	21	237	100	336
c32830_g1_i1	2	p1	(G)10	10	174	183	TGGGGATTTGGTCATTCATT	59.991	20	CAGGAGCATAGACGCAAGTG	59.615	20	152	70	221	TGGGGATTTGGTCATTCATT	59.991	20	TTTCAGGAGCATAGACGCAA	59.566	20	155	70	224	TGGGGATTTGGTCATTCATT	59.991	20	GGCGGCCATTATCATATTCA	60.639	20	187	70	256
c15884_g1_i1	1	p1	(A)10	10	513	522	TGGGGACAATAACACCGATT	60.051	20	CCTCACGGGAGAAAATCTTG	59.665	20	138	417	554	TAATGACGGCTTTATGGGGA	60.281	20	CCTCACGGGAGAAAATCTTG	59.665	20	152	403	554	GATCACAAAGCGTTCAACCA	59.697	20	CCTCACGGGAGAAAATCTTG	59.665	20	208	347	554
c31743_g1_i3	2	p1	(A)10	10	1004	1013	TGGGGAAGCTGTAAGCAAGT	59.875	20	TCCAGCATAGCAGCAACATC	59.979	20	175	868	1042	GCAAGTTTGGAGGTCTTTGC	59.859	20	TCCAGCATAGCAGCAACATC	59.979	20	161	882	1042	ACATGCAGGATAATTGGGGA	60.155	20	TCCAGCATAGCAGCAACATC	59.979	20	189	854	1042
c8609_g1_i1	1	p2	(AG)8	16	157	172	TGGGCGTCTGATTTAGCTCT	59.978	20	TCTTCGACACAAAACCATCG	59.691	20	208	12	219	TACAGATGGCACCAAACCAA	59.964	20	TCTTCGACACAAAACCATCG	59.691	20	116	104	219	ATGTGGGCGTCTGATTTAGC	60.103	20	TCTTCGACACAAAACCATCG	59.691	20	211	9	219
c38290_g1_i1	1	p2	(TC)8	16	959	974	TGGGCGATTAATTTCAAACC	59.773	20	ATGGCACCACCTTTTAGCAG	60.132	20	192	822	1013	GGATGGGCGATTAATTTCAA	59.735	20	ATGGCACCACCTTTTAGCAG	60.132	20	195	819	1013	GAAGTATCTGCTGGATGGGC	59.658	20	ATGGCACCACCTTTTAGCAG	60.132	20	207	807	1013
c58716_g1_i1	1	p1	(A)14	14	75	88	TGGGCCAGTGCATACAGATA	60.096	20	CTGCCATCCCATTATTCACC	60.155	20	159	0	158	TGGGCCAGTGCATACAGATA	60.096	20	GCCATCCCATTATTCACCAT	59.468	20	157	0	156	TGGGCCAGTGCATACAGAT	60.088	19	CTGCCATCCCATTATTCACC	60.155	20	159	0	158
c41476_g1_i1	1	p3	(AAG)5	15	162	176	TGGGCATGTTGTGATCCATA	60.757	20	CGGTCATCGAGTCCAAAACT	60.111	20	159	74	232	TGGGCATGTTGTGATCCATA	60.757	20	TGTAAAGGCGCCTCAAACTT	59.883	20	214	74	287	TTATGGGCATGTTGTGATCC	59.205	20	CGGTCATCGAGTCCAAAACT	60.111	20	162	71	232
c40316_g1_i2	1	p1	(A)10	10	292	301	TGGGCATAGCCCATCTTTAT	59.392	20	GGCCTTCAAGTGTCAGGTGT	60.159	20	148	265	412	TGGGCATAGCCCATCTTTAT	59.392	20	ATTTGGGCCTTCAAGTGTCA	60.495	20	153	265	417	TGGGCATAGCCCATCTTTAT	59.392	20	CCACCCAAAACATAGGTGGA	60.605	20	264	265	528
c40743_g1_i2	2	c	(AG)6gaaccctaaatagggataaggatggtcatattgttgtagatagggagaatagaatagggttggacggtgggggg(GA)6	98	3419	3516	TGGGCACGGTAGAGCTAAGT	59.898	20	CTCACCCCAACTCGTTCATT	59.966	20	260	3358	3617	TGGGCACGGTAGAGCTAAGT	59.898	20	TACCTCACCCCAACTCGTTC	59.966	20	263	3358	3620	TGGGCACGGTAGAGCTAAGT	59.898	20	AACTCGTTCATTCCACAGCC	60.119	20	252	3358	3609
c37231_g1_i1	1	p1	(G)11	11	695	705	TGGGCAAGCACTTTTCTCTT	59.993	20	TGAAGATCAGAATGACCCCC	59.862	20	265	599	863	ACAGGATGGCCTTTATGCAC	59.962	20	TGAAGATCAGAATGACCCCC	59.862	20	225	639	863	ATGGCCTTTATGCACCTTTG	59.96	20	TGAAGATCAGAATGACCCCC	59.862	20	220	644	863
c51242_g1_i1	1	p2	(GA)6	12	201	212	TGGGATTTTTGTTTCAAGCC	59.916	20	AGCTTCTCTGTCGAAACCCA	59.989	20	238	0	237	TGCGCAAATTGGTGTAAAAA	60.11	20	AGCTTCTCTGTCGAAACCCA	59.989	20	106	132	237	TGGGATTTTTGTTTCAAGCC	59.916	20	GCTTCTCTGTCGAAACCCAC	59.851	20	237	0	236
c59724_g1_i1	1	p1	(A)10	10	94	103	TGGGATTGATTGAATTTTGTGA	60.167	22	AGCACGGAAAGGAACAAATG	60.11	20	126	49	174	TGGGATTGATTGAATTTTGTGA	60.167	22	GAAGCACGGAAAGGAACAAA	60.227	20	128	49	176	TCCTTGATAAACAGGTTTTGGC	60.344	22	AGCACGGAAAGGAACAAATG	60.11	20	160	15	174
c36935_g3_i1	2	p3	(GCT)5	15	576	590	TGGGATTCCCTTCCTTCTCT	60.008	20	CCAAAAGAAGAAGCACTCGG	59.986	20	166	476	641	TGGGATTCCCTTCCTTCTCT	60.008	20	CAAAAGAAGAAGCACTCGGG	59.986	20	165	476	640	AATTATGCCGCACTGTAGGG	59.982	20	CAAAAGAAGAAGCACTCGGG	59.986	20	226	415	640
c34138_g1_i2	1	p1	(A)10	10	162	171	TGGGATGTCCATAAAGGCTC	59.894	20	TGGGAAATGCTTCTAATCCAA	59.533	21	100	133	232	TGGGATGTCCATAAAGGCTC	59.894	20	AGGATATGCATCCATTGCTGT	59.429	21	216	133	348	GGGATGTCCATAAAGGCTCA	59.894	20	AGGATATGCATCCATTGCTGT	59.429	21	215	134	348
c42755_g3_i1	1	p1	(T)11	11	142	152	TGGGAGGGGCTACTCCTAAT	59.919	20	AATCTGCGTGCTTTGGCTAT	59.873	20	211	4	214	ACTGTTCCCATGAAGGTTGG	59.82	20	TGAAAATCTCACAATGCCCA	60.049	20	263	25	287	TGGGAGGGGCTACTCCTAAT	59.919	20	TTGGCTATCAACCGGATACC	59.784	20	199	4	202
c38198_g2_i3	2	p1	(A)12	12	2244	2255	TGGGAGGAAATGCAGAGAGT	59.803	20	GATGTGAAATCCCTGATGCC	60.289	20	179	2187	2365	TGGGAGGAAATGCAGAGAGT	59.803	20	TGATGTGAAATCCCTGATGC	59.456	20	180	2187	2366	ATGCAGCAAAACCGTCAAGT	60.699	20	GATGTGAAATCCCTGATGCC	60.289	20	232	2134	2365
c20907_g1_i2	1	p2	(CT)6	12	156	167	TGGGAGCGTTATCGTAGGAC	60.096	20	CGTCTGTGAAAGGAAACACG	59.335	20	214	78	291	TGGGAGCGTTATCGTAGGAC	60.096	20	CGAATTTCCCAAGAGAGAGG	58.859	20	258	78	335	TGGGAGCGTTATCGTAGGAC	60.096	20	TGAGAGAGATTCGGAAGCAGA	60.225	21	184	78	261
c24348_g1_i2	1	p1	(A)10	10	573	582	TGGGAGAAGACTCCCTCAGA	59.913	20	TGTAGAGTTCTTTACATACTGACATGG	58.018	27	254	369	622	CTTAAGCGAGCAGATGGGAG	60.11	20	TGTAGAGTTCTTTACATACTGACATGG	58.018	27	268	355	622	GACATTGGGGGAATATGCAG	60.155	20	TGTAGAGTTCTTTACATACTGACATGG	58.018	27	126	497	622
c42343_g2_i2	1	p1	(A)15	15	285	299	TGGGACTGAAATGTGGAGAA	59.059	20	ATTGCTGTCGGGCTTGTAAC	60.14	20	271	124	394	GCGACAGATTGAGAAGAGACG	60.149	21	GCACGAGGTTCTGTCGATTT	60.263	20	248	84	331	CCCTTAATGCGACAGATTGA	58.721	20	GCACGAGGTTCTGTCGATTT	60.263	20	256	76	331
c34332_g1_i2	1	p2	(TC)8	16	162	177	TGGGACTCGACGACCTATATC	59.02	21	GCGCATCTCAAAAAGTGTGA	59.995	20	166	114	279	GGGACTCGACGACCTATATCA	59.02	21	GCGCATCTCAAAAAGTGTGA	59.995	20	165	115	279	GTGGCAACTTTTAACCATGC	58.147	20	GGGACAGTAGAGCTGAAGCG	60.156	20	226	71	296
c13740_g1_i1	1	p1	(T)10	10	73	82	TGGGACAGTCTGATTCTTCTTCT	59.379	23	ACTCGGATTTGAATGCCTTG	60.074	20	187	46	232	CTGGGACAGTCTGATTCTTCTTC	59.379	23	ACTCGGATTTGAATGCCTTG	60.074	20	188	45	232	TGGGACAGTCTGATTCTTCTTC	58.377	22	ACTCGGATTTGAATGCCTTG	60.074	20	187	46	232
c57038_g1_i1	1	p3	(CAG)6	18	215	232	TGGGACAGCAATTTTTAGGC	60.074	20	GTCTTGGGAGCATGGAGGT	60.064	19	117	149	265	GGACAGCAATTTTTAGGCCA	60.074	20	GTCTTGGGAGCATGGAGGT	60.064	19	115	151	265	TGGGACAGCAATTTTTAGGC	60.074	20	GTCTGCTGCTGTCTTGGGA	60.13	19	127	149	275
c38714_g2_i1	1	p2	(TA)6	12	1032	1043	TGGGAATGTGGAATGTGAGA	59.893	20	GAATGGGAACCTCGAGTTGA	60.05	20	254	816	1069	AGAACTGAGTTTTGGGCACG	60.291	20	GAATGGGAACCTCGAGTTGA	60.05	20	237	833	1069	TGGGAATGTGGAATGTGAGA	59.893	20	CAAAGCAAAGAATGGGAACC	59.546	20	263	816	1078
c38074_g3_i1	1	p3	(AGA)5	15	148	162	TGGGAAGAATGGATTCGTGT	60.317	20	AGATGGCGTGCTTTTCTTGT	59.882	20	211	28	238	TGGGAAGAATGGATTCGTGT	60.317	20	AATTGAGGATGTGGAGAGCG	60.218	20	254	28	281	TGGGAAGAATGGATTCGTGT	60.317	20	TGTGGTATCGGTGGAATTGA	59.774	20	268	28	295
c41001_g2_i2	1	p1	(A)15	15	236	250	TGGGAAACATCTTGCACAGT	59.139	20	TCCAAGAACGACAAGATCCC	60.05	20	213	150	362	AATATCATGGCTGCCACCTC	59.923	20	CTGGCCCATAGCAAATTGAA	60.961	20	274	12	285	GTGGGAAACATCTTGCACAGT	60.028	21	TCCAAGAACGACAAGATCCC	60.05	20	214	149	362
c30710_g1_i2	1	p2	(GA)8	16	86	101	TGGCTTTTGGTCTCTCGACT	59.989	20	GTGCCCAAAAGTGAATGGTT	59.836	20	174	8	181	TGGCTTTTGGTCTCTCGACT	59.989	20	GTTGGTGCCCAAAAGTGAAT	59.836	20	178	8	185	TGGCTTTTGGTCTCTCGACT	59.989	20	TCCAGTGCATGTAACCGCTA	60.28	20	275	8	282
c59203_g1_i1	1	p2	(TA)6	12	65	76	TGGCTTTGATTTTTGTCCCT	59.546	20	CAGTGGTTGTCGAAGCGATA	59.864	20	132	3	134	GGTGGCTTTGATTTTTGTCC	59.41	20	CAGTGGTTGTCGAAGCGATA	59.864	20	134	1	134	GTGGCTTTGATTTTTGTCCC	59.41	20	CAGTGGTTGTCGAAGCGATA	59.864	20	133	2	134
c31010_g1_i1	1	p2	(CT)7	14	184	197	TGGCTTGGAGTTCGATTTTC	60.192	20	CTGATCTTCCTCCTTGTCGG	59.797	20	215	25	239	CTCGCGTAGCTTCTGGATCT	59.74	20	CTGATCTTCCTCCTTGTCGG	59.797	20	190	50	239	TTTTCTCTTCCTCGCGTAGC	59.73	20	CTGATCTTCCTCCTTGTCGG	59.797	20	200	40	239
c9165_g1_i1	1	p1	(A)12	12	195	206	TGGCTGTGATTTTGCTCCTA	59.42	20	CCCCAACACAACACGAAAA	60.388	19	181	95	275	TGGCTGTGATTTTGCTCCTA	59.42	20	CCAACACAACACGAAAAATGA	59.473	21	179	95	273	TTGGCTGTGATTTTGCTCCT	60.776	20	CCCCAACACAACACGAAAA	60.388	19	182	94	275
c11708_g1_i1	1	p3	(AGC)5	15	393	407	TGGCTCTTTATCCCCCTCTT	60.032	20	CCTCCTCCGCTCCTTCTACT	59.972	20	210	232	441	TTGGCTCTTTATCCCCCTCT	60.032	20	CCTCCTCCGCTCCTTCTACT	59.972	20	211	231	441	CATCCGATTGATTTGGCTCT	60.036	20	CCTCCTCCGCTCCTTCTACT	59.972	20	223	219	441
c64258_g1_i1	1	p1	(T)10	10	182	191	TGGCTCTTGGGTTCAGTCTT	59.844	20	GCTTGACATGGTGGCATACA	60.549	20	124	123	246	TGGCTCTTGGGTTCAGTCTT	59.844	20	ACATGGTGGCATACATAGCG	59.449	20	119	123	241	GAAAAACTCGTCGGAGATGC	59.82	20	GCTTGACATGGTGGCATACA	60.549	20	196	51	246
c28252_g1_i1	1	p1	(T)10	10	306	315	TGGCTCACAAGTGATGGAGA	60.402	20	GCTGGAAACCAACAGAGAGG	59.844	20	274	154	427	TCTGGCTCACAAGTGATGGA	60.402	20	GCTGGAAACCAACAGAGAGG	59.844	20	276	152	427	GTCTGGCTCACAAGTGATGG	59.261	20	GCTGGAAACCAACAGAGAGG	59.844	20	277	151	427
c58661_g1_i1	1	p1	(G)10	10	67	76	TGGCTACATGGAACACAAGC	59.722	20	TGCTAGTTGACTGCCCTCCT	60.012	20	153	2	154	TAGGCAGACTACCCCTCCAA	59.688	20	TGCTAGTTGACTGCCCTCCT	60.012	20	126	29	154	TTAGGCAGACTACCCCTCCA	59.688	20	TGCTAGTTGACTGCCCTCCT	60.012	20	127	28	154
c36922_g1_i1	1	p1	(T)10	10	99	108	TGGCTAAAGCTCTAACCGGA	59.975	20	GTTGCCCTCCAGAAATTGAA	60.051	20	129	4	132	TGGCTAAAGCTCTAACCGGA	59.975	20	CGAAGGTGGAGAGAATCGAG	59.943	20	228	4	231	TGGCTAAAGCTCTAACCGGA	59.975	20	GAGAGATTGGCTTCGACGAG	60.096	20	195	4	198
c30615_g1_i2	1	p1	(A)10	10	187	196	TGGCGTTTACTACCACCAAA	59.083	20	TTGGCACTCCCAGAAAGATT	59.67	20	216	84	299	ATGGCGTTTACTACCACCAAA	59.393	21	TTGGCACTCCCAGAAAGATT	59.67	20	217	83	299	TGGCGTTTACTACCACCAAAT	59.393	21	TTGGCACTCCCAGAAAGATT	59.67	20	216	84	299
c23059_g1_i1	1	p3	(CCA)6	18	249	266	TGGCGATCAACTTCTGTGAG	59.984	20	AGGAGGACATGAAGGTGGTG	59.962	20	123	179	301	TGGCGATCAACTTCTGTGAG	59.984	20	GTGGAGGAGGAGGACATGAA	60.048	20	130	179	308	GAACCGCATAAACTGGGAAA	59.938	20	AGGAGGACATGAAGGTGGTG	59.962	20	232	70	301
c32983_g1_i1	1	p3	(AAG)5	15	203	217	TGGCGAAGAAGAAAAGGAGA	60.066	20	TCGATTCGGAAAATGGTAGC	60.038	20	265	92	356	GGACCGTATAGAAATGGCGA	59.923	20	TCGATTCGGAAAATGGTAGC	60.038	20	279	78	356	AAGAAAAGGAGAGCCGAAGC	60.096	20	TCGATTCGGAAAATGGTAGC	60.038	20	257	100	356
c34485_g1_i1	3	p2	(AG)9	18	1813	1830	TGGCATTCTGATCTAGTGCG	59.972	20	AACCACCAATGCCATTTCTC	59.797	20	211	1680	1890	CATTCTGATCTAGTGCGCGA	60.119	20	AACCACCAATGCCATTTCTC	59.797	20	208	1683	1890	CAGAAACTAGGGTGGCGAAG	59.869	20	AACCACCAATGCCATTTCTC	59.797	20	261	1630	1890
c39480_g1_i2	1	p2	(GA)6	12	2336	2347	TGGCATCGTGATCAATTTGT	59.931	20	GGACCATGACACGCGATAAT	60.754	20	150	2276	2425	GAAGAGGCTGCAGAAGTTGG	60.134	20	GGACCATGACACGCGATAAT	60.754	20	264	2162	2425	AAGAGGCTGCAGAAGTTGGA	60.134	20	GGACCATGACACGCGATAAT	60.754	20	263	2163	2425
c64901_g1_i1	1	p2	(TC)6	12	75	86	TGGCAGTAAATTTGACAGAGGA	59.747	22	ATTAACATCCACGGAGGCAG	59.955	20	124	9	132	TGGCAGTAAATTTGACAGAGGA	59.747	22	CACACTGGAGAACGCTACCA	59.897	20	199	9	207	TGGCAGTAAATTTGACAGAGGA	59.747	22	ACGGAGGCAGTCATCATTTT	59.556	20	114	9	122
c38788_g1_i1	1	p3	(CTT)5	15	1331	1345	TGGCAGACTGAAACTGATCG	59.984	20	CGAAGAGAGCCAAGACCAAG	60.126	20	168	1206	1373	TGGCAGACTGAAACTGATCG	59.984	20	AGAGCCAAGACCAAGCTCAA	60.134	20	163	1206	1368	GAACATCTTGGGTCGCATCT	60.081	20	AGAGCCAAGACCAAGCTCAA	60.134	20	250	1119	1368
c26869_g1_i1	2	p3	(AAG)5	15	1263	1277	TGGCACTTGGTTTATGTCCA	59.964	20	CCTCTGTTTTCATCCCTTTCTT	58.757	22	220	1123	1342	CTCCTGATGGCACTTGGTTT	60.111	20	CCTCTGTTTTCATCCCTTTCTT	58.757	22	227	1116	1342	GATGGAGGAAGTGATTGGGA	59.862	20	CCTCTGTTTTCATCCCTTTCTT	58.757	22	189	1154	1342
c40923_g1_i1	2	p1	(T)10	10	2480	2489	TGGCACTTGGGATTCTTACC	59.933	20	CGGGTTATAACATACCCAGTTGA	60.01	23	118	2415	2532	AACCATTGGAGCCATTGAAG	59.933	20	CGGGTTATAACATACCCAGTTGA	60.01	23	280	2253	2532	GGCACTTGGGATTCTTACCA	59.933	20	CGGGTTATAACATACCCAGTTGA	60.01	23	117	2416	2532
c26962_g1_i1	2	p3	(GGT)5	15	176	190	TGGCACCGCTGTAGTAGTTG	59.928	20	GGACGAGGAATCCTTGAACA	60.05	20	239	138	376	TGGCACCGCTGTAGTAGTTG	59.928	20	AACCCCAACAATGTCCCATA	59.91	20	274	138	411	TGGCACCGCTGTAGTAGTTG	59.928	20	TAACCCCAACAATGTCCCAT	59.91	20	275	138	412
c42567_g2_i2	1	p3	(GAG)5	15	104	118	TGGCACAACCAAGCTATGAA	60.257	20	TAGGAAGAGGGTCATCCACG	60.065	20	104	68	171	TTGATGGCACAACCAAGCTA	60.257	20	TAGGAAGAGGGTCATCCACG	60.065	20	108	64	171	TGGCACAACCAAGCTATGAA	60.257	20	ATTTCGAGGGCGATACTGTG	60.096	20	149	68	216
c3336_g1_i1	1	p2	(AT)6	12	408	419	TGGCACAAAGACCCAAAGAT	60.495	20	TGTACGTACGGTTGAAGGAAAA	59.553	22	188	297	484	TGGCACAAAGACCCAAAGAT	60.495	20	ACGTACGGTTGAAGGAAAAA	57.278	20	185	297	481	TGGCACAAAGACCCAAAGAT	60.495	20	TGTACGTACGGTTGAAGGAAA	58.214	21	188	297	484
c44891_g1_i1	1	p1	(A)10	10	452	461	TGGCAATATGTCTACGCTGG	59.712	20	AAAGAGAGCAAATGAACAGCAG	58.792	22	173	333	505	TGGCAATATGTCTACGCTGG	59.712	20	AAAGAGAGCAAATGAACAGCA	57.77	21	173	333	505	GCGGACTGTAAATTCGTTGG	60.502	20	AAAGAGAGCAAATGAACAGCAG	58.792	22	190	316	505
c42720_g1_i1	1	p1	(A)11	11	153	163	TGGCAAGTCCAATTCACAAA	60.088	20	TCTGGGGATTGATTGTGGTT	60.173	20	117	74	190	TGGCAAGTCCAATTCACAAA	60.088	20	CCCTATGAACGTGGGAAATG	60.184	20	189	74	262	TGGCAAGTCCAATTCACAAA	60.088	20	CTATGAACGTGGGAAATGGG	60.184	20	187	74	260
c40563_g1_i1	1	p2	(CT)8	16	35	50	TGGCAAGCAGACACTTCATT	59.445	20	CGCGTCGTAAACAGACATTG	60.316	20	269	1	269	TGGCAAGCAGACACTTCATT	59.445	20	CGAACACAGGCAGAGAAAGA	59.161	20	135	1	135	GTGGCAAGCAGACACTTCAT	58.884	20	CGCGTCGTAAACAGACATTG	60.316	20	270	0	269
c38798_g2_i1	1	p2	(GA)9	18	896	913	TGGATTGACGACGAAATGAA	60.049	20	CCATTTCCCCTCCTACTTCC	59.761	20	261	868	1128	TGGATTGACGACGAAATGAA	60.049	20	CCCATTTCCCCTCCTACTTC	59.761	20	262	868	1129	TGGATTGACGACGAAATGAA	60.049	20	CTCCTACTTCCAAACGGCAC	59.734	20	252	868	1119
c52598_g1_i1	1	p2	(AG)9	18	36	53	TGGATTGAATGACATCTTGATTCT	59.841	24	CATCTGCCCAGTAGCGATTT	60.235	20	258	8	265	TGGATTGAATGACATCTTGATTCT	59.841	24	ACCTTGCATCTGCCCAGTAG	60.277	20	264	8	271	TGGATTGAATGACATCTTGATTCT	59.841	24	CCAGTAGCGATTTCACCACA	59.716	20	251	8	258
c32996_g1_i1	1	p3	(TAA)5	15	418	432	TGGATTCGTGGATTGACTGA	60.048	20	CAAACGCGAGAAAGAAGTCC	59.993	20	198	279	476	TGGATTCGTGGATTGACTGA	60.048	20	TCCAAACGCGAGAAAGAAGT	59.993	20	200	279	478	TGGATTCGTGGATTGACTGA	60.048	20	CCAAACGCGAGAAAGAAGTC	59.993	20	199	279	477
c22992_g1_i1	1	c	(AT)7aggcaacttcaaataaataatttctctcttgcgcatgcagtaaaaaaacctcctaaccatt(A)11	86	67	152	TGGATTAGCCGAAAGAGTGTG	60.256	21	AGCCTTGGCACTTTGCATTA	60.772	20	279	3	281	TGGATTAGCCGAAAGAGTGTG	60.256	21	ATGGGTGAGGTGACAACTGG	60.84	20	232	3	234	GGATGGATTAGCCGAAAGAG	58.74	20	ATGGGTGAGGTGACAACTGG	60.84	20	235	0	234
c37851_g1_i2	2	p1	(T)13	13	667	679	TGGATGTGGTCAGTGTCGTT	60.005	20	TCTAGATGGCCCTCGTCTGT	59.827	20	217	495	711	TGGATGTGGTCAGTGTCGTT	60.005	20	CTAGATGGCCCTCGTCTGTC	59.827	20	216	495	710	TGGATGTGGTCAGTGTCGTT	60.005	20	TGATCTAGATGGCCCTCGTC	60.181	20	220	495	714
c40043_g1_i2	1	p1	(A)17	17	75	91	TGGATGCTTTATTTAATACCATGTG	59.25	25	AAGGAACTCAAGTCTCGGCA	59.989	20	162	39	200	TGGATGCTTTATTTAATACCATGTG	59.25	25	AGTTTGTTGCCGATAATGCC	59.967	20	137	39	175	TGGATGCTTTATTTAATACCATGTG	59.25	25	ATGCCGAAAATTCATCTTGC	60.045	20	122	39	160
c37282_g1_i1	1	p2	(GA)7	14	1028	1041	TGGATGATTGTGAGGACCAA	59.893	20	TCCAGACGTTCCACTTTCCT	59.697	20	262	845	1106	TGGATGATTGTGAGGACCAA	59.893	20	CCAGACGTTCCACTTTCCTC	59.697	20	261	845	1105	TGGATGATTGTGAGGACCAA	59.893	20	GACGTTCCACTTTCCTCTGG	59.697	20	258	845	1102
c36816_g2_i1	1	p1	(T)10	10	1293	1302	TGGATGATCGCTACAATGGA	60.033	20	GAGCCAAATGGAAAAAGTGG	59.546	20	266	1065	1330	GCTGTTGTGGATGATCGCTA	59.83	20	GAGCCAAATGGAAAAAGTGG	59.546	20	273	1058	1330	CCTCAACTTTGCCGTCAACT	60.291	20	GAGCCAAATGGAAAAAGTGG	59.546	20	107	1224	1330
c32412_g1_i1	2	p3	(CAC)5	15	234	248	TGGATCCTTTAAGCCCAATG	59.894	20	GAGACGTCAGCCCTAAGTGG	59.867	20	154	209	362	TGGATCCTTTAAGCCCAATG	59.894	20	TTCTCTGAGACGTCAGCCCT	60.135	20	160	209	368	TGGATCCTTTAAGCCCAATG	59.894	20	AGCCCTAAGTGGTGACAACG	60.171	20	146	209	354
c32884_g1_i1	2	p3	(CTC)5	15	232	246	TGGATCACTCGTTCTTGCTG	59.984	20	GCGATGGTGAAGAAGAGGAG	59.95	20	208	68	275	TGGATCACTCGTTCTTGCTG	59.984	20	AGCGATGGTGAAGAAGAGGA	59.95	20	209	68	276	TCGTTCTTGCTGATGCTGTC	60.144	20	GCGATGGTGAAGAAGAGGAG	59.95	20	200	76	275
c15761_g1_i1	1	p1	(T)10	10	533	542	TGGATACCGGTGAAGATTGC	60.864	20	CCCTCAGTCGTTTTCTTTGG	59.705	20	249	369	617	TGGATACCGGTGAAGATTGC	60.864	20	TTTTAAACACCCCTCCCTCA	59.401	20	263	369	631	TTGGGATGTCGTTCACATTT	58.824	20	CCCTCAGTCGTTTTCTTTGG	59.705	20	224	394	617
c19050_g1_i1	1	p3	(TGG)5	15	107	121	TGGAGTTGAGCGGATTTATTG	60.081	21	CACTGCTCCTAACTGCTCCC	60.012	20	191	76	266	TGGAGTTGAGCGGATTTATTG	60.081	21	CCACTGCTCCTAACTGCTCC	60.012	20	192	76	267	TGGAGTTGAGCGGATTTATTG	60.081	21	TCACCTTCCCAAATTTCTGC	60.051	20	153	76	228
c39859_g1_i1	1	p1	(T)12	12	3063	3074	TGGAGTGACAATTGGGCATA	59.924	20	AAAAGGAGCGAACACATGATT	58.709	21	190	2928	3117	TGGAGTGACAATTGGGCATA	59.924	20	AAGGAGCGAACACATGATTACA	59.637	22	188	2928	3115	GAATCGGGATCTCCATTTCA	59.831	20	AAAAGGAGCGAACACATGATT	58.709	21	267	2851	3117
c40884_g1_i7	1	p3	(AAT)5	15	716	730	TGGAGTCCCTGATCTTTTGG	60.042	20	GAAAGGCCCAGTGTTGGTTA	59.971	20	127	681	807	GTGCCACTAGGTCTTGCCAT	60.142	20	GAAAGGCCCAGTGTTGGTTA	59.971	20	184	624	807	TGCCTTTCTCGGTGTTCTTT	59.853	20	GAAAGGCCCAGTGTTGGTTA	59.971	20	212	596	807
c31207_g1_i1	1	p1	(T)10	10	748	757	TGGAGTCACCTGGGATAGGA	60.465	20	TCTCGTTTCCATCACCTTCA	59.215	20	165	685	849	TGGAGTCACCTGGGATAGGA	60.465	20	GCCTGTATCTCGTTTCCATCA	60.088	21	172	685	856	ATCATGGAGTCACCTGGGAT	59.184	20	TCTCGTTTCCATCACCTTCA	59.215	20	169	681	849
c32873_g1_i1	2	p2	(GA)6	12	2454	2465	TGGAGGTAGTGCTGCTGATG	60.008	20	TTTCCCGTTGTTTCCAGTTC	59.948	20	272	2288	2559	TGGAGGTAGTGCTGCTGATG	60.008	20	ACACTTTCTTCGCTGTCCGT	59.914	20	219	2288	2506	TGTTCCGGGGATACTCTCAC	59.927	20	TTTCCCGTTGTTTCCAGTTC	59.948	20	172	2388	2559
c28595_g1_i1	1	p3	(GGT)5	15	566	580	TGGAGGGCAGAGTTGAGACT	59.986	20	TTTCACAGTTCTCGCCACAG	60.025	20	178	492	669	CAGCTGATGAAAACAGGCAA	59.988	20	TGCTATCCAAACTCCCAACC	59.933	20	245	373	617	AAGACCCAACAATCCACAGC	59.973	20	TGCTATCCAAACTCCCAACC	59.933	20	261	357	617
c34968_g1_i2	1	p1	(T)11	11	1673	1683	TGGAGGAGTTTATAGGCGGA	59.662	20	GCATGAAAACAAGAGGGACC	59.532	20	271	1445	1715	TGGAGGAGTTTATAGGCGGA	59.662	20	CAAGAGGGACCAGATCATCG	60.612	20	262	1445	1706	TGGAGGAGTTTATAGGCGGA	59.662	20	CCTGCATGAAAACAAGAGGG	60.626	20	274	1445	1718
c38340_g1_i2	1	p3	(GAG)5	15	1078	1092	TGGAGGAGAGGGTGAATTTG	60.042	20	TTTGCATTTGCATTGGATGT	59.937	20	202	1048	1249	TGGAGGAGAGGGTGAATTTG	60.042	20	CCGGAGACACTTTTGCATTT	60.11	20	213	1048	1260	TGGAGGAGAGGGTGAATTTG	60.042	20	CACTTTTGCATTTGCATTGG	60.111	20	206	1048	1253
c32117_g1_i1	1	p1	(A)12	12	42	53	TGGAGCTGGGAGCAAAGTAT	59.836	20	TGAAAAAGGTTGTGGGTTCC	59.807	20	222	2	223	TGGAGCTGGGAGCAAAGTAT	59.836	20	GAAAAAGGTTGTGGGTTCCA	59.807	20	221	2	222	TGGAGCTGGGAGCAAAGTAT	59.836	20	TCAGGTCAGTCCAAGTTCCA	59.23	20	103	2	104
c36517_g2_i3	1	p1	(A)11	11	170	180	TGGAGATTGTGGTTCGTTCC	60.903	20	AAGACAGGGAAAGCAGGTGA	59.844	20	273	57	329	TGGAGATTGTGGTTCGTTCC	60.903	20	GAAGACAGGGAAAGCAGGTG	59.844	20	274	57	330	TGGAGATTGTGGTTCGTTCC	60.903	20	AGCTGCATGTGCTCTTTCCT	60.164	20	193	57	249
c3904_g1_i1	1	p3	(TCA)5	15	1574	1588	TGGAGAGTCATGGAGCAGTG	59.98	20	CTTTTGTGTCCCTGAGGCAT	60.111	20	236	1491	1726	TGGAGAGTCATGGAGCAGTG	59.98	20	CTTGGAAAGAAGCCTGGATG	59.807	20	181	1491	1671	TGGAGAGTCATGGAGCAGTG	59.98	20	TCAAGAACTGGAAAGGGCAC	60.232	20	124	1491	1614
c35411_g1_i1	1	p3	(GAT)5	15	450	464	TGGAGAAGGATGTGGTGTCA	60.088	20	ATCCAAAAGGACCGAGGACT	59.935	20	235	346	580	TGGAGAAGGATGTGGTGTCA	60.088	20	ATGGCTTCACATCCAAAAGG	59.933	20	245	346	590	TGGAGAAGGATGTGGTGTCA	60.088	20	CTTTCTTTTTGCCAGATGCC	59.823	20	206	346	551
c37882_g1_i2	2	p1	(A)10	10	635	644	TGGAGAACACAACCTTTTGC	58.749	20	ATCTTTCTGGGTGTTGGCAC	59.973	20	240	514	753	GTGGAGAACACAACCTTTTGC	59.63	21	ATCTTTCTGGGTGTTGGCAC	59.973	20	241	513	753	TCAAGGACATGCAGAGATGAA	59.384	21	ATCTTTCTGGGTGTTGGCAC	59.973	20	171	583	753
c18299_g1_i1	1	p3	(CAG)5	15	182	196	TGGAGAAAAGCAAACCCATC	60.051	20	CACCGCAAAATCACAAAATG	59.969	20	185	58	242	GGAGAAAAGCAAACCCATCA	60.051	20	CACCGCAAAATCACAAAATG	59.969	20	184	59	242	GGAGAAAAGCAAACCCATCA	60.051	20	TCACAAAATGGGCAACGATA	59.93	20	174	59	232
c33960_g1_i2	1	p1	(A)14	14	88	101	TGGACTTTGGTGCTTATTTGA	58.28	21	GTCCTCAGAGATGCAGAGGC	60.104	20	278	48	325	TGGACTTTGGTGCTTATTTGA	58.28	21	TCCTCAGAGATGCAGAGGCT	60.246	20	277	48	324	TGGACTTTGGTGCTTATTTGA	58.28	21	GCTTTGTGCATATGTGCTGG	60.288	20	260	48	307
c66369_g1_i1	1	p2	(AT)7	14	103	116	TGGACTTCAAATCTTGTGCAAC	60.154	22	ACTAATCAATGCCCCTGCTG	60.096	20	106	66	171	TTTTGGACTTCAAATCTTGTGC	59.248	22	ACTAATCAATGCCCCTGCTG	60.096	20	109	63	171	TGGACTTCAAATCTTGTGCAAC	60.154	22	GACTAATCAATGCCCCTGCT	59.154	20	107	66	172
c4736_g1_i1	1	p2	(GA)7	14	47	60	TGGACTCTTTTACTTGTTTTCTGA	57.329	24	TGTGGCTTGATATTCCACGA	60.073	20	275	3	277	GTGGACTCTTTTACTTGTTTTCTGA	58.141	25	TGTGGCTTGATATTCCACGA	60.073	20	276	2	277	TGGACTCTTTTACTTGTTTTCTGA	57.329	24	TCTTTCCATGGCACAATCTG	59.648	20	208	3	210
c34467_g1_i1	1	p1	(T)10	10	172	181	TGGACGTTGAGAAGATGATGA	59.23	21	TGGCAGAGCATAAGATCGAA	59.523	20	225	105	329	TGGACGTTGAGAAGATGATGA	59.23	21	CATTAGCTGATGGATGCTGG	59.251	20	186	105	290	GTGGACGTTGAGAAGATGATGA	60.119	22	TGGCAGAGCATAAGATCGAA	59.523	20	226	104	329
c30722_g1_i1	1	p1	(A)10	10	26	35	TGGACCATATTTGCTTTCCG	60.827	20	TGCACAGGTGTGAGCCTTAG	60.049	20	133	3	135	TGGACCATATTTGCTTTCCG	60.827	20	CAATGACGACACACGAGACC	60.162	20	173	3	175	TGCTGGACCATATTTGCTTTC	60.089	21	TGCACAGGTGTGAGCCTTAG	60.049	20	136	0	135
c54965_g1_i1	1	p1	(A)10	10	664	673	TGGACATGAAAGGATCACGA	60.048	20	TATAGCCAAGTTGCAACCCC	59.96	20	267	568	834	TGGACATGAAAGGATCACGA	60.048	20	CCTCTCTTCCTCGTTGATGG	59.797	20	190	568	757	TGGACATGAAAGGATCACGA	60.048	20	TATCGGTCGACCATTTTTCC	59.762	20	156	568	723
c27069_g1_i1	1	p2	(GA)10	20	240	259	TGGACAGCCATATCCACAGA	60.072	20	ATGGTGGCAGTACCCTCTTG	59.989	20	264	213	476	AGTTGGCCTTGTGAAAATGG	59.971	20	TGTTGGACATGATCAACGGT	59.812	20	173	196	368	TGGACAGCCATATCCACAGA	60.072	20	TGTTGGACATGATCAACGGT	59.812	20	156	213	368
c29309_g1_i2	1	p2	(AC)6	12	230	241	TGGAATTTGACATCAACCCA	59.75	20	AAGGACGATGTAAAGGGGCT	59.962	20	238	104	341	TGAAAGCCCAAAATGGGATA	60.26	20	AAGGACGATGTAAAGGGGCT	59.962	20	204	138	341	ACATCAACCCATTCGGCTTA	60.331	20	AAGGACGATGTAAAGGGGCT	59.962	20	229	113	341
c40055_g3_i1	1	p1	(T)10	10	101	110	TGGAATTGTGCTGATTTGGA	60.049	20	ATGGCAAGGAAAACCATGAG	59.933	20	177	28	204	TGGAATTGTGCTGATTTGGA	60.049	20	GCAAGGAAAACCATGAGAGC	59.82	20	174	28	201	TGGAATTGTGCTGATTTGGA	60.049	20	AATCATGGCAAGGAAAACCA	60.309	20	181	28	208
c10774_g1_i1	1	p2	(GA)9	18	196	213	TGGAATGCGTGAGTTTTCTG	59.84	20	CCCGAATCTCTTCTCTCCGT	60.725	20	115	129	243	TTCCGCTTGGCGTTTAGTAG	60.389	20	CCCGAATCTCTTCTCTCCGT	60.725	20	200	44	243	CTTCCGCTTGGCGTTTAGTA	60.389	20	CCCGAATCTCTTCTCTCCGT	60.725	20	201	43	243
c38019_g2_i1	1	p2	(AG)8	16	1751	1766	TGGAATCCTCAAAAGATCGG	60.006	20	AGAACAGCTCACAGGCCACT	60.057	20	186	1712	1897	CCTCCTTCCTTGGAATCCTC	60.008	20	AGAACAGCTCACAGGCCACT	60.057	20	196	1702	1897	TCCTCCTTCCTTGGAATCCT	60.008	20	AGAACAGCTCACAGGCCACT	60.057	20	197	1701	1897
c41374_g2_i5	1	p1	(A)10	10	99	108	TGGAATCCAAGCTGAAAAGG	60.184	20	TGGAGGGATGTTGGACTCTC	60.048	20	128	47	174	TCGGCAAAAGATAGCCTGAC	60.352	20	TGGAGGGATGTTGGACTCTC	60.048	20	175	0	174	TGGAATCCAAGCTGAAAAGG	60.184	20	GAATAGACGCAGGTTCAGGG	59.694	20	165	47	211
c64889_g1_i1	1	p2	(GA)6	12	155	166	TGGAATCATGGAGGCTTACC	59.894	20	CGTTTCCTCTCTTCCATTCG	59.807	20	208	35	242	TGGAATCATGGAGGCTTACC	59.894	20	TTCCTCTCTTCCATTCGACG	60.331	20	205	35	239	ACCGTGATGTTTTTCCGTGT	60.277	20	CGTTTCCTCTCTTCCATTCG	59.807	20	191	52	242
c13722_g1_i1	2	p1	(T)11	11	294	304	TGGAATAAAGATGGCCAAGC	60.038	20	TTCTGTGGTGAATCCATTTTTG	59.839	22	194	166	359	TGGAATAAAGATGGCCAAGC	60.038	20	TGAATCCATTTTTGTCATCCA	58.806	21	186	166	351	TGGAATAAAGATGGCCAAGC	60.038	20	GTGAATCCATTTTTGTCATCCA	59.668	22	187	166	352
c35598_g2_i2	1	p2	(AG)8	16	169	184	TGGAAGTTGGAAGCTGCATA	59.42	20	AGTTGGAATGCAAAGGTTGG	59.971	20	130	122	251	TTGGAAGTTGGAAGCTGCAT	60.776	20	AGTTGGAATGCAAAGGTTGG	59.971	20	131	121	251	TGGAAGTTGGAAGCTGCATA	59.42	20	CCCTTCCAATTGATGTGAGG	60.309	20	100	122	221
c28813_g1_i1	2	p1	(T)10	10	971	980	TGGAAGGAAGAAAAACCACG	60.081	20	TGGATTCCTACCCAATTAGCA	59.42	21	188	857	1044	TGGAAGGAAGAAAAACCACG	60.081	20	GAGAGAACAGACAGTCCCCAA	59.29	21	221	857	1077	TGGAAGGAAGAAAAACCACG	60.081	20	GAGAACAGACAGTCCCCAAAA	59.173	21	219	857	1075
c40415_g1_i1	1	p1	(T)10	10	195	204	TGGAAGATCAGGACGGAGTC	60.199	20	GGGTTATGGCTGTTGCATTT	59.829	20	265	0	264	TCAGGACGGAGTCCCTAGAA	59.797	20	GGGTTATGGCTGTTGCATTT	59.829	20	258	7	264	TGGAAGATCAGGACGGAGTC	60.199	20	GGCTGTTGCATTTCTCCAGT	60.263	20	258	0	257
c20437_g1_i2	2	p1	(T)11	11	157	167	TGGAAGACCACCATGTGAGA	60.088	20	TTTGTCAGATTTCCCAACTTCA	59.587	22	182	77	258	TGGAAGACCACCATGTGAGA	60.088	20	TTGTCAGATTTCCCAACTTCAA	59.587	22	181	77	257	TTCAAATTTTCAGCCCTGCT	59.823	20	TTTGTCAGATTTCCCAACTTCA	59.587	22	151	108	258
c34242_g1_i1	1	p3	(TTC)5	15	152	166	TGGAACTTCGACTTGTGTGG	59.72	20	GGGTCGACATGGCTAGAGAG	59.827	20	139	82	220	TGGAACTTCGACTTGTGTGG	59.72	20	TTGGAGTCGGAAGAGGACTG	60.377	20	158	82	239	AGAACGAAAGAAATGAGGCG	59.452	20	GGGTCGACATGGCTAGAGAG	59.827	20	203	18	220
c40562_g2_i1	1	p1	(T)16	16	2601	2616	TGGAAATTGCGGTGTAGAAG	58.771	20	GCAACCCAAGTCCAAAAGAA	60.088	20	255	2517	2771	GGAGTTAGAGAGTCCAGGCG	59.04	20	ACCTTTGCCAATTTGCACTT	59.615	20	252	2471	2722	TCGATATTTTTGGTGCTGGG	60.827	20	AGAGACTGCACGCCGACTAC	60.621	20	278	2371	2648
c29125_g1_i2	1	p2	(GA)6	12	242	253	TGGAAATTGCAGCGTTATGA	60.215	20	AGTTTTCTGCGATTAGGGCA	59.845	20	214	98	311	TCCGGATGAAAAATAATGGC	59.735	20	AGTTTTCTGCGATTAGGGCA	59.845	20	136	176	311	TGGAAATTGCAGCGTTATGA	60.215	20	GCGATTAGGGCAGCAAATAC	59.71	20	206	98	303
c37806_g1_i1	1	p1	(T)10	10	394	403	TGGAAATGTGGATGCCTGTA	59.924	20	TGAATTCACCATTCTCCACCT	59.396	21	240	286	525	TGGAAATGTGGATGCCTGTA	59.924	20	TGAATTCACCATTCTCCACC	58.331	20	240	286	525	CCTTCTAAGGGAGCGGAAGT	59.842	20	TGAATTCACCATTCTCCACCT	59.396	21	268	258	525
c42803_g1_i2	3	p3	(TCT)6	18	3259	3276	TGGAAAAGGGTGGAATCTTG	59.903	20	GGGGCGTAATGTACAAGGAA	59.823	20	279	3102	3380	CATTCCTTTTTGGGTCAGGA	59.903	20	GGGGCGTAATGTACAAGGAA	59.823	20	225	3156	3380	TGTCTGCTGGTGAGGATGAC	59.827	20	GGCCATCAAAATCCTTGAAA	59.878	20	261	3214	3474
c31545_g1_i1	1	c	(T)11aagatctttgaaaatagagttctacacgaaagagtgagagt(GA)6	64	1265	1328	TGGAAAAGGAATTGTACCGC	59.938	20	GGGCACAAACTTCCTCCTTT	60.476	20	180	1196	1375	TGGAAAAGGAATTGTACCGC	59.938	20	TTCTCACGTCTCTGACCGC	60.13	19	200	1196	1395	TGGAAAAGGAATTGTACCGC	59.938	20	GGCACAAACTTCCTCCTTTTT	59.623	21	179	1196	1374
c11880_g1_i1	1	p1	(A)10	10	362	371	TGGAAAAAGAGTTTTTGGGG	59.037	20	CGGATGCTGAACAGAGAACA	59.984	20	132	309	440	CTGGAAAAAGAGTTTTTGGGG	59.96	21	CGGATGCTGAACAGAGAACA	59.984	20	133	308	440	TGGAAAAAGAGTTTTTGGGGT	59.837	21	CGGATGCTGAACAGAGAACA	59.984	20	132	309	440
c35012_g1_i1	2	p1	(T)14	14	697	710	TGGAAAAACTCCCAAACCAA	60.314	20	ACATGCTCTTTTGCCCATTC	60.081	20	196	639	834	TGGAAAAACTCCCAAACCAA	60.314	20	TACACATGCTCTTTTGCCCA	60.257	20	199	639	837	TGGAAAAACTCCCAAACCAA	60.314	20	ATGCTCTTTTGCCCATTCAT	59.533	20	194	639	832
c34892_g1_i3	1	c	(AG)7tgagagtgagagaa(CAG)5	43	271	313	TGCTTTGCTTCCACACTTTG	60.027	20	CTCCGTAGAACCAGTCCAGC	59.867	20	217	125	341	TGCTTTGCTTCCACACTTTG	60.027	20	CCAGGACTCCGTAGAACCAG	59.715	20	223	125	347	TGCTTTGCTTCCACACTTTG	60.027	20	AGGCCAGGACTCCGTAGAAC	60.649	20	226	125	350
c14354_g1_i1	1	p1	(A)12	12	42	53	TGCTTGCAGGAAATGGAACT	60.776	20	CCTGTGTTTACCCCAACAGG	60.26	20	196	2	197	CTTGCAGGAAATGGAACTGC	60.776	20	CCTGTGTTTACCCCAACAGG	60.26	20	194	4	197	GCTTGCAGGAAATGGAACTG	60.776	20	CCTGTGTTTACCCCAACAGG	60.26	20	195	3	197
c30971_g1_i1	1	p1	(T)10	10	166	175	TGCTTGACGTACAATGGCTC	59.871	20	TTCCACACAAACTGCTTTCG	59.881	20	260	110	369	TTGACGTACAATGGCTCTGC	59.871	20	TTCCACACAAACTGCTTTCG	59.881	20	257	113	369	TGCTTGACGTACAATGGCTC	59.871	20	CTTTCGGGCTGTGGACTTTA	60.241	20	246	110	355
c65232_g1_i1	1	p2	(TC)9	18	106	123	TGCTTGAAAATGCCACGTAA	60.251	20	TCAACTAGAAATGGACGGGTG	59.978	21	113	36	148	TGCTTGAAAATGCCACGTAA	60.251	20	CAACTAGAAATGGACGGGTGA	59.978	21	112	36	147	ATGCTTGAAAATGCCACGTA	59.186	20	TCAACTAGAAATGGACGGGTG	59.978	21	114	35	148
c33542_g1_i1	1	p2	(TC)6	12	194	205	TGCTTCTTCGGGATCCATAC	60.036	20	AAAACCCGGGATTCAGAACT	59.805	20	278	94	371	TACCGACACGCCAATTATCA	59.953	20	AAAACCCGGGATTCAGAACT	59.805	20	261	111	371	TCACTCTCACTCCCACCCTC	60.243	20	ATTTCCGGTCCAACTCAGTG	59.966	20	280	138	417
c41023_g1_i1	1	p1	(A)10	10	2138	2147	TGCTTCACCGTCAATCACTC	59.837	20	GTTAGGCCGCATAAAATGGA	59.928	20	158	2071	2228	CCATTTTCCAATGCTTCACC	60.309	20	GTTAGGCCGCATAAAATGGA	59.928	20	169	2060	2228	CACCGTCAATCACTCCATTG	59.96	20	CAGATTTCCACAGCCATTCA	59.648	20	192	2076	2267
c34803_g1_i1	1	p3	(AAG)5	15	150	164	TGCTTCAAAGGCAATAACCC	60.074	20	TCAAAATGGTGAGACGGTGA	60.088	20	230	112	341	TGCTTCAAAGGCAATAACCC	60.074	20	AAGTCTCCCTGTTCCTCGGT	60.111	20	108	112	219	TGCTTCAAAGGCAATAACCC	60.074	20	GTGACGAGGGTTCTGGAGAG	59.835	20	214	112	325
c44599_g1_i1	1	p2	(TA)8	16	94	109	TGCTTACAGTACACAGGGCG	59.928	20	CTCCTGCTGCGAAGTTTACC	60.015	20	160	56	215	TGCTTACAGTACACAGGGCG	59.928	20	TTTACCACTCCGCTAACGCT	59.904	20	146	56	201	TGCTTACAGTACACAGGGCG	59.928	20	GCTGCGAAGTTTACCACTCC	59.882	20	155	56	210
c34107_g1_i1	1	p3	(GAA)5	15	2223	2237	TGCTGTTTACACCACGCTTC	59.911	20	AAACAAGAAGTTGGACCCGA	59.569	20	166	2155	2320	TGCTGTTTACACCACGCTTC	59.911	20	AATTTGGTTGGCTCTCCTCC	60.443	20	208	2155	2362	TGCTGTTTACACCACGCTTC	59.911	20	CAAACAAGAAGTTGGACCCG	60.52	20	167	2155	2321
c40680_g1_i1	1	p2	(CT)7	14	84	97	TGCTGTACTGCATGTTGGTG	59.324	20	ATTGCATCCTCATGACCTCC	59.893	20	258	58	315	TGCTGTACTGCATGTTGGTG	59.324	20	CCACAAAACAATTTGGAGGG	60.198	20	118	58	175	TGCTGTACTGCATGTTGGTG	59.324	20	AACAATTTGGAGGGTGATGC	59.797	20	112	58	169
c42115_g2_i1	1	p3	(CAT)5	15	1757	1771	TGCTGGTCCCAAGGTATCTC	60.073	20	AGCCTGAGATGGTTGTTTGC	60.263	20	190	1662	1851	GCTGGTCCCAAGGTATCTCA	60.073	20	AGCCTGAGATGGTTGTTTGC	60.263	20	189	1663	1851	ATTGTGCATTTCCTCTTGCC	60.081	20	AGCCTGAGATGGTTGTTTGC	60.263	20	258	1594	1851
c42810_g2_i1	1	p3	(GAT)5	15	934	948	TGCTGGTAGCTCGGAATTTT	59.845	20	CGCACTGGATGTGGTTTTTA	59.585	20	280	782	1061	TGTGGAAAGTGCAACCAGAA	60.278	20	CGCACTGGATGTGGTTTTTA	59.585	20	166	896	1061	TGTGGAAAGTGCAACCAGAA	60.278	20	AGAATCGTTCTCTGGCTTCG	59.574	20	184	896	1079
c38857_g3_i1	1	p3	(CTG)5	15	348	362	TGCTGCTGCTTCTTCTTCAA	60.011	20	CAACCAGCTAGTCCAGCACA	60.049	20	252	237	488	GTCCTCAGTTGAAGAAGGCG	59.989	20	ATGAGGAGGAAGAGGCTGGT	60.216	20	212	201	412	GTCCTCAGTTGAAGAAGGCG	59.989	20	ACCATGAGGAGGAAGAGGCT	60.216	20	215	201	415
c19022_g1_i1	1	p1	(T)12	12	216	227	TGCTGCTAACGGGTCTTCTT	60.015	20	TCCAAGATATCCCTCAACAAGG	60.312	22	185	95	279	TGCTGCTAACGGGTCTTCTT	60.015	20	GCTCTTCCAAGATATCCCTCAA	59.688	22	190	95	284	GGCGAGAACCCAAATCACTA	60.074	20	TCCAAGATATCCCTCAACAAGG	60.312	22	229	51	279
c39734_g2_i1	1	p1	(A)11	11	64	74	TGCTGCCATACACATTTCTCA	60.272	21	CCCTCATGCCCTGAACTTTA	60.066	20	193	30	222	TGCTGCCATACACATTTCTCA	60.272	21	GCCCAAAAACCTTTGTGTTG	60.378	20	275	30	304	TGCTGCCATACACATTTCTCA	60.272	21	AAGCTTTCTCATCTGCGTCG	60.678	20	215	30	244
c29322_g1_i1	2	p2	(TC)6	12	264	275	TGCTGCAACACATCATCAGA	59.986	20	AGGTCAGTGCTGGAGCTCAT	60.017	20	207	203	409	TCAGTCTTTGGACCCACCTC	60.088	20	AGGTCAGTGCTGGAGCTCAT	60.017	20	232	178	409	TGCTGCAACACATCATCAGA	59.986	20	CTTTGTTGCTCAAACGTGGA	59.881	20	226	203	428
c56121_g1_i1	1	p2	(AG)7	14	29	42	TGCTGCAAAGAATCTACACCA	59.478	21	CCAAAGCGGATTGAGAAGAG	59.948	20	204	2	205	TGCTGCAAAGAATCTACACCA	59.478	21	GGATGGCTGACATGCCTAAT	59.923	20	134	2	135	TGCTGCAAAGAATCTACACCA	59.478	21	AAAGCGGATTGAGAAGAGCA	60.096	20	202	2	203
c33189_g1_i1	1	p2	(CT)7	14	30	43	TGCTGAGTTAAACGCTCTCA	57.377	20	GAAGAGGACGAGGTCAGCAC	59.993	20	132	0	131	TGCTGAGTTAAACGCTCTCA	57.377	20	CTTGAACGAAGAGGACGAGG	59.982	20	139	0	138	TGCTGAGTTAAACGCTCTCA	57.377	20	CCTTGAACGAAGAGGACGAG	59.982	20	140	0	139
c30816_g1_i3	1	p1	(T)12	12	1013	1024	TGCTGAGGATGCGAGTAAAA	59.566	20	CAATGGCAAGGAACGAAAGT	60.11	20	278	824	1101	TTGCTGAGGATGCGAGTAAA	59.566	20	CAATGGCAAGGAACGAAAGT	60.11	20	279	823	1101	TTTGCTGAGGATGCGAGTAA	59.566	20	CAATGGCAAGGAACGAAAGT	60.11	20	280	822	1101
c24196_g1_i1	1	p1	(A)11	11	236	246	TGCTGAATGTTTTGAGGCTG	59.988	20	TGTGTACCACCAGATAGTGCATC	59.935	23	230	72	301	TCCCTCAAAATTCTCTCCTCTC	58.92	22	CATGATATATTCCGCCAGGG	60.132	20	246	167	412	GTCTGCACCAGTTGAACCCT	60.159	20	TGTGTACCACCAGATAGTGCATC	59.935	23	194	108	301
c28904_g2_i1	2	p2	(TC)6	12	676	687	TGCTGAAACCAGATGACGAG	59.984	20	ACATCGATCTCCCATCAAGG	59.886	20	280	438	717	CGAGGAAGATTTTTGCTTGC	59.96	20	ACATCGATCTCCCATCAAGG	59.886	20	240	478	717	CGAGGAGATGGAAATCCTGA	60.15	20	ACATCGATCTCCCATCAAGG	59.886	20	264	454	717
c30542_g2_i1	1	p1	(A)10	10	411	420	TGCTCTTTTCTTCTGTCCCTC	58.658	21	AGAGATGCTGCTGGGTTTGT	59.874	20	273	281	553	GCTCTTTTCTTCTGTCCCTCA	58.658	21	AGAGATGCTGCTGGGTTTGT	59.874	20	272	282	553	TGCTCTTTTCTTCTGTCCCTC	58.658	21	ATGAGAGATGCTGCTGGGTT	59.834	20	276	281	556
c39288_g1_i1	1	p3	(CCA)5	15	576	590	TGCTCTTCACCATGTTTCCA	60.24	20	GGCTGTGGAAATGCCTTAAA	60.074	20	154	489	642	TGCTCTTCACCATGTTTCCA	60.24	20	AGCATGTGGTAGTGGCTGTG	59.776	20	167	489	655	CCGCTCTTAACCATGTTTCC	59.569	20	GATTTGGTGAGGAAGGCAAA	60.051	20	238	551	788
c42580_g2_i1	1	p1	(T)10	10	92	101	TGCTCTGTGTTTCAGTGCTTC	59.228	21	TGGTGATGCTTTGTGAGGAG	59.831	20	265	42	306	TGCTCTGTGTTTCAGTGCTTC	59.228	21	CTGGTGATGCTTTGTGAGGA	59.831	20	266	42	307	TGCTCTGTGTTTCAGTGCTTC	59.228	21	TCTGGTGATGCTTTGTGAGG	59.831	20	267	42	308
c33063_g1_i1	1	p2	(AG)8	16	1921	1936	TGCTCTGTGGTGTTTTCTGC	60.032	20	TCTTCCCTGTTCCCCTTTCT	60.045	20	231	1774	2004	TCTGTGGTGTTTTCTGCTGG	59.873	20	TCTTCCCTGTTCCCCTTTCT	60.045	20	228	1777	2004	GGTGTTTTCTGCTGGCTCAT	60.263	20	TCTTCCCTGTTCCCCTTTCT	60.045	20	223	1782	2004
c40621_g3_i1	1	p2	(TC)6	12	28	39	TGCTCTGTCGTCTCCATCTC	59.078	20	TATTAGGGTTTCGGCACTCG	60.089	20	163	3	165	TGCTCTGTCGTCTCCATCTC	59.078	20	GCAGAGGAAGGCTAGGGTTT	59.848	20	143	3	145	TGCTCTGTCGTCTCCATCTC	59.078	20	AGAGGAAGGCTAGGGTTTCG	59.842	20	141	3	143
c42828_g1_i3	1	p1	(T)11	11	3010	3020	TGCTCTGAAAGCACTCATGC	60.296	20	CTCCATGCTTCTCTGCACAA	60.136	20	220	2910	3129	TGCTCTGAAAGCACTCATGC	60.296	20	TCCATGCTTCTCTGCACAAG	60.136	20	219	2910	3128	TTCAGATGCCACATCCTCAC	59.637	20	CTCCATGCTTCTCTGCACAA	60.136	20	261	2869	3129
c5450_g1_i1	1	p1	(T)11	11	434	444	TGCTCGTTTCAAGCATCAAG	60.134	20	GAGACCATTTGTCACATGCAAT	59.866	22	182	317	498	ACCTGCTCGTTTCAAGCATC	60.406	20	GAGACCATTTGTCACATGCAAT	59.866	22	185	314	498	TGCTCGTTTCAAGCATCAAG	60.134	20	CATGAACAGAGGAGACCATTTG	59.592	22	193	317	509
c20364_g1_i1	1	p2	(TA)6	12	255	266	TGCTCCGGAAAATGTCTTCT	59.813	20	GGGTCGTTTTGTTGTTTTGG	60.241	20	233	64	296	TGCTCCGGAAAATGTCTTCT	59.813	20	GGGGTCGTTTTGTTGTTTTG	60.241	20	234	64	297	TGCTCCGGAAAATGTCTTCT	59.813	20	TGGGGTCGTTTTGTTGTTTT	60.241	20	235	64	298
c31702_g2_i1	1	p1	(A)11	11	202	212	TGCTCATCCATCATCTTGTCA	60.217	21	CGATGTCGTTACACATGATCC	58.865	21	168	112	279	TGCTCATCCATCATCTTGTCA	60.217	21	TCGATGTCGTTACACATGATCC	60.786	22	169	112	280	GCATTAGGAGTTTGGAAACCA	59.077	21	CGATGTCGTTACACATGATCC	58.865	21	197	83	279
c28718_g4_i1	2	p1	(T)10	10	225	234	TGCTATGGGGTCTTGTCTCC	60.073	20	GGCTGGAAAGAGAATACGGA	59.269	20	162	97	258	TATGGGGTCTTGTCTCCAGG	59.92	20	GGCTGGAAAGAGAATACGGA	59.269	20	159	100	258	TGCTATGGGGTCTTGTCTCC	60.073	20	GCCGGCTGGAAAGAGAATAC	61.091	20	165	97	261
c12192_g1_i1	1	p1	(T)11	11	34	44	TGCTACGAGCCGTACGTTTA	59.532	20	CAACGTTGTACAGCAGACGG	60.361	20	159	10	168	TGCTACGAGCCGTACGTTTA	59.532	20	CATGATTGATGCAAGAAGCG	60.366	20	234	10	243	TGCTACGAGCCGTACGTTTA	59.532	20	CCCAAACAAGCTGCTAGGAA	60.378	20	273	10	282
c17721_g1_i1	1	p2	(TC)7	14	38	51	TGCTACCATACGCCTTTCCT	59.73	20	GCAAATTTGGAGGTTCTGGA	60.051	20	270	7	276	CTGCTACCATACGCCTTTCC	59.73	20	GCAAATTTGGAGGTTCTGGA	60.051	20	271	6	276	TGCTACCATACGCCTTTCCT	59.73	20	GTTCGCAATAGCAGTGGACA	59.871	20	129	7	135
c34642_g2_i1	1	p3	(CAC)6	18	411	428	TGCTACCAAATCCCCAGAAG	60.066	20	GTGTCCTCCTAAGGACGCTG	59.867	20	193	307	499	TACCAAATCCCCAGAAGCTG	60.066	20	GTGTCCTCCTAAGGACGCTG	59.867	20	190	310	499	GTGCTACCAAATCCCCAGAA	59.933	20	GTGTCCTCCTAAGGACGCTG	59.867	20	194	306	499
c16129_g1_i1	1	p1	(T)10	10	66	75	TGCTAAGATTCACTATAAATTGTGCT	57.839	26	GTTGGCAAGGCCTTTTTGTA	60.11	20	276	24	299	TGCTAAGATTCACTATAAATTGTGCT	57.839	26	TGGCAAGGCCTTTTTGTAAT	59.586	20	274	24	297	TGCTAAGATTCACTATAAATTGTGCT	57.839	26	TTGGCAAGGCCTTTTTGTAA	60.591	20	275	24	298
c37172_g1_i1	1	p3	(AGC)5	15	57	71	TGCGTTCGAGTGAGAGAGAA	59.855	20	GGGCTTTGGAGAGGATAAGG	60.032	20	245	1	245	TGCGTTCGAGTGAGAGAGAA	59.855	20	GGGGAAGAAGAAGAAGGTGG	60.045	20	183	1	183	TGCGTTCGAGTGAGAGAGAA	59.855	20	GGTTATCCTCGGGGAAGAAG	59.897	20	119	1	119
c1817_g1_i1	1	p1	(T)10	10	38	47	TGCGTGTCAGAAGCATTTGT	60.459	20	CTTGGGAATGCGATCTTGTT	60.074	20	132	15	146	TGCGTGTCAGAAGCATTTGT	60.459	20	CCACTTGCAGTTCAGTTCCA	59.873	20	157	15	171	TGCGTGTCAGAAGCATTTGT	60.459	20	GTTGCATGTTGGATGGTGAC	59.819	20	108	15	122
c11126_g1_i1	1	p2	(AC)6	12	80	91	TGCGTGCACCACAATACTTC	60.731	20	TCTGCTTGTGCATCTTGGAC	59.992	20	199	24	222	GCGTGCACCACAATACTTCA	60.731	20	TCTGCTTGTGCATCTTGGAC	59.992	20	198	25	222	CTTCAGCTGCCTGCAATAAA	59.206	20	TCTGCTTGTGCATCTTGGAC	59.992	20	183	40	222
c26551_g1_i1	2	p1	(T)15	15	466	480	TGCGCTTCTCCTTCTTCATT	60.096	20	GAACGATTCGCAATACCGAG	60.606	20	128	385	512	TTGCGCTTCTCCTTCTTCAT	60.096	20	GAACGATTCGCAATACCGAG	60.606	20	129	384	512	TCTCTGCTCCTCGTCATCCT	60.096	20	GAACGATTCGCAATACCGAG	60.606	20	259	254	512
c41975_g2_i4	2	p1	(A)11	11	1594	1604	TGCGCTGGGAAAATTACTTC	60.209	20	AGTGCATGGCATGGATCATA	59.914	20	274	1555	1828	TTATGATGCGCTGGGAAAAT	60.424	20	AGTGCATGGCATGGATCATA	59.914	20	280	1549	1828	ATGATGCGCTGGGAAAATTA	60.424	20	AGTGCATGGCATGGATCATA	59.914	20	278	1551	1828
c35806_g1_i1	2	p1	(T)12	12	2270	2281	TGCGCATGATGTAATTGTCA	59.673	20	ACCTTCAAAACACGCCGAG	61.22	19	247	2057	2303	TGCGCATGATGTAATTGTCA	59.673	20	ACCTTCAAAACACGCCGA	60.24	18	247	2057	2303	TGCGCATGATGTAATTGTCA	59.673	20	CGACCTTCAAAACACGCC	60.24	18	249	2057	2305
c29664_g1_i1	1	p2	(CT)9	18	170	187	TGCGACTGGACTTTGACAAG	60.025	20	AAGGGCTACCATGCAACAAC	60	20	165	78	242	ATCCAGAACTGCGACTGGAC	60.269	20	AAGGGCTACCATGCAACAAC	60	20	174	69	242	TGCGACTGGACTTTGACAAG	60.025	20	GAGCAAACAAAGGCCAAAAC	59.73	20	233	78	310
c60173_g1_i1	1	p1	(T)15	15	29	43	TGCGAAGACCATAAGAGGGT	59.694	20	TTTGAAAACCAGCCCAGTGT	60.529	20	178	5	182	TGCGAAGACCATAAGAGGGT	59.694	20	TGAAAACCAGCCCAGTGTAA	59.17	20	176	5	180	TGCGAAGACCATAAGAGGGT	59.694	20	TTGAAAACCAGCCCAGTGTA	59.17	20	177	5	181
c22492_g1_i1	1	p3	(AGC)5	15	155	169	TGCGAAAACAAACTAGGCGT	60.802	20	GCAGGATGAAAACAAGGGAA	60.051	20	262	55	316	TGCGAAAACAAACTAGGCGT	60.802	20	GGAAGTACTCCGGACGATGA	60.073	20	180	55	234	TGCGAAAACAAACTAGGCGT	60.802	20	GGAATGGTGAGGAACAAGGA	59.903	20	246	55	300
c35041_g2_i1	1	p1	(A)11	11	359	369	TGCCTTTTGAGCAACATCTG	59.988	20	GCTTATTTCCCTGCGTCTGA	60.352	20	168	293	460	TGAGCAACATCTGGAAGACG	59.984	20	GCTTATTTCCCTGCGTCTGA	60.352	20	161	300	460	ACTTCCCAAACCTGCCTTTT	59.976	20	GCTTATTTCCCTGCGTCTGA	60.352	20	180	281	460
c16900_g1_i1	1	p2	(CT)8	16	270	285	TGCCTTTTCCCCCTACTTCT	60.068	20	AATGTCTGCCTGCCACTCTT	59.874	20	162	223	384	CTGCCTTTTCCCCCTACTTC	60.068	20	AATGTCTGCCTGCCACTCTT	59.874	20	163	222	384	TGCCTTTTCCCCCTACTTCT	60.068	20	GCCCAGACCTCTTCAATGTC	59.661	20	176	223	398
c36628_g1_i1	1	p1	(A)11	11	117	127	TGCCTTTCCGAGATAACAAA	58.361	20	ACTCCGGTACTGGTGCATTC	59.997	20	149	49	197	TGCCTTTCCGAGATAACAAA	58.361	20	CTCCGGTACTGGTGCATTCT	60.134	20	148	49	196	GCCTTTCCGAGATAACAAACA	59.215	21	ACTCCGGTACTGGTGCATTC	59.997	20	148	50	197
c25277_g1_i1	1	p2	(AT)7	14	319	332	TGCCTTGGTGGTCTTTTACC	59.971	20	AGGGTTTTGGACTTGTGTGC	60.012	20	174	252	425	TGCCTTGGTGGTCTTTTACC	59.971	20	CCCTTGGACGTTTCATCACT	59.966	20	106	252	357	TGCCTTGGTGGTCTTTTACC	59.971	20	TTTGGACTTGTGTGCAAAGC	59.888	20	169	252	420
c52185_g1_i1	1	p1	(A)10	10	50	59	TGCCTGCCATATTCAAAGTG	59.688	20	CCTAATTCCATCCCTCCGTT	60.145	20	209	19	227	AAGTGTAAAACTTGCCTGCCA	59.799	21	CCTAATTCCATCCCTCCGTT	60.145	20	221	7	227	TGCCTGCCATATTCAAAGTG	59.688	20	TGGTCGCTAGGAGATTTGAGA	59.963	21	142	19	160
c55303_g1_i1	1	p2	(AG)8	16	80	95	TGCCTGCAATCTTTCACCTT	60.776	20	GCTGTGTGGACCCTGATTTT	59.973	20	139	0	138	CTGCTACCTCGTTTTGCTCA	59.22	20	GCTGTGTGGACCCTGATTTT	59.973	20	118	21	138	CTGCTACCTCGTTTTGCTCA	59.22	20	CAAACTCAACGTGCAAGGAA	59.881	20	241	21	261
c13117_g1_i1	1	p1	(T)10	10	121	130	TGCCTCGTCTTTCAACTCCT	59.989	20	AACACATGGAGGAGACCTCG	60.112	20	136	81	216	CTGCCTCGTCTTTCAACTCC	59.989	20	AACACATGGAGGAGACCTCG	60.112	20	137	80	216	CTGCCTCGTCTTTCAACTCC	59.989	20	AGGTCCCAAAGCAGCTACAA	59.875	20	264	80	343
c26916_g1_i2	1	p1	(A)10	10	263	272	TGCCTCACAATCTCACTTCG	59.984	20	CTGGGGGTCATAATGGTTTG	60.044	20	157	154	310	TGCCTCACAATCTCACTTCG	59.984	20	TCTTTCCATTTGGCTGGTTC	60.051	20	213	154	366	GCCTTCGGATTAAGGAGGAC	60.039	20	CTGGGGGTCATAATGGTTTG	60.044	20	244	67	310
c13531_g1_i1	1	p2	(AG)7	14	27	40	TGCCTATGCTTTGACAAATATCC	60.338	23	AAGTGGGAGAGGAAGGGAGA	60.186	20	222	1	222	TGCCTATGCTTTGACAAATATCC	60.338	23	AAAGTGGGAGAGGAAGGGAG	59.671	20	223	1	223	TGCCTATGCTTTGACAAATATCC	60.338	23	ATCCCACAATGGTTTGGATG	60.439	20	273	1	273
c33292_g2_i1	1	p2	(GT)6	12	356	367	TGCCGTTCACAATTCAAAAA	60.088	20	AGGCCATAACCAACCAATGA	60.192	20	136	302	437	TTGCCGTTCACAATTCAAAA	60.088	20	AGGCCATAACCAACCAATGA	60.192	20	137	301	437	TCTATGAAACACCGTGCCAA	60.111	20	AGGCCATAACCAACCAATGA	60.192	20	198	240	437
c33292_g2_i1	2	p1	(T)10	10	492	501	TGCCGTTCACAATTCAAAAA	60.088	20	GGCAAAGATACGAAGTCCTGA	59.326	21	233	302	534	TTGCCGTTCACAATTCAAAA	60.088	20	GGCAAAGATACGAAGTCCTGA	59.326	21	234	301	534	CCAATCCCACAAAATCCTTG	60.162	20	GGCAAAGATACGAAGTCCTGA	59.326	21	271	264	534
c40408_g1_i1	1	p2	(AG)7	14	2059	2072	TGCCGATATAGGAATCAGCC	60.023	20	GGGCTTGTGATATTCTTCGC	59.674	20	114	1986	2099	GCTGGATTCCTCGGTATTGA	60.036	20	GGGCTTGTGATATTCTTCGC	59.674	20	191	1909	2099	CCTTCATAGCGAATTTCGGA	60.167	20	GGGCTTGTGATATTCTTCGC	59.674	20	157	1943	2099
c33603_g1_i1	2	p2	(GA)6	12	789	800	TGCCCTGATCTGGGTTAGAC	60.073	20	GCGCTCTCCTCTTCGCTC	61.515	18	200	622	821	CTGCCCTGATCTGGGTTAGA	60.21	20	GCGCTCTCCTCTTCGCTC	61.515	18	201	621	821	GGGAGAATTGGAAGACGACC	60.832	20	GCGCTCTCCTCTTCGCTC	61.515	18	262	560	821
c18971_g1_i1	1	p3	(GGC)5	15	179	193	TGCCCCTATGGAGAGAATTG	60.029	20	CCCACTTGTTGCAAATCCTT	59.971	20	235	88	322	GAAGAATCGAGAGAGCGTGG	60.096	20	CCCACTTGTTGCAAATCCTT	59.971	20	191	132	322	TATAAGTTTGGGGCCTGGTG	59.817	20	CCCACTTGTTGCAAATCCTT	59.971	20	170	153	322
c23693_g1_i1	2	p2	(GC)7	14	1171	1184	TGCCCCCAAGATGTACTAGG	59.948	20	TTTTGACGAAATGCAATCCA	60.051	20	140	1084	1223	TTAGATTTGCCCCCAAGATG	59.894	20	TTTTGACGAAATGCAATCCA	60.051	20	147	1077	1223	CTGGTGCTTTGAGTTTGGGT	60.149	20	TTTTGACGAAATGCAATCCA	60.051	20	197	1027	1223
c58958_g1_i1	1	p1	(A)10	10	291	300	TGCCCATTTAGGTTAGGTGC	59.96	20	CATAGGTCTGCTTTTGGCCT	59.336	20	246	180	425	CCCATTTAGGTTAGGTGCCA	59.817	20	CATAGGTCTGCTTTTGGCCT	59.336	20	244	182	425	TAGCCTGACAAAAGGTTCGG	60.241	20	CATAGGTCTGCTTTTGGCCT	59.336	20	277	149	425
c64199_g1_i1	1	p2	(GA)7	14	211	224	TGCCCATGCTCATCTAAGAA	59.375	20	GCACATTTCATCCATCATGC	59.897	20	107	177	283	CATGCCCATGCTCATCTAAG	59.251	20	GCACATTTCATCCATCATGC	59.897	20	109	175	283	ACATGCCCATGCTCATCTAA	59.105	20	GCACATTTCATCCATCATGC	59.897	20	110	174	283
c28026_g1_i1	1	p1	(T)16	16	165	180	TGCCCACTTTTCTTCGACTT	59.853	20	TCGATTTTGATTTAACCCGC	59.907	20	276	42	317	TTGCCCACTTTTCTTCGACT	59.853	20	TCGATTTTGATTTAACCCGC	59.907	20	277	41	317	CTTGCCCACTTTTCTTCGAC	59.853	20	TCGATTTTGATTTAACCCGC	59.907	20	278	40	317
c39927_g1_i1	1	p3	(AGA)6	18	1626	1643	TGCCCACTATCACAATCCAA	59.924	20	GCGAAAAGGAAATCAATCCA	60.016	20	278	1425	1702	ATGTGTTCAATCTGCGGTCA	60.12	20	GCGAAAAGGAAATCAATCCA	60.016	20	220	1483	1702	CAGTTACCATGTCCGAGCCT	60.134	20	GCGAAAAGGAAATCAATCCA	60.016	20	202	1501	1702
c21902_g1_i1	1	p1	(T)10	10	143	152	TGCCATTAGTGTGGTGGAGA	60.112	20	AAATGCAACCTCAACTTGCC	60.118	20	206	0	205	ATTTTAGTGAACCGGCCCTT	59.835	20	AAATGCAACCTCAACTTGCC	60.118	20	154	52	205	TGCCATTAGTGTGGTGGAGA	60.112	20	TGGACCTCCTCTTCAAATGC	60.195	20	220	0	219
c14115_g1_i1	1	p1	(A)10	10	473	482	TGCCATGAAAGGGAAAACTC	60.051	20	GTCGTCCACGACTACGACAG	59.336	20	267	264	530	TTTGCCATGAAAGGGAAAAC	59.916	20	GTCGTCCACGACTACGACAG	59.336	20	269	262	530	AGGGAAAACTCGACCACTCA	59.697	20	GTCGTCCACGACTACGACAG	59.336	20	258	273	530
c42002_g2_i1	1	p2	(GA)6	12	3352	3363	TGCCAGTTGTTTTGGGTACA	60.004	20	TGTTTACCCTTATTTCTTCTCTCTCTG	59.769	27	259	3135	3393	AGAACTGCAGAGCCTTGGAA	60.134	20	TGTTTACCCTTATTTCTTCTCTCTCTG	59.769	27	150	3244	3393	TTTTGCCAGTTGTTTTGGGT	60.378	20	TGTTTACCCTTATTTCTTCTCTCTCTG	59.769	27	262	3132	3393
c65198_g1_i1	1	p2	(GA)7	14	272	285	TGCCAGTGCAGCTAACAATC	60.019	20	CAATCCCAAGACCCTAGCTATAA	58.725	23	176	140	315	GCCAGTGCAGCTAACAATCA	60.019	20	CAATCCCAAGACCCTAGCTATAA	58.725	23	175	141	315	CCCAAAAGATGGCTGGATAA	59.894	20	CAATCCCAAGACCCTAGCTATAA	58.725	23	106	210	315
c9102_g1_i1	1	p1	(T)10	10	334	343	TGCCAGTCCTTTTCTGCTTT	59.993	20	AAGAAAATGCCTCTCCACCA	59.67	20	214	172	385	TGCCAGTCCTTTTCTGCTTT	59.993	20	AGGGGAAGAAAATGCCTCTC	59.651	20	219	172	390	TGCCAGTCCTTTTCTGCTTT	59.993	20	TATTTGTGTCCCCATCACCC	60.439	20	242	172	413
c39535_g4_i1	1	p2	(TA)8	16	296	311	TGCCAGCATGATCTGGTAAG	59.823	20	TGCGTTGTAGCAGTACTCGG	60.073	20	242	222	463	TTAATTTCCAACAGAGGCCG	60.067	20	AAAGTGGTCAGCCTTCAAGC	59.478	20	276	108	383	TTAATTTCCAACAGAGGCCG	60.067	20	CTTCAAGCGGAATGTAGGCT	59.476	20	264	108	371
c47541_g1_i1	1	p2	(AC)7	14	266	279	TGCCAGCAAGGATTACTGTG	59.864	20	CCTCTGCTGATTGTCAGTGGT	60.314	21	222	96	317	TGCCAGCAAGGATTACTGTG	59.864	20	CGTCCTCTGCTGATTGTCAGT	60.46	21	225	96	320	GTGTCGGAATTTGGGAACAT	59.653	20	CCTCTGCTGATTGTCAGTGGT	60.314	21	205	113	317
c37292_g2_i1	2	p5	(TGAGT)5	25	3022	3046	TGCCAGATTGGAACATTTGA	60.049	20	CATCTCATCTTCTCTCACCTAATCA	58.927	25	217	2966	3182	TGAAGCACTTAGGGTGGGTT	59.592	20	CATCTCATCTTCTCTCACCTAATCA	58.927	25	194	2989	3182	TGCCAGATTGGAACATTTGA	60.049	20	TCATCTCATCTTCTCTCACCTAATCA	60.608	26	218	2966	3183
c18932_g1_i1	1	p2	(GA)6	12	636	647	TGCCACTAACCACAAAACCA	60.004	20	CCGAATTCTCCTTCCAAGTC	58.715	20	265	407	671	TGCCACTAACCACAAAACCA	60.004	20	CCGAATTCTCCTTCCAAGTCT	59.699	21	265	407	671	ACCTCTCTCCTTCTTCCCCA	60.186	20	CCGAATTCTCCTTCCAAGTC	58.715	20	184	488	671
c54049_g1_i1	1	p1	(A)10	10	202	211	TGCCAAACGATTTTGTTGAA	60.088	20	TGCGTCATAATTGCTAACTTGG	60.15	22	228	18	245	CTGCCAAACGATTTTGTTGA	59.706	20	TGCGTCATAATTGCTAACTTGG	60.15	22	229	17	245	TGCCAAACGATTTTGTTGAA	60.088	20	CAACCAACTTGTATTTTGCGTC	59.558	22	244	18	261
c16595_g1_i1	1	p2	(TC)6	12	92	103	TGCATTTGTCTCCCAGATTG	59.648	20	CGGCAAGTGTAGACGTGAAA	59.904	20	230	10	239	AGCTTTGCATTTGTCTCCCA	60.776	20	CGGCAAGTGTAGACGTGAAA	59.904	20	235	5	239	GCTTTGCATTTGTCTCCCAG	60.776	20	CGGCAAGTGTAGACGTGAAA	59.904	20	234	6	239
c42213_g1_i3	1	p1	(T)11	11	451	461	TGCATTTGCTGTCAGACTTG	58.571	20	TGGGGCAAGAATTCAGCTAC	60.214	20	176	369	544	TGCATTTGCTGTCAGACTTG	58.571	20	TGACTGGGTTTGCTTGTACG	59.758	20	256	369	624	TGCATTTGCTGTCAGACTTG	58.571	20	GGGTTTGCTTGTACGGAGAG	59.734	20	251	369	619
c29908_g1_i1	1	p1	(A)10	10	115	124	TGCATTTCCGATCAATTTCA	60.012	20	GAGAGGCATATTCGGTGGAA	60.036	20	100	56	155	TGCATTTCCGATCAATTTCA	60.012	20	ACCTTTGGGCTCCTTACGAT	59.962	20	275	56	330	TGCATTTCCGATCAATTTCA	60.012	20	ACCATCATTACCAGGCCAAG	59.813	20	220	56	275
c21401_g1_i1	2	p1	(T)11	11	249	259	TGCATTGTCCTTCGATTTGA	60.197	20	TCCCAGAAACTACCACCAAGA	59.578	21	260	26	285	TGCATTGTCCTTCGATTTGA	60.197	20	TTTCCCAGAAACTACCACCAA	59.457	21	262	26	287	CCGCATGACATAAACAAGGA	59.542	20	TCCCAGAAACTACCACCAAGA	59.578	21	191	95	285
c31324_g3_i1	1	p1	(T)11	11	494	504	TGCATTGTCAGTTGCTTTCC	59.847	20	AATTAACATTGCCCAGCCAG	59.96	20	169	392	560	ACTTCAAGCCTGATGCCCTA	59.836	20	AATTAACATTGCCCAGCCAG	59.96	20	143	418	560	TTCCCTTGCATTGTCAGTTG	59.691	20	AATTAACATTGCCCAGCCAG	59.96	20	175	386	560
c40305_g1_i1	1	p1	(A)10	10	156	165	TGCATTGAGTTGACGACAAAG	59.896	21	GAACGTCCTTGACCTCTCCA	60.238	20	198	11	208	TGCATTGAGTTGACGACAAAG	59.896	21	TGAACGTCCTTGACCTCTCC	60.238	20	199	11	209	TGCATTGAGTTGACGACAAAG	59.896	21	AACGTCCTTGACCTCTCCAA	59.697	20	197	11	207
c33401_g1_i2	1	p1	(A)10	10	208	217	TGCATTCCTTGCATTTTTCA	60.193	20	ACCTTTCTCGTGCCTTCTCA	59.989	20	243	5	247	TGCATTCCTTGCATTTTTCA	60.193	20	CCTTTCTCGTGCCTTCTCAT	59.43	20	242	5	246	CAAGTCTGGAAGAAAGGGGG	60.977	20	ACCTTTCTCGTGCCTTCTCA	59.989	20	113	135	247
c37627_g1_i1	1	p2	(GA)6	12	142	153	TGCATTAACCTTCTCTGTTTTATAGG	59.231	26	TGCATTTATGTGCCTTTGGT	59.041	20	211	0	210	TGCATTAACCTTCTCTGTTTTATAGG	59.231	26	CATGTCATGCATTTATGTGCC	59.831	21	218	0	217	CCATAATGCCTAGATAGTTAAGGTGTC	59.77	27	TGCATTTATGTGCCTTTGGT	59.041	20	154	57	210
c34540_g5_i1	2	p3	(ATT)5	15	223	237	TGCATGGGTAACCAGCTATG	59.566	20	GGGAACCCAAGTGGCTCTAT	60.328	20	218	149	366	CTTGGGGACACTCCATCCTA	59.92	20	CTATTACTTCGCCCCCAAGG	60.802	20	245	64	308	CTTGGGGACACTCCATCCTA	59.92	20	TCTATTACTTCGCCCCCAAG	59.178	20	246	64	309
c30089_g1_i2	1	p2	(CT)6	12	378	389	TGCATGGGATCGATGAGTAA	60.033	20	ACACCAGCTAGAATGCCCAG	60.277	20	247	175	421	TGCATGGGATCGATGAGTAA	60.033	20	CACCAGCTAGAATGCCCAGT	60.277	20	246	175	420	AAAAGAAGCAAGTGCATGGG	60.249	20	ACACCAGCTAGAATGCCCAG	60.277	20	259	163	421
c27776_g1_i1	1	p3	(TAC)7	21	481	501	TGCATGGGATACTGCGATTA	60.058	20	CCCTTCTGGAGAAACAGCAG	59.982	20	124	441	564	TGAGGATGAGCATAGCATCG	59.931	20	CCCTTCTGGAGAAACAGCAG	59.982	20	250	315	564	GTAAAGGAGGCGATTAGGGG	59.924	20	CCCTTCTGGAGAAACAGCAG	59.982	20	222	343	564
c34136_g2_i1	2	p2	(TG)7	14	361	374	TGCATGGACTGGAAATTGAA	60.049	20	TTCTTCTTCCTCCTTTGCCA	59.926	20	279	147	425	GGAAATTGAAGGGAAACCGT	60.166	20	TTCTTCTTCCTCCTTTGCCA	59.926	20	269	157	425	GAAACCGTACATTTGCTGGG	60.365	20	TTCTTCTTCCTCCTTTGCCA	59.926	20	257	169	425
c7256_g1_i1	1	p2	(AG)7	14	173	186	TGCATGCCAAACTCGTCTTA	60.401	20	TTCAATCCAAACCAACACACA	59.849	21	118	99	216	GGCATATGGGGTAAATTCCA	59.484	20	TTCAATCCAAACCAACACACA	59.849	21	188	29	216	ATGCATGCCAAACTCGTCTT	60.667	20	TTCAATCCAAACCAACACACA	59.849	21	119	98	216
c41628_g1_i1	1	p1	(T)10	10	124	133	TGCATGCATTCATCACAAAA	59.648	20	GGCTCTTGAGCAATCAAAGG	59.955	20	230	87	316	TGCATGCATTCATCACAAAA	59.648	20	TGAACCAAGCTTGCAAAATG	59.849	20	158	87	244	TGCATGCATTCATCACAAAA	59.648	20	AAGCTTGCAAAATGTTTCGG	60.244	20	152	87	238
c26607_g1_i2	1	p2	(TC)6	12	113	124	TGCATCGAATTTCAAAACCTC	60.067	21	CAGCACCAAGGCTAAGAAGG	60.008	20	141	58	198	TGCATCGAATTTCAAAACCTC	60.067	21	CCAGCACCAAGGCTAAGAAG	60.008	20	142	58	199	TGCATCGAATTTCAAAACCTC	60.067	21	TCAAAATCCATGAACCAGCA	60.049	20	156	58	213
c26313_g1_i1	1	p1	(T)10	10	89	98	TGCATCAGCCACTATTCACTTT	59.775	22	GATCCCACTCCATTTCTCCA	59.862	20	163	47	209	TGCATCAGCCACTATTCACTTT	59.775	22	CATCACCAACCTCTGCTTCA	59.831	20	254	47	300	TGCATCAGCCACTATTCACTTT	59.775	22	TCATCATCACCAACCTCTGC	59.637	20	258	47	304
c41011_g2_i1	1	p1	(T)11	11	180	190	TGCATATCGTTTTTCTCCCA	59.112	20	AGAGGATGCGACTTGAGCAT	59.981	20	207	124	330	TCGCATTAGCATTTGTGGAA	60.215	20	TGAAAGACCTTGAGCACCGT	60.833	20	259	33	291	TTCGCATTAGCATTTGTGGA	60.215	20	TGAAAGACCTTGAGCACCGT	60.833	20	260	32	291
c22608_g1_i1	1	p1	(A)11	11	71	81	TGCATAATCAAATGCAAGCG	60.751	20	TCCTTCTATGGGTACTGCCG	60.088	20	160	4	163	TGCATAATCAAATGCAAGCG	60.751	20	ATGTTGATTAGGCCAGCCAG	60.096	20	275	4	278	TGCATAATCAAATGCAAGCG	60.751	20	CATCAGCATTGCCTTTTCAA	59.809	20	248	4	251
c27956_g1_i1	2	p2	(AG)6	12	1145	1156	TGCATAAAACCTTCACGCTG	59.872	20	CAAACTTTCCTTGTATCTTTTGAAG	57.765	25	244	955	1198	AAACACCGATTCCATGAAGG	59.79	20	CAAACTTTCCTTGTATCTTTTGAAG	57.765	25	161	1038	1198	TGCATAAAACCTTCACGCTG	59.872	20	CAAACTTTCCTTGTATCTTTTGAAGAA	60.386	27	244	955	1198
c16517_g1_i1	1	p1	(T)17	17	133	149	TGCAGTGTGGGCTACAAGAG	60.049	20	CATGGTTGCTTGAATGTGCT	59.722	20	260	0	259	TGTGAGATGCCCATTTTGAA	60.049	20	CATGGTTGCTTGAATGTGCT	59.722	20	230	30	259	TGCAGTGTGGGCTACAAGAG	60.049	20	ACATGGTTGCTTGAATGTGC	59.577	20	261	0	260
c37374_g2_i1	1	p2	(TC)7	14	2200	2213	TGCAGGAATTGTCCAGATGA	60.201	20	TGGTCCAAGTTGATCCAAGA	59.059	20	250	2021	2270	TGCAGGAATTGTCCAGATGA	60.201	20	GTGGTCCAAGTTGATCCAAGA	59.958	21	251	2021	2271	TGCAGGAATTGTCCAGATGA	60.201	20	TGGTCCAAGTTGATCCAAGAA	60.48	21	250	2021	2270
c38592_g2_i1	1	p3	(CCT)5	15	1292	1306	TGCAGCTGATCATTCTCCTG	60.096	20	TCCACACTCCATCGTTGAAA	60.088	20	230	1142	1371	TGCAGCTGATCATTCTCCTG	60.096	20	TTTTCCACCATCTTCTCGCT	59.813	20	257	1142	1398	TGCAGCTGATCATTCTCCTG	60.096	20	CTTTTCCACCATCTTCTCGC	59.813	20	258	1142	1399
c16284_g1_i1	2	p1	(T)15	15	257	271	TGCAGCTCTTTTCTTCGGTT	60.132	20	CCTCTCTGTGTTCGTGCGTA	60.049	20	198	168	365	TTGCAGCTCTTTTCTTCGGT	60.132	20	CCTCTCTGTGTTCGTGCGTA	60.049	20	199	167	365	GCCAATCAAGCCAAGATAGC	59.813	20	CCTCTCTGTGTTCGTGCGTA	60.049	20	221	145	365
c34594_g2_i1	1	p4	(AAAG)5	20	1398	1417	TGCAGCCTTGACCTTTCTTT	59.993	20	TTTGTAGCCTTTCGGTGCTT	59.883	20	209	1256	1464	TGCAGCCTTGACCTTTCTTT	59.993	20	TTTTGTAGCCTTTCGGTGCT	59.883	20	210	1256	1465	TTGCAGCCTTGACCTTTCTT	59.993	20	TTTGTAGCCTTTCGGTGCTT	59.883	20	210	1255	1464
c41041_g3_i1	1	p2	(AG)7	14	314	327	TGCAGCACGCTTACTGGTAG	60.217	20	AGGTCTGTTGGGCCCTTACT	59.994	20	257	148	404	TGCAGCACGCTTACTGGTAG	60.217	20	CATCTCCTTGGACTTGGCAT	60.073	20	212	148	359	AGCTACCCAGCTGCTTCAGA	60.299	20	AGGTCTGTTGGGCCCTTACT	59.994	20	201	204	404
c37637_g1_i3	1	p2	(AG)6	12	60	71	TGCAGATTGGTCATCTGAGAG	58.972	21	AAAGTTATTTGTGGCGGTGC	60.003	20	194	7	200	TGCAGATTGGTCATCTGAGAG	58.972	21	TACGGATGGGAATAGGCTTG	59.916	20	153	7	159	TGCAGATTGGTCATCTGAGAG	58.972	21	CTGCAAAGGAGAAGGTACGG	59.869	20	168	7	174
c61582_g1_i1	1	c	(GT)6gagaaactgaaaagaggtagaggaaatgtac(GT)6	55	215	269	TGCAGAGGCTTTTTATTTGGA	59.84	21	CATTTCCTCTACCTCTTTTCAGTT	57.288	24	134	163	296	TGCAGAGGCTTTTTATTTGGA	59.84	21	ACATTTCCTCTACCTCTTTTCAGTT	58.075	25	135	163	297	CATCATTAGGATGCAGAGGCT	59.307	21	CATTTCCTCTACCTCTTTTCAGTT	57.288	24	145	152	296
c22625_g1_i1	1	p2	(GA)9	18	326	343	TGCAGAGGAAATGCAAGATG	59.948	20	ATGAGATCGTCAGCCTCTCC	59.364	20	155	294	448	CAGCAAAGCCATTTTTGGTT	60.11	20	ATGAGATCGTCAGCCTCTCC	59.364	20	209	240	448	AGTGTTGTGGGAGGGAAATG	59.82	20	ATGAGATCGTCAGCCTCTCC	59.364	20	233	216	448
c38965_g1_i1	1	p2	(CT)8	16	71	86	TGCAGAGCTCTCTCTTTCTCG	60.164	21	TCTTCACCTTGAATGCCACA	60.24	20	232	36	267	TGCAGAGCTCTCTCTTTCTCG	60.164	21	GCTCGAGATCTGCTTCCTCA	60.79	20	180	36	215	TGCAGAGCTCTCTCTTTCTCG	60.164	21	TTTGGATTTGTCGTCTTCACC	59.963	21	245	36	280
c28220_g1_i6	2	p3	(TAT)5	15	1108	1122	TGCAGACAAGTTGTTGGTGA	58.839	20	GAGCGTCCTCTTTGTCCTTG	59.989	20	220	1065	1284	TGCAGACAAGTTGTTGGTGA	58.839	20	GAAGAACAAGGTGGAGCGTC	59.851	20	233	1065	1297	TGCAGACAAGTTGTTGGTGAA	60.331	21	GAGCGTCCTCTTTGTCCTTG	59.989	20	220	1065	1284
c33534_g1_i1	1	p3	(TTA)5	15	1565	1579	TGCACTTCGTTTCATCTCCA	60.39	20	TGTCGGTGATCTCAATTCACTT	59.598	22	182	1428	1609	TTTCCCTTTCTTGGGACACA	60.465	20	TGTCGGTGATCTCAATTCACTT	59.598	22	143	1467	1609	TTGGGACACATTCAAGATCG	59.496	20	TGTCGGTGATCTCAATTCACTT	59.598	22	133	1477	1609
c37710_g1_i1	1	p2	(AT)6	12	65	76	TGCACTCAGGGTAATGATGAA	59.138	21	AAACAGATGAATTGCAGGGC	60.081	20	228	27	254	TTGCACTCAGGGTAATGATGA	59.138	21	AAACAGATGAATTGCAGGGC	60.081	20	229	26	254	TGCACTCAGGGTAATGATGAA	59.138	21	GCAGGGCTTGTAAAGTCAGG	59.875	20	215	27	241
c47381_g1_i1	1	p1	(T)12	12	230	241	TGCACAATACTTCGCAAAATC	58.832	21	GAAGCTTTCAGCTAACAGGGA	58.732	21	237	110	346	GCACAATACTTCGCAAAATCTG	59.785	22	GAAGCTTTCAGCTAACAGGGA	58.732	21	236	111	346	TGCACAATACTTCGCAAAATC	58.832	21	AGAAGCTTTCAGCTAACAGGGA	59.674	22	238	110	347
c34175_g1_i1	1	p1	(A)10	10	117	126	TGCAATTTCATCAGTTTGGG	59.518	20	GATGCCCATAGGTGTTCGAC	60.348	20	213	63	275	TGCAATTTCATCAGTTTGGG	59.518	20	TGTGGGTATATTGGCTCGTG	59.42	20	109	63	171	TGCAATTTCATCAGTTTGGG	59.518	20	GCGGTCTGTTTTGTTGGGTA	60.924	20	179	63	241
c9287_g1_i1	2	p3	(AGC)5	15	141	155	TGCAATTGTAATGCAAATCCTT	59.499	22	GGGAAGAAGAATCATGGCAA	60.014	20	128	54	181	TTGCAATTGTAATGCAAATCCT	59.499	22	GGGAAGAAGAATCATGGCAA	60.014	20	129	53	181	TTGCAATTGTAATGCAAATCCT	59.499	22	CTTGCGGAAAGAGTTGAAGG	59.986	20	205	53	257
c30555_g1_i1	1	p1	(A)13	13	994	1006	TGCAATCTTTCCCTGCTTCT	59.955	20	TATGTCACCCTTCCACCCTC	59.779	20	202	921	1122	ATGCAGGAGGAAGCAAAGAA	59.955	20	TATGTCACCCTTCCACCCTC	59.779	20	169	954	1122	AATGCAGGAGGAAGCAAAGA	59.955	20	TATGTCACCCTTCCACCCTC	59.779	20	170	953	1122
c54846_g1_i1	1	p3	(TCA)7	21	543	563	TGCAAGCCTTTTAGCAATGA	59.585	20	AGCTCCTCTCATGAAGCCAA	60.096	20	237	445	681	GTCATCATCTTCATCGCTGC	59.358	20	AGCTCCTCTCATGAAGCCAA	60.096	20	180	502	681	TCGTCATCATCTTCATCGCT	59.353	20	AGCTCCTCTCATGAAGCCAA	60.096	20	182	500	681
c24975_g2_i2	1	c	(TG)6ccgaaccatgctatattttctggaaatttccagccgtatgatgctatgtttttggattccagcc(GT)6	88	147	234	TGCAAGCCGATTCTGTGTAG	60.011	20	CACACGGATGGAAATCACAG	59.96	20	243	44	286	TGCAAGCCGATTCTGTGTAG	60.011	20	CGGCTGGAAATTAACAGGAA	60.067	20	274	44	317	TGCAAGCCGATTCTGTGTAG	60.011	20	ACACACGGATGGAAATCACA	59.812	20	244	44	287
c28389_g1_i1	1	p1	(A)10	10	64	73	TGCAAGAAACCGAACAATCA	60.234	20	CCTTGGCACGTTCTAAGCAT	60.27	20	212	27	238	TGCAAGAAACCGAACAATCA	60.234	20	TTCTAGGTGGTCTTGCAGCC	60.397	20	109	27	135	TGCAAGAAACCGAACAATCA	60.234	20	GTATGCGCGCCTATAGCACT	60.413	20	254	27	280
c22165_g1_i1	1	p1	(T)13	13	379	391	TGCAACATCCAACGAGGTAA	60.111	20	CTTTATCTTCTCCCTCGCCA	59.406	20	133	288	420	CTGCAACATCCAACGAGGTA	59.716	20	CTTTATCTTCTCCCTCGCCA	59.406	20	134	287	420	TGCAACATCCAACGAGGTAA	60.111	20	TTATCTTCTCCCTCGCCATC	59.224	20	131	288	418
c27097_g1_i2	1	p2	(TC)6	12	242	253	TGCAACAGCACATCAGATCA	59.986	20	TGCTAGAGAGAGAACGGGGA	60.088	20	173	106	278	TGCAACAGCACATCAGATCA	59.986	20	GTTGGGTGGTGTGGACTCTT	59.859	20	230	106	335	ACCTTCACATACCCAACCCA	60.088	20	TGCTAGAGAGAGAACGGGGA	60.088	20	233	46	278
c39499_g1_i1	2	p1	(T)10	10	227	236	TGCAAATTGATGAGGAAGCA	60.343	20	GGCTACAACCCGACTTGAGA	60.255	20	183	196	378	CTGAATGCTGCAAACTGCAC	60.606	20	CGAACAAACAAAGATCGGGT	59.971	20	199	92	290	CTGAATGCTGCAAACTGCAC	60.606	20	ACCCGAACAAACAAAGATCG	59.971	20	202	92	293
c37533_g1_i1	1	p3	(CAT)5	15	653	667	TGCAAATTCAAGAACACATGC	59.727	21	GCATGTTCGTCAAGGGCTAT	60.103	20	211	512	722	AATTCCGGCCAGATTTAAGA	58.647	20	GCATGTTCGTCAAGGGCTAT	60.103	20	274	449	722	GAATTCCGGCCAGATTTAAG	58.647	20	GCATGTTCGTCAAGGGCTAT	60.103	20	275	448	722
c43500_g1_i1	1	p2	(GA)6	12	214	225	TGCAAATGCGAACAAACCTA	60.251	20	TGGAGATCATCTGGATAGTTGC	59.154	22	107	190	296	ATGTGCAAATGCGAACAAAC	59.596	20	TGGAGATCATCTGGATAGTTGC	59.154	22	110	187	296	TGCAAATGCGAACAAACCTA	60.251	20	TGGAGATCATCTGGATAGTTGCT	60.11	23	107	190	296
c53247_g1_i1	1	p1	(A)17	17	215	231	TGCAAATGCCACATTCAGAT	60.08	20	GCTTCTCTTTCTTTCCTTTCCTG	60.011	23	240	34	273	GTGCAAATGCCACATTCAGA	60.675	20	GCTTCTCTTTCTTTCCTTTCCTG	60.011	23	241	33	273	TTCTTACCTCCATCGTGCAA	59.272	20	GCTTCTCTTTCTTTCCTTTCCTG	60.011	23	255	19	273
c26552_g1_i1	1	p1	(T)12	12	183	194	TGCAAAGTGATCTTTGGCAG	59.988	20	TCATGCCACGGAGTAAATGA	60.073	20	218	11	228	TGCAAAGTGATCTTTGGCAG	59.988	20	CATCACCAAATTCATGCCAC	59.781	20	229	11	239	GGATGATGCTTGCAAAGTGA	59.805	20	TCATGCCACGGAGTAAATGA	60.073	20	228	1	228
c24723_g1_i1	1	p2	(AG)7	14	71	84	TGCAAAGTGAGCGCTAAAAA	59.764	20	AATTGAAAGAAGAGGGGCGT	60.074	20	193	45	237	TGCAAAGTGAGCGCTAAAAA	59.764	20	ATTGAAAGAAGAGGGGCGTT	60.074	20	192	45	236	TGCAAAGTGAGCGCTAAAAA	59.764	20	AAAGAAGAGGGGCGTTTGAT	60.074	20	188	45	232
c25377_g1_i1	1	p3	(TCT)5	15	735	749	TGCAAAGTCGTCATTGCTGT	60.459	20	TTGCAATTTGTGCTTTCAGC	59.999	20	261	669	929	GCAAAGTCGTCATTGCTGTG	60.459	20	TTGCAATTTGTGCTTTCAGC	59.999	20	260	670	929	TCTGTATTGGGTTTCCACTGC	59.985	21	TTGCAATTTGTGCTTTCAGC	59.999	20	231	699	929
c26962_g2_i1	1	p1	(T)10	10	187	196	TGCAAACCCAGAAACATGAC	59.547	20	GTTCCAAGAGGAGCAAGACG	59.989	20	230	127	356	GCAAACCCAGAAACATGACA	59.547	20	GTTCCAAGAGGAGCAAGACG	59.989	20	229	128	356	TGCAAACCCAGAAACATGAC	59.547	20	TCCATGGAAGGGTACCAAAA	60.162	20	259	127	385
c42320_g1_i1	1	p3	(AGA)5	15	1930	1944	TGATTTTGACGCTTGTTGGA	60.234	20	ACCCATCTTTCAATTGCAGC	60.081	20	182	1798	1979	GTGAAAGAAATGCGGTTGCT	60.257	20	ACCCATCTTTCAATTGCAGC	60.081	20	122	1858	1979	TTTGACGCTTGTTGGACGTA	60.293	20	ACCCATCTTTCAATTGCAGC	60.081	20	178	1802	1979
c7524_g1_i1	1	p2	(GA)6	12	691	702	TGATTTTAGGGCTTTGGACG	60.067	20	CCGTGCTGGTCATTTTCTTT	60.11	20	239	531	769	CGAGTCTGGGGGTGATTTTA	59.926	20	CCGTGCTGGTCATTTTCTTT	60.11	20	251	519	769	GCCAGTTAGATGCGTCCATT	60.103	20	CCGTGCTGGTCATTTTCTTT	60.11	20	163	607	769
c40533_g1_i1	1	p2	(TC)6	12	1895	1906	TGATTTGATGTTGCATGGCT	60.08	20	CCTAACACCGGATGACTGCT	60.134	20	219	1760	1978	GATTTGATGTTGCATGGCTG	60.08	20	CCTAACACCGGATGACTGCT	60.134	20	218	1761	1978	TGATTTGATGTTGCATGGCT	60.08	20	AGCCTAACACCGGATGACTG	60.134	20	221	1760	1980
c32205_g1_i1	1	p2	(TA)9	18	250	267	TGATTTGATGCAACTCGGAA	60.197	20	TGTTCGTGAGTTCTTGCTGC	60.183	20	273	36	308	CTGATTTGATGCAACTCGGA	59.799	20	TGTTCGTGAGTTCTTGCTGC	60.183	20	274	35	308	TGATTTGATGCAACTCGGAA	60.197	20	CTTGCTGCAAACCAGCTACA	60.195	20	261	36	296
c24505_g1_i1	2	p2	(TC)6	12	169	180	TGATTTCAACCCCAATCCAT	59.991	20	GCAGAATTCAAACCCCAAAA	59.916	20	218	124	341	TGATTTCAACCCCAATCCAT	59.991	20	AGTAGGCGTGGAGGAGACAA	59.867	20	107	124	230	GCTTCTCAGTCCTCCGAGTG	60.135	20	AGGAGTGCGAATTCGAGAAA	59.955	20	146	64	209
c42931_g1_i1	1	p2	(AG)7	14	122	135	TGATTGGAGAAGCTGAAGCA	59.673	20	ATCACCTGGGTGAAAACAGC	59.973	20	251	41	291	TGATTGGAGAAGCTGAAGCA	59.673	20	GTTGGAAGTTCCGGACAAAA	59.948	20	221	41	261	TGATTGGAGAAGCTGAAGCA	59.673	20	TTGGAAGTTCCGGACAAAAC	59.948	20	220	41	260
c37619_g1_i1	1	p1	(A)12	12	2689	2700	TGATTGGAATCAAGCGAGTG	59.799	20	AAGGCAAAGGCACATACACA	59.199	20	210	2537	2746	CTGACCACATTGTTGACGGT	59.441	20	AAGGCAAAGGCACATACACA	59.199	20	267	2480	2746	AGTTCCAAGAAGAAACCCGC	60.61	20	AAGGCAAAGGCACATACACA	59.199	20	159	2588	2746
c40880_g1_i1	1	p2	(AG)6	12	2498	2509	TGATTGCAGCCTTGATTCTG	59.948	20	AGAATCCCATTCCAAAAACG	58.879	20	271	2327	2597	TGATTGCAGCCTTGATTCTG	59.948	20	AAGAATCCCATTCCAAAAACG	60.17	21	272	2327	2598	ATTCACCTCCAAGGAAAGCA	59.67	20	AGAATCCCATTCCAAAAACG	58.879	20	193	2405	2597
c27131_g1_i1	2	p2	(GA)6	12	1376	1387	TGATTCACTAAGTGCCGGTG	59.716	20	TTCTTCACAGGCAAACAACG	59.881	20	141	1333	1473	TGATTCACTAAGTGCCGGTG	59.716	20	ACCCGTACTAAATGCGGATG	59.845	20	240	1333	1572	TGATTCACTAAGTGCCGGTG	59.716	20	CAATGAGAAACGGCACAAGA	59.84	20	173	1333	1505
c21750_g1_i2	1	p1	(A)10	10	677	686	TGATTCACGGCAGTTTTGAG	59.84	20	CGGTGGAATTTGTTTTGGTT	59.702	20	231	482	712	TGATTCACGGCAGTTTTGAG	59.84	20	CTCCGGTGGAATTTGTTTTG	60.336	20	234	482	715	TGATTCACGGCAGTTTTGAG	59.84	20	TGTCTCCGGTGGAATTTGTT	60.353	20	237	482	718
c39418_g1_i1	1	p2	(TC)6	12	38	49	TGATTATAATTTAAAGGTGAGCAGC	58.101	25	ATGCGTTTGAAAGGAATGGT	59.434	20	115	6	120	TGATTATAATTTAAAGGTGAGCAGC	58.101	25	CATCAGGGTCGTTTGTGTCA	60.57	20	249	6	254	TGATTATAATTTAAAGGTGAGCAGC	58.101	25	AACACTTGCATCAGGGTCGT	60.577	20	257	6	262
c41058_g1_i1	2	p3	(GGA)5	15	1729	1743	TGATTAATGAACGAACCGCA	60.073	20	CTTCTCGCTCTCCGCTCTAA	59.993	20	219	1627	1845	TGATTAATGAACGAACCGCA	60.073	20	TTCTCGCTCTCCGCTCTAAC	59.859	20	218	1627	1844	ATCGATCCTCCATTCCATCA	60.244	20	CTTCTCGCTCTCCGCTCTAA	59.993	20	266	1580	1845
c6294_g1_i1	1	p1	(A)10	10	332	341	TGATGTTCTCCTTCCCTTGG	60.042	20	TTTGACCAAGCCTTGAAACA	59.293	20	151	271	421	TTAGGACGCTGTTCCTGGAC	60.255	20	TTTGACCAAGCCTTGAAACA	59.293	20	125	297	421	TTGTCTTGGCCATTTTGATG	59.518	20	TTTGACCAAGCCTTGAAACA	59.293	20	248	174	421
c39564_g1_i3	1	p1	(T)10	10	402	411	TGATGGATTGAGGCCCTAAC	59.894	20	GCGCCAGCCTAAGAAATATG	59.838	20	118	336	453	TGATGGATTGAGGCCCTAAC	59.894	20	AGTCTCATTCGTCGGCTCAT	59.834	20	160	336	495	TGATGGATTGAGGCCCTAAC	59.894	20	TCCTCCCAAAGTCTCATTCG	60.187	20	169	336	504
c32418_g1_i1	1	p1	(A)10	10	302	311	TGATGGATGCTGAAACTTGG	59.648	20	CAACAGTTTTGTTTGTGCGG	60.187	20	280	109	388	TGATGGATGCTGAAACTTGG	59.648	20	AGTTTTGTTTGTGCGGCTTT	59.791	20	276	109	384	TGATGGATGCTGAAACTTGG	59.648	20	CATTTTTCCAGCCGTAGGAG	59.702	20	240	109	348
c39715_g1_i1	1	p3	(AAG)6	18	901	918	TGATGCTTTGGCTGTTGAAG	59.988	20	CTTGCCCGTATCCTCAAAAA	60.067	20	280	680	959	GTGATGCTTTGGCTGTTGAA	59.847	20	TTGCCCGTATCCTCAAAAAC	59.938	20	280	679	958	CAGCAATCACCGAACAAGAA	59.84	20	TTGCCCGTATCCTCAAAAAC	59.938	20	248	711	958
c12945_g2_i1	1	p1	(T)17	17	31	47	TGATGCTTGTATAGGTTGTATTACCG	60.512	26	AATTGCTTCGACCTCCACAC	60.119	20	148	2	149	GATGCTTGTATAGGTTGTATTACCG	58.211	25	AATTGCTTCGACCTCCACAC	60.119	20	147	3	149	TGATGCTTGTATAGGTTGTATTACCG	60.512	26	TAATTGCTTCGACCTCCACA	59.272	20	149	2	150
c38505_g1_i1	1	p1	(A)20	20	182	201	TGATGCCAACAGGAAAATGA	60.049	20	AAGGTGCTTAGCCGAGTTGA	60.015	20	177	142	318	TGATGCCAACAGGAAAATGA	60.049	20	AGGTGCTTAGCCGAGTTGAA	60.015	20	176	142	317	TGATGCCAACAGGAAAATGA	60.049	20	GAAGGTGCTTAGCCGAGTTG	60.015	20	178	142	319
c42370_g1_i3	1	p3	(AAG)6	18	873	890	TGATGCAGATGCAGAAAAGG	59.948	20	AAAGTGACATTGCCCACTCC	59.973	20	182	850	1031	TGATGCAGATGCAGAAAAGG	59.948	20	CAAGTCCCACATGATTGTCG	59.96	20	245	850	1094	TTTGGGATTAGTGGGATGGA	60.126	20	AAAGTGACATTGCCCACTCC	59.973	20	280	752	1031
c10989_g1_i1	1	c	(T)10aagtgtaatgtcatagaa(T)10	38	43	80	TGATGCAACTGTGTTCATGTATTT	59.451	24	TCCCTACACTCGGGTGTTTC	59.966	20	175	1	175	TGATGCAACTGTGTTCATGTATTT	59.451	24	TCAATTTCCCTACACTCGGG	59.926	20	181	1	181	TGATGCAACTGTGTTCATGTATT	58.094	23	TCCCTACACTCGGGTGTTTC	59.966	20	175	1	175
c18322_g2_i1	1	c	(T)11ctctttttccccttgtttaaccatgtgttattgtacttttcaagtctttgcctgctc(T)10	78	219	296	TGATGATCAAATGGGCAGAA	60.009	20	CTACCTTACCAAACCCCAGC	58.577	20	267	114	380	TGATGATCAAATGGGCAGAA	60.009	20	ACCTTACCAAACCCCAGCTA	58.577	20	265	114	378	GGGGAATTGAGGGTAATGGT	59.881	20	CTACCTTACCAAACCCCAGC	58.577	20	219	162	380
c11772_g1_i1	1	p1	(A)11	11	856	866	TGATGACAGGTGGTGAGCAT	60.121	20	CACTATCTGCCTCACTGCCA	60.008	20	278	664	941	CGCTTGCATGATAGGTGATG	60.243	20	CACTATCTGCCTCACTGCCA	60.008	20	235	707	941	GCCATTGAGCAGGAGGTTAG	59.836	20	CCCATGGCTTTGAATCATCT	59.894	20	244	726	969
c41755_g3_i1	2	p3	(TGA)5	15	2158	2172	TGATGAAGCAGCTCATGGAC	59.95	20	CCAGCTCTGGCAAAATCTTC	59.955	20	206	1998	2203	ACCCCGTTTACCAATTCCAT	60.299	20	CCAGCTCTGGCAAAATCTTC	59.955	20	255	1949	2203	CGTTCAATGGTGGTCTCTCA	59.676	20	CCAGCTCTGGCAAAATCTTC	59.955	20	177	2027	2203
c10238_g1_i1	1	p1	(A)10	10	307	316	TGATCTTTTGGCATGTTGGA	60.049	20	GTTGGTTTCCTTCCAGCAGA	60.232	20	244	96	339	TTTGGGTTGAGTTGGGTGAT	60.21	20	GTTGGTTTCCTTCCAGCAGA	60.232	20	276	64	339	GGTTGAGTTGGGTGATGTCC	60.223	20	GTTGGTTTCCTTCCAGCAGA	60.232	20	272	68	339
c48646_g1_i1	1	p2	(TG)8	16	298	313	TGATCTCTTAGGATGCCTTGG	59.278	21	CCATTGATTGCATCCATCTG	59.883	20	273	114	386	GGGGAAAGAAGAAAATGGAA	58.084	20	CCATTGATTGCATCCATCTG	59.883	20	183	204	386	AGGGGAAAGAAGAAAATGGAA	59.055	21	CCATTGATTGCATCCATCTG	59.883	20	184	203	386
c32030_g2_i1	1	p2	(TC)8	16	1121	1136	TGATCTCCAATTCCCTGGTC	59.862	20	GAAGGGCACAAAAACCAGAA	60.088	20	274	1004	1277	CAATTCCCTGGTCCATGTTC	60.173	20	GAAGGGCACAAAAACCAGAA	60.088	20	267	1011	1277	CACCAACCTTGTCACAGCAC	60.203	20	GAAGGGCACAAAAACCAGAA	60.088	20	191	1087	1277
c41254_g1_i2	1	p3	(GCT)7	21	1018	1038	TGATCGCTTATCCCCACAAT	60.296	20	TGCCACTGAATGTGAATGGT	59.967	20	178	914	1091	TGATCGCTTATCCCCACAAT	60.296	20	CTGAATGTGAATGGTGTCCG	59.96	20	173	914	1086	GGCATCTGATTCGTTGCATA	59.652	20	TACGGGATTGATGGGGAATA	59.972	20	195	965	1159
c31560_g1_i1	1	p3	(CTC)5	15	96	110	TGATCCTGCTTCGACAACTCT	60.005	21	GTCAGAGGGAAACAGCAAGC	59.997	20	128	72	199	TGATCCTGCTTCGACAACTC	58.96	20	GTCAGAGGGAAACAGCAAGC	59.997	20	128	72	199	TTTCACTCTTAACGCCCCC	60.059	19	GTCAGAGGGAAACAGCAAGC	59.997	20	184	16	199
c33317_g1_i1	1	p1	(T)11	11	25	35	TGATCATGTTTCCATCCCTTT	59.234	21	AACAAAAGCACCCAAAATGC	59.982	20	155	0	154	TGATCATGTTTCCATCCCTTT	59.234	21	AAGCACCCAAAATGCTCAAT	59.574	20	150	0	149	TGATCATGTTTCCATCCCTT	57.775	20	AACAAAAGCACCCAAAATGC	59.982	20	155	0	154
c48090_g1_i1	2	c	(T)11gtggcgtgtgggtgtttttcctgctactaaagagatttggaaataaagtttaatttggttataaaacgtgacatttactaataatatt(TA)7	113	228	340	TGATCATGTTCATCCTCAATAATAG	57.263	25	CCCCCAATATGTTGGACATC	59.871	20	271	171	441	TGATCATGTTCATCCTCAATAATAGAT	59.226	27	CCCCCAATATGTTGGACATC	59.871	20	271	171	441	TGATCATGTTCATCCTCAATAATAG	57.263	25	CTCCCCCAATATGTTGGACA	60.572	20	273	171	443
c36966_g1_i1	1	p1	(T)12	12	1331	1342	TGATCATCCAGAATTTGCCA	60.009	20	CCAGAAGGAGACGGAAGCTA	59.569	20	195	1173	1367	CCCTCAAGGCATGGACTAAA	60.066	20	CCAGAAGGAGACGGAAGCTA	59.569	20	124	1244	1367	GTTCCAAGCCGTCAGAGTTC	59.851	20	CCAGAAGGAGACGGAAGCTA	59.569	20	155	1213	1367
c38553_g2_i3	1	p1	(T)10	10	1939	1948	TGATCATAGAGGGGTCCTCG	60.027	20	CTGATGAGACTCCCCTTCCA	60.191	20	138	1875	2012	TGATCATAGAGGGGTCCTCG	60.027	20	CCGGCCTTCTCTGTCAAATA	60.206	20	247	1875	2121	ATGCAAAATCCAATCCGAAG	59.901	20	CTGATGAGACTCCCCTTCCA	60.191	20	266	1747	2012
c50988_g1_i1	1	p2	(AT)9	18	129	146	TGATCAACACGGTTCAAGGA	60.088	20	ACATTTGTCGTCTCTTGCCC	60.119	20	174	48	221	AAAAGGCTGCGTTTGAACAT	59.752	20	ACATTTGTCGTCTCTTGCCC	60.119	20	121	101	221	CAACACGGTTCAAGGAGTCA	59.72	20	ACATTTGTCGTCTCTTGCCC	60.119	20	170	52	221
c33106_g1_i2	1	p1	(A)10	10	226	235	TGATACAACGTCCCAACAAAA	58.928	21	AAGCGCAGGGTTCTCAGATA	59.978	20	216	82	297	TTGATACAACGTCCCAACAAA	58.928	21	AAGCGCAGGGTTCTCAGATA	59.978	20	217	81	297	TTTTGATACAACGTCCCAACA	58.928	21	AAGCGCAGGGTTCTCAGATA	59.978	20	219	79	297
c38271_g1_i1	1	p2	(TA)6	12	59	70	TGATAAGTAGTACTCAGCTGTGTGGA	59.449	26	CATGGCTAGTTGGCCATTTT	59.96	20	265	23	287	TGATAAGTAGTACTCAGCTGTGTGGA	59.449	26	CACGTGAGATCGATCGAAGA	59.942	20	137	23	159	TGATAAGTAGTACTCAGCTGTGTGGA	59.449	26	CTCGTCTCCAGCTTGGACTT	59.598	20	105	23	127
c34196_g1_i3	2	p2	(GA)6	12	2308	2319	TGATAAGGGTGAGGGTTTGG	59.784	20	CGAAGCATGTTCCCATTCTC	60.603	20	211	2195	2405	TGAGGGTTTGGGAGTGAGAG	60.229	20	CGAAGCATGTTCCCATTCTC	60.603	20	202	2204	2405	AGAAGCTTTTGCTGGTGTGG	60.431	20	CGAAGCATGTTCCCATTCTC	60.603	20	171	2235	2405
c38102_g1_i1	1	p3	(ACA)5	15	67	81	TGATAAAGGAAAATATTGCTCCAA	59.08	24	ATGTACATGCTGCAGTCCCC	60.956	20	117	0	116	TGATAAAGGAAAATATTGCTCCAA	59.08	24	TGGAGAAAAATGAAGGTGCAG	60.234	21	170	0	169	TGATAAAGGAAAATATTGCTCCAA	59.08	24	AATGTACATGCTGCAGTCCC	58.599	20	118	0	117
c46324_g1_i1	1	p2	(GT)7	14	218	231	TGAGTTTTACGACATCATCACG	58.701	22	CTACAGGTGCACCCACAGAG	59.331	20	154	101	254	GTGAGTTTTACGACATCATCACG	59.553	23	CTACAGGTGCACCCACAGAG	59.331	20	155	100	254	CCTGTCTGATAAGCAAAGAGAGG	59.552	23	CTACAGGTGCACCCACAGAG	59.331	20	253	2	254
c41689_g1_i2	1	p1	(A)12	12	135	146	TGAGTTCTGGGTAAATGGGG	59.784	20	CGCCTGGTACTTGGAAACAT	59.993	20	241	52	292	TGAGTTCTGGGTAAATGGGG	59.784	20	TGGTGAGCCTGCATAAACTG	59.864	20	125	52	176	TGAGTTCTGGGTAAATGGGG	59.784	20	TTTCCAACATAACGCCTGGT	60.365	20	253	52	304
c40009_g2_i1	1	p1	(A)10	10	180	189	TGAGTGCTTTTGCTTGCTCA	60.865	20	CCTTTGTCAAGGGCAACAAT	59.971	20	199	148	346	TTGCTTGCTCATCGATTCTC	59.105	20	CCTTTGTCAAGGGCAACAAT	59.971	20	190	157	346	TGAGTGCTTTTGCTTGCTCA	60.865	20	TGTCAAGGGCAACAATGAAA	60.088	20	195	148	342
c41996_g1_i1	2	p1	(T)10	10	2892	2901	TGAGTGAAATTTGTCCGCAA	60.234	20	CCACTATTTACTGATTCACATCTTACA	57.91	27	181	2794	2974	TGTGAGTGAAATTTGTCCGC	59.697	20	CCACTATTTACTGATTCACATCTTACA	57.91	27	183	2792	2974	GTGAGTGAAATTTGTCCGCA	59.697	20	CCACTATTTACTGATTCACATCTTACA	57.91	27	182	2793	2974
c21455_g1_i1	1	c	(CT)6gttctgttaccatctctcaaaagccagatcttcatgatctttattaacgagctgccttctcattctctgcatagtacaactttg(TC)8	112	47	158	TGAGTCTTTGACTCGCTCCA	59.701	20	GAGTTTAAGATCGGTGCGGA	60.214	20	196	14	209	TGAGTCTTTGACTCGCTCCA	59.701	20	GATGGAGAACTGGTTCAGGC	59.661	20	249	14	262	TGAGTCTTTGACTCGCTCCA	59.701	20	TGGAGAACTGGTTCAGGCTC	60.386	20	247	14	260
c32689_g1_i1	1	p1	(A)10	10	45	54	TGAGTCAGGTTCATTGCTGC	59.992	20	AGAGAAATGGTGGGGAGGTT	59.795	20	160	16	175	TGAGTCAGGTTCATTGCTGC	59.992	20	GAAATGGTGGGGAGGTTATG	59.101	20	157	16	172	TGAGTCAGGTTCATTGCTGC	59.992	20	AAATGGTGGGGAGGTTATGC	60.94	20	156	16	171
c45473_g1_i1	1	p2	(TC)6	12	107	118	TGAGGTTTTATCCCTGAGTGG	59.038	21	TCAAGCAGTTGGGAGGACTT	59.844	20	271	45	315	TGAGGTTTTATCCCTGAGTGG	59.038	21	AAGCAGTTGGGAGGACTTCA	59.844	20	269	45	313	TGAGGTTTTATCCCTGAGTGG	59.038	21	TTCAAGCAGTTGGGAGGACT	59.844	20	272	45	316
c41019_g2_i1	1	p3	(GAA)7	21	1053	1073	TGAGGTTTCGGAGCAGACTT	59.989	20	GTCTCATTCAAGTGGCGGAT	60.081	20	203	1029	1231	GAGGTTTCGGAGCAGACTTG	59.989	20	GTCTCATTCAAGTGGCGGAT	60.081	20	202	1030	1231	GATGGCGAAGCAGTTCTTTC	59.962	20	TTAATCCATCTGCTCCACCC	59.894	20	245	910	1154
c30915_g1_i1	1	p1	(T)10	10	184	193	TGAGGTTGAGGAAACCTGCT	59.844	20	GGTTGCACCGACAAGGTACT	60.035	20	202	129	330	TGAGGTTGAGGAAACCTGCT	59.844	20	CCGACAAGGTACTTTTCCCA	59.964	20	195	129	323	TGAGGTTGAGGAAACCTGCT	59.844	20	GCTGCCCCATATGTTGCTAT	59.951	20	231	129	359
c31667_g1_i1	1	p4	(AAAT)5	20	63	82	TGAGGGATGTTCTGCTATCG	58.824	20	ATGATTTGGGGATTTGTGGA	59.991	20	190	26	215	TGAGGGATGTTCTGCTATCG	58.824	20	GTTAAACTGGCTTAGGGGGC	59.966	20	141	26	166	TGCTAATGAGGGATGTTCTGC	60.228	21	ATGATTTGGGGATTTGTGGA	59.991	20	196	20	215
c56914_g1_i1	1	p1	(T)10	10	346	355	TGAGGCAAATCCAATGTCAA	60.049	20	GCATATCTGCCAACCACAAG	59.152	20	209	215	423	TGAGGCAAATCCAATGTCAA	60.049	20	GCATATCTGCCAACCACAAGT	60.015	21	209	215	423	TGAGGCAAATCCAATGTCAA	60.049	20	TGACAAAATGTATGCAGCCAA	60.126	21	182	215	396
c31359_g1_i1	1	p1	(T)12	12	669	680	TGAGGATGTTGTGCGAGAAG	59.984	20	TCGTTTTTACATTATTCCTGTCCA	59.782	24	245	479	723	CTGAGGATGTTGTGCGAGAA	59.984	20	TCGTTTTTACATTATTCCTGTCCA	59.782	24	246	478	723	GGATGTTGTGCGAGAAGACA	59.837	20	TCGTTTTTACATTATTCCTGTCCA	59.782	24	242	482	723
c34214_g1_i1	1	p1	(G)10	10	172	181	TGAGGAGGCAAGAGAGAGAGA	59.415	21	AACTCGCCGGTAAAGCTACA	59.904	20	255	140	394	TGAGGAGGCAAGAGAGAGAGA	59.415	21	CAACTCGCCGGTAAAGCTAC	59.904	20	256	140	395	TGAGGAGGCAAGAGAGAGAGA	59.415	21	ACACAGACCGAGTGAGACCC	60.161	20	110	140	249
c29445_g1_i1	1	p1	(T)19	19	1111	1129	TGAGCTTTGAATGTTGGCAG	59.988	20	TACAGGGTTAAACTTGGGCG	59.99	20	107	1059	1165	GCTTTGAATGTTGGCAGGAT	60.081	20	TACAGGGTTAAACTTGGGCG	59.99	20	104	1062	1165	TCTGCTCAAGCCCTTCCTAA	60.088	20	TACAGGGTTAAACTTGGGCG	59.99	20	161	1005	1165
c31970_g3_i1	1	c	(AT)6(AC)6	24	980	1003	TGAGCTCATGCCAATGGTAG	59.823	20	TTGGAGATCAGAAATCATTGAAGA	60.075	24	193	851	1043	TGAGCTCATGCCAATGGTAG	59.823	20	TGGAGATCAGAAATCATTGAAGA	58.776	23	192	851	1042	TGAGCTCATGCCAATGGTAG	59.823	20	TTTGGAGATCAGAAATCATTGAA	58.683	23	194	851	1044
c36146_g1_i2	1	p1	(A)10	10	193	202	TGAGCTCAAGGTCTGTACGAAA	60.052	22	TCAGTTCCCTTGGAGCATTC	60.195	20	135	146	280	TGAGCTCAAGGTCTGTACGAAA	60.052	22	CAGTGAACCTCCTCCTCCAA	60.229	20	185	146	330	TGAGCTCAAGGTCTGTACGAAA	60.052	22	TGAACCTCCTCCTCCAAGTG	60.229	20	182	146	327
c42772_g3_i1	1	p1	(A)10	10	697	706	TGAGCGATTTCTGTGTGGAG	59.984	20	TGATTGCAATTCGTACAACCA	59.984	21	203	579	781	ACTCTGCATATCCCCGTCAC	59.957	20	TGATTGCAATTCGTACAACCA	59.984	21	149	633	781	TTCTGTGTGGAGCCTGTGTC	59.872	20	TGATTGCAATTCGTACAACCA	59.984	21	195	587	781
c40767_g2_i2	1	p2	(CT)8	16	549	564	TGAGCGACCAAGTGACTCAT	59.42	20	GCAATTTCCTTCTGCTTGCT	59.597	20	257	376	632	TGAGCGACCAAGTGACTCAT	59.42	20	AGCAATTTCCTTCTGCTTGC	59.597	20	258	376	633	GTATGCACGAATTGAGCGAC	59.306	20	GCAATTTCCTTCTGCTTGCT	59.597	20	269	364	632
c15252_g1_i1	1	p2	(CT)6	12	235	246	TGAGCATTATGTCTCGCCAA	60.366	20	TAAAGTTGGAGGCCGAGAGA	59.948	20	169	136	304	TGAGCATTATGTCTCGCCAA	60.366	20	AATGGAATTCATGCAGAGGG	59.894	20	150	136	285	TTGAGCATTATGTCTCGCCA	60.366	20	AATGGAATTCATGCAGAGGG	59.894	20	151	135	285
c25205_g1_i1	2	p2	(GA)8	16	608	623	TGAGCATATCCTCCGTTTCC	60.036	20	TTTCGAGTCACCTTCATCCC	60.05	20	268	450	717	CCAGTGTTTGTGTGGAGTGG	60.039	20	TTTCGAGTCACCTTCATCCC	60.05	20	176	542	717	TAAATGATTGTTGGGTGCGA	59.93	20	TTTCGAGTCACCTTCATCCC	60.05	20	196	522	717
c29288_g1_i1	1	c	(T)10ag(A)10	22	135	156	TGAGCACCAAGAGCTAAAGGA	60.139	21	AATTGCTCGGTCATGGTAGC	60.103	20	207	26	232	TGAGCACCAAGAGCTAAAGGA	60.139	21	CTAACCAGCTTGGCCACTTC	59.875	20	233	26	258	TGAGCACCAAGAGCTAAAGGA	60.139	21	CAGCTTGGCCACTTCATTTT	60.249	20	228	26	253
c37753_g1_i2	1	p1	(A)11	11	3053	3063	TGAGATGAGCAGGTTGTTGC	59.992	20	AAGGCTTTGGGCTACGAAAT	60.095	20	199	2960	3158	GATGTCGGAGGAAGATTGGA	60.011	20	AAGGCTTTGGGCTACGAAAT	60.095	20	280	2879	3158	TTGGACAGGGAGGGTTACAG	59.959	20	AAGGCTTTGGGCTACGAAAT	60.095	20	265	2894	3158
c42445_g2_i2	2	p2	(AG)7	14	1994	2007	TGAGATATGGTTACGTGGCG	59.566	20	AAGCGAGGCTGAGTTGTTGT	60.058	20	208	1890	2097	TGAGATATGGTTACGTGGCG	59.566	20	ATCGTCTTCCCCACCTCTCT	60.073	20	147	1890	2036	TGAGATATGGTTACGTGGCG	59.566	20	GTTGTGCGTCTGTCTGTGCT	60.104	20	193	1890	2082
c33558_g1_i1	1	p2	(AG)6	12	379	390	TGAGAGCTGACCTTTGCTCA	59.855	20	CAAGACTGCCTAATCGTCCC	59.694	20	251	306	556	TGAGAGCTGACCTTTGCTCA	59.855	20	TGCCTAATCGTCCCTAGCAT	59.691	20	245	306	550	TGCAGCAATGGGTAAGACAG	59.864	20	GCTATGATCAAGCCCTCCAC	59.658	20	220	252	471
c23212_g1_i2	1	p1	(G)11	11	479	489	TGAGAGAAGCTGCAGCAAAA	60.011	20	TTCCTACTTTGACACGTGCTTC	59.424	22	232	327	558	TCCCTCCCTTCTCATCACAC	60.048	20	TTCCTACTTTGACACGTGCTTC	59.424	22	145	414	558	GAAGCTGCAGCAAAACATCA	60.142	20	TTCCTACTTTGACACGTGCTTC	59.424	22	227	332	558
c31187_g1_i1	1	p2	(AG)8	16	908	923	TGAGACGCAACACAGAGGAC	60.03	20	CCAGATACCCCAGTTGCAGT	59.989	20	250	713	962	CTGAGACGCAACACAGAGGA	60.178	20	CCAGATACCCCAGTTGCAGT	59.989	20	251	712	962	TGAGACGCAACACAGAGGAC	60.03	20	CATTGCCAGATACCCCAGTT	59.813	20	255	713	967
c22609_g1_i2	2	p2	(CT)7	14	274	287	TGAGAAACCGAGGAACCATC	60.05	20	CACCCCACCAAAGAAGAAGA	60.081	20	213	105	317	TGGTGGGTAGAGCACAAACA	60.152	20	CACCCCACCAAAGAAGAAGA	60.081	20	249	69	317	TACGTGGTGGGTAGAGCACA	60.175	20	CACCCCACCAAAGAAGAAGA	60.081	20	253	65	317
c28487_g1_i1	1	p3	(TTC)5	15	600	614	TGAGAAACCCCGAGGATATG	59.887	20	CGGCCAAATTATCATAAACAGC	60.673	22	247	396	642	CCCCGAGGATATGAATACCA	59.599	20	CGGCCAAATTATCATAAACAGC	60.673	22	240	403	642	AAAATGAGAAACCCCGAGGA	60.797	20	CGGCCAAATTATCATAAACAGC	60.673	22	251	392	642
c30272_g1_i1	2	p1	(A)11	11	620	630	TGAGAAAACTGGACCGAACC	60.088	20	CCCTAGGAAAACCCAAAAGC	59.939	20	152	562	713	TGAGAAAACTGGACCGAACC	60.088	20	GGTTCCCTAGGAAAACCCAA	60.159	20	156	562	717	ATGCTGAGAAAACTGGACCG	60.255	20	CCCTAGGAAAACCCAAAAGC	59.939	20	156	558	713
c58176_g1_i1	1	p1	(A)10	10	218	227	TGACTTTGGTTCTGGACCATC	59.958	21	CTTGATGATCACATCTTCGCA	59.814	21	226	37	262	TGACTTTGGTTCTGGACCATC	59.958	21	TTGATGATCACATCTTCGCAA	60.213	21	225	37	261	CAATAGGGATCAGCAGCATGT	60.111	21	CTTGATGATCACATCTTCGCA	59.814	21	128	135	262
c30944_g1_i1	1	p2	(GA)7	14	25	38	TGACTTTGCAGTAGCTTTGTGT	57.776	22	GGCAAAAAGATTGGGGAAAT	60.13	20	162	0	161	TGACTTTGCAGTAGCTTTGTGT	57.776	22	GCTGTGAAAGCAACCGATTC	60.786	20	280	0	279	TGACTTTGCAGTAGCTTTGTGT	57.776	22	CATGGAGAGGTATTTGGGCA	60.853	20	178	0	177
c52968_g1_i1	1	p1	(T)11	11	66	76	TGACTTAAAACCCAAACGGC	59.975	20	TAGGAAACAACCGCTGAACC	60.11	20	165	27	191	TGACTTAAAACCCAAACGGC	59.975	20	CCGGCTTGAACTAGGAAACA	60.241	20	176	27	202	AATCCATTTTGAAACGGCAC	59.807	20	TAGGAAACAACCGCTGAACC	60.11	20	189	3	191
c60760_g1_i1	1	p1	(A)11	11	68	78	TGACTGCCATCTTTTCCTTTG	60.234	21	AGCTGCTTGAATTTCGCATT	59.988	20	121	1	121	TGACTGCCATCTTTTCCTTTG	60.234	21	CAGTTTGGGAGGACCCAGTA	59.959	20	173	1	173	TGACTGCCATCTTTTCCTTTG	60.234	21	TACAGTTTGGGAGGACCCAG	59.959	20	175	1	175
c54889_g1_i1	1	p1	(T)10	10	60	69	TGACTCTCTTTTGGTTGTCAATG	59.272	23	ACTACCTGCCTGCTGATGCT	60.043	20	217	2	218	TGACTCTCTTTTGGTTGTCAATG	59.272	23	AACTACCTGCCTGCTGATGC	60.428	20	218	2	219	TGACTCTCTTTTGGTTGTCAATG	59.272	23	CAACTACCTGCCTGCTGATG	59.465	20	219	2	220
c43190_g1_i1	1	p1	(A)10	10	29	38	TGACTCGGTTAAGTAGGAAATCA	57.953	23	CTTTCCCCCAAACTCCAAAG	60.816	20	107	3	109	GATGACTCGGTTAAGTAGGAAATCA	59.919	25	CTTTCCCCCAAACTCCAAAG	60.816	20	109	1	109	TGACTCGGTTAAGTAGGAAATCA	57.953	23	ACTAACAACCCCCATTCAGC	58.912	20	132	3	134
c35424_g2_i1	1	p2	(TC)9	18	93	110	TGACTCGACGATCACAAGGA	60.402	20	TGGGCGGAAGACATTTTATC	59.901	20	248	45	292	TGACTCGACGATCACAAGGA	60.402	20	GGCGGAAGACATTTTATCCA	59.901	20	246	45	290	TGACTCGACGATCACAAGGA	60.402	20	CTGGTCGGGCTTTGAAGTAG	59.869	20	133	45	177
c30855_g1_i1	2	p1	(A)10	10	380	389	TGACTACTCCACACCCCACA	59.997	20	CCCTTTCATTGGACGTTTGT	59.83	20	221	332	552	TGACTACTCCACACCCCACA	59.997	20	CCTCCTTCAACAAAGGACGA	60.224	20	153	332	484	TGACTACTCCACACCCCACA	59.997	20	TGCCTCCTTCAACAAAGGAC	60.232	20	155	332	486
c41704_g3_i1	2	p1	(A)14	14	719	732	TGACGGTGACGGTAAGTCTG	59.745	20	AGGGAGGTCAATACTGCACG	60.134	20	237	641	877	GGTGACGGTAAGTCTGAGGC	59.727	20	AGGGAGGTCAATACTGCACG	60.134	20	233	645	877	TGACGGTGACGGTAAGTCTG	59.745	20	ATTCAAACAACCAACTCGGG	59.83	20	274	641	914
c41860_g3_i1	2	p3	(TGG)5	15	1200	1214	TGACGGGAGATTGGGTTTAG	59.926	20	AACCGGTTATGAGCGTCTTG	60.132	20	243	1043	1285	TGACGGGAGATTGGGTTTAG	59.926	20	CAACCGGTTATGAGCGTCTT	60.132	20	244	1043	1286	TGACGGGAGATTGGGTTTAG	59.926	20	CATTATACCACGGGCTCCAC	60.214	20	205	1043	1247
c2684_g1_i1	1	p2	(GA)8	16	162	177	TGACCTCCAACTTCTCCGAC	60.238	20	GGCAGGTAACCCAACACAAC	60.277	20	161	44	204	GTGACCTCCAACTTCTCCGA	60.238	20	GGCAGGTAACCCAACACAAC	60.277	20	162	43	204	CGATTTTGGTCCATTCAAGG	60.301	20	GGCAGGTAACCCAACACAAC	60.277	20	197	8	204
c32399_g1_i1	1	p1	(A)12	12	1061	1072	TGACCGACCAATTAAAGGCT	59.569	20	CACGAAAAGCAAACACGAGA	60.027	20	199	950	1148	GCAATTTGTTGGAACGTCAA	59.566	20	CACGAAAAGCAAACACGAGA	60.027	20	154	995	1148	GGAACGTCAAAAAGGCATTG	60.481	20	CACGAAAAGCAAACACGAGA	60.027	20	144	1005	1148
c34790_g1_i1	1	p3	(CTG)5	15	464	478	TGACCCTTCAAATACCTGCC	59.933	20	CAGCAGTTTCAACAGCTCCA	60.175	20	218	296	513	CTAAAGGGGTGTCGATGGAA	59.926	20	CAGCAGTTTCAACAGCTCCA	60.175	20	276	238	513	TGACCCTTCAAATACCTGCC	59.933	20	GGAGCTGGCCAACAATTCTA	60.214	20	275	296	570
c24774_g1_i1	1	p1	(T)10	10	150	159	TGACCATTCGGGATGAATTT	60.133	20	ACGCCACAGTAGGACAGACC	60.182	20	207	122	328	TGACCATTCGGGATGAATTT	60.133	20	TCCCACCTAGTCACAGCCTC	60.261	20	254	122	375	TGACCATTCGGGATGAATTT	60.133	20	CAGCCTCTGACCTAGACCCA	60.399	20	241	122	362
c35120_g1_i1	1	p2	(TC)6	12	34	45	TGACATTGCCGTACCTTTGA	60.111	20	TAACCATTCTTTTAGCGCCG	60.218	20	178	10	187	GCTGACATTGCCGTACCTTT	60.14	20	TAACCATTCTTTTAGCGCCG	60.218	20	180	8	187	TGACATTGCCGTACCTTTGA	60.111	20	GCCGGAGAAAATTGTTCAAG	59.685	20	152	10	161
c39602_g2_i1	1	p4	(CAAA)5	20	2892	2911	TGACATGACCCTTAGCACCA	60.112	20	GAGCCTGCCATCCTGTTAGA	60.362	20	148	2793	2940	CGTAGAAAAGCCTGCTCCTG	60.147	20	GAGCCTGCCATCCTGTTAGA	60.362	20	102	2839	2940	TGACATGACCCTTAGCACCA	60.112	20	AGCCTGCCATCCTGTTAGAC	59.313	20	147	2793	2939
c38578_g1_i1	1	p2	(GA)7	14	37	50	TGACACTGTAGTTGAGAACCAGAA	58.958	24	TTTCGCTCCACCATAACACA	60.111	20	245	8	252	TGACACTGTAGTTGAGAACCAGAA	58.958	24	TGTGTTTCGCTCCACCATAA	60.111	20	249	8	256	TGACACTGTAGTTGAGAACCAGAA	58.958	24	TTGTGTTTCGCTCCACCATA	60.111	20	250	8	257
c41300_g1_i4	1	p1	(A)10	10	1067	1076	TGACACCGATCGACCATCTA	60.072	20	TCCAACAATTCCAAGCATCA	60.049	20	238	911	1148	CATTGATGACACCGATCGAC	59.925	20	TCCAACAATTCCAAGCATCA	60.049	20	244	905	1148	TGACACCGATCGACCATCTA	60.072	20	AACAATTCCAAGCATCAGCC	60.081	20	235	911	1145
c54708_g1_i1	1	p1	(A)10	10	103	112	TGACACAATTACGGGTTTTGA	58.928	21	CAACCAAATGTAGGGATGGG	60.044	20	114	70	183	TGACACAATTACGGGTTTTGA	58.928	21	ATGTAGGGATGGGAATGCAA	60.155	20	107	70	176	TGACACAATTACGGGTTTTGA	58.928	21	GCAACCAAATGTAGGGATGG	60.192	20	115	70	184
c42809_g2_i1	1	p2	(GA)6	12	2251	2262	TGACAAAACTGCTACCAGCG	60.05	20	TCGATTCCTCACGTGCCTAT	60.624	20	139	2172	2310	GGCTTCCACAAATGCTGAAT	60.081	20	TCGATTCCTCACGTGCCTAT	60.624	20	158	2153	2310	AACAAGGCTTCCACAAATGC	60.118	20	TCGATTCCTCACGTGCCTAT	60.624	20	163	2148	2310
c983_g1_i1	1	p1	(A)11	11	1337	1347	TGAATTAACAGCACAAGCCG	59.872	20	CCCAACCTTTCATTTCCTCA	59.903	20	180	1210	1389	AGCCGCCATTATTGTTTGAG	60.096	20	ATCCCATACTTTGGCTTCCC	60.152	20	192	1225	1416	TGAATTAACAGCACAAGCCG	59.872	20	ATCCCATACTTTGGCTTCCC	60.152	20	207	1210	1416
c26691_g1_i1	2	p2	(AG)8	16	219	234	TGAATGCTGGAAAATGCAAG	59.809	20	GTGGTGGTTTCCGACATACC	60.096	20	238	110	347	CTGAATGCTGGAAAATGCAA	59.809	20	GTGGTGGTTTCCGACATACC	60.096	20	239	109	347	TGAATGCTGGAAAATGCAAG	59.809	20	ACTTTTTGGGCATTGTGAGC	60.118	20	194	110	303
c41330_g3_i1	1	p1	(A)10	10	464	473	TGAATCCGAACAAAGAAGGG	60.044	20	CCCTGAAAATGTTGGAAGGA	59.903	20	261	379	639	TGAATCCGAACAAAGAAGGG	60.044	20	ATCACCAGCACTAAGTGGGC	60.142	20	158	379	536	TGAATCCGAACAAAGAAGGG	60.044	20	GATAGACCGATGCCTCTTGC	59.803	20	217	379	595
c37148_g1_i2	2	p2	(TC)7	14	1584	1597	TGAATCCATCCAACACCAAA	59.75	20	AGAGGGAAGGCATAGGTGGT	59.957	20	159	1486	1644	TGAGAAATTCGCTCGTGTTG	59.988	20	CATAGGTGGTTGGCCGATAG	60.344	20	272	1363	1634	TGAATCCATCCAACACCAAA	59.75	20	GGAATCGAGAGGGTGAGACA	60.199	20	201	1486	1686
c32148_g1_i1	1	p1	(G)10	10	192	201	TGAATATATGCGGCGAATTG	59.522	20	AGATGGACTAATTTCCGCGA	59.668	20	236	82	317	TGAATATATGCGGCGAATTG	59.522	20	TAATTTCCGCGAAAGAGTCC	59.297	20	228	82	309	CGAATTGACTTCACCGAGAAA	60.234	21	AGATGGACTAATTTCCGCGA	59.668	20	223	95	317
c13091_g1_i1	1	p2	(AC)6	12	58	69	TGAATAATGAACAAACTCACTTACAA	57.155	26	GCTAGGGTTCACATGCACAA	59.722	20	121	22	142	TGAATAATGAACAAACTCACTTACAA	57.155	26	GGTTCACATGCACAAGGAGA	59.682	20	116	22	137	TGAATAATGAACAAACTCACTTACAA	57.155	26	TAGGGTTCACATGCACAAGG	59.566	20	119	22	140
c26028_g1_i1	1	p1	(A)14	14	84	97	TGAAGTTATCGCATTCCCAA	59.112	20	AAATACGTGCTGCCTCTGCT	60.044	20	271	31	301	TTGAAGTTATCGCATTCCCA	59.112	20	AAATACGTGCTGCCTCTGCT	60.044	20	272	30	301	TGAAGTTATCGCATTCCCAA	59.112	20	CTTGCACAAGCACAAAGCAT	60.058	20	236	31	266
c4796_g1_i1	1	p1	(T)10	10	163	172	TGAAGTGAATCGTGAAACTGG	58.761	21	CCAAAACTTCCAAAATTCTCAA	58.274	22	108	91	198	TGAATCGTGAAACTGGAAGAAA	59.724	22	CCAAAACTTCCAAAATTCTCAA	58.274	22	103	96	198	GTGAAGTGAATCGTGAAACTGG	59.639	22	CCAAAACTTCCAAAATTCTCAA	58.274	22	109	90	198
c4666_g1_i1	1	p3	(AGC)5	15	161	175	TGAAGGGAGGCAGAGGTAGA	59.943	20	CTGGTGCAGTTGCTGTTTGT	59.946	20	270	9	278	ATTTGAAGGGAGGCAGAGGT	60.074	20	CTGGTGCAGTTGCTGTTTGT	59.946	20	273	6	278	GGAGCGGAGGATGAGATACA	60.181	20	CTGGTGCAGTTGCTGTTTGT	59.946	20	196	83	278
c31578_g1_i1	1	p1	(T)11	11	1142	1152	TGAAGGCCTCATTAAACCAGA	59.693	21	TCCAACACCAACAAGAGGAA	59.109	20	262	928	1189	TGAAGGCCTCATTAAACCAGA	59.693	21	CTCCAACACCAACAAGAGGAA	60.133	21	263	928	1190	TGAAGGCCTCATTAAACCAGA	59.693	21	CTCCAACACCAACAAGAGGA	58.695	20	263	928	1190
c5690_g1_i1	1	p1	(A)12	12	33	44	TGAAGGATGCAAGTGTAACTTTATG	59.625	25	CATTAAAAGCTGCGGGCTAC	59.875	20	121	0	120	TGAAGGATGCAAGTGTAACTTTATG	59.625	25	TAAAAGCTGCGGGCTACAAT	59.875	20	118	0	117	TGAAGGATGCAAGTGTAACTTTATG	59.625	25	ATTAAAAGCTGCGGGCTACA	59.875	20	120	0	119
c41839_g1_i3	1	p1	(T)10	10	1302	1311	TGAAGGAGTTGCAGCAGAGA	59.855	20	CGCATTGAGAAAATGACCCT	60.074	20	278	1177	1454	TGAAGGAGTTGCAGCAGAGA	59.855	20	GTCATCCAAACTTGCACACG	60.16	20	217	1177	1393	CCTTCATCATTTCAGGCTCC	59.629	20	CGCATTGAGAAAATGACCCT	60.074	20	197	1258	1454
c18699_g1_i1	1	p1	(A)13	13	571	583	TGAAGGAGGAGGAGAGGGTT	60.186	20	TGAAAAGCAGTTGCCATGAA	60.379	20	233	425	657	TTGAAGGAGGAGGAGAGGGT	60.186	20	TGAAAAGCAGTTGCCATGAA	60.379	20	234	424	657	AGGGAGGCTGAGAAGGTTGT	60.252	20	TGAAAAGCAGTTGCCATGAA	60.379	20	210	448	657
c15067_g1_i1	1	p1	(T)12	12	65	76	TGAAGCGGTGTTTGTAACTTG	58.881	21	ACCCCAAATGTTTTTCCCTC	60.032	20	110	22	131	TGAAGCGGTGTTTGTAACTTG	58.881	21	TTTCGCTAAAACCCCAAATG	59.937	20	120	22	141	CTGAAGCGGTGTTTGTAACTTG	59.844	22	ACCCCAAATGTTTTTCCCTC	60.032	20	111	21	131
c37287_g1_i2	1	p2	(TC)6	12	378	389	TGAAGCCGAAGAGAAAAGGA	60.066	20	TCCTTAATGGTGGTGAAGGC	59.933	20	252	325	576	TGAAGCCGAAGAGAAAAGGA	60.066	20	TAGGCGGCAGGAATCTTTTA	59.81	20	224	325	548	CCCCTTCCTAGACTTCCCAG	60.06	20	ATGCAGCTATCCTTCATCCG	60.199	20	275	157	431
c43592_g1_i1	1	p1	(A)10	10	134	143	TGAAGCAACAAACAGTGGAAA	59.352	21	GGAAGCTGCGATAGCCTCTA	59.713	20	185	27	211	TTGAAGCAACAAACAGTGGAA	59.352	21	GGAAGCTGCGATAGCCTCTA	59.713	20	186	26	211	TGAAGCAACAAACAGTGGAA	57.867	20	GGAAGCTGCGATAGCCTCTA	59.713	20	185	27	211
c39846_g1_i1	1	p1	(T)10	10	1205	1214	TGAAGACGAGTTTGCCAATG	59.84	20	TCCAGCAATAGGGCTTACAGA	59.853	21	278	1068	1345	TTGCGAATTTTCCTTTCCAG	60.181	20	TCCAGCAATAGGGCTTACAGA	59.853	21	257	1089	1345	CCAATGATTGCGAATTTTCC	60.268	20	TCCAGCAATAGGGCTTACAGA	59.853	21	264	1082	1345
c41242_g1_i1	1	p3	(TCC)5	15	461	475	TGAAGAATCTCCCACCCTTG	60.042	20	GTTCGCGTGGTTTAGGATGT	60	20	277	330	606	TGAAGAATCTCCCACCCTTG	60.042	20	TTAGGATGTCCTCGAATCGG	60.029	20	266	330	595	TCTCCTCCTCCTTGACGAAA	59.92	20	GTTCGCGTGGTTTAGGATGT	60	20	245	362	606
c42059_g1_i4	1	p1	(A)10	10	1407	1416	TGAAGAAGAGGCAAAGGCAT	59.955	20	GCATCCAATAAGTCACCAGC	58.173	20	185	1348	1532	TTCCCGACAACTTGATGACA	60.088	20	GCATCCAATAAGTCACCAGC	58.173	20	237	1296	1532	CCCCCTGTTTCGATGTAATG	60.184	20	GCATCCAATAAGTCACCAGC	58.173	20	153	1380	1532
c41753_g1_i6	1	p2	(GA)11	22	1533	1554	TGAAGAACTCATGGGGGAAG	60.042	20	TGCTTGGCAGGTCAAATACA	60.257	20	252	1448	1699	CTTGAAGAACTCATGGGGGA	60.042	20	TGCTTGGCAGGTCAAATACA	60.257	20	254	1446	1699	GGGAAGACGCTACCAACAAG	59.734	20	TGTATCGACCTTTGCCATGA	60.073	20	268	1462	1729
c29031_g1_i1	1	p2	(TA)8	16	238	253	TGAAGAAACATGCTGGAGACC	60.248	21	AAGTTTAAGCAGGCAGCCAA	60.018	20	161	203	363	TGAAGAAACATGCTGGAGACC	60.248	21	TTTGAAGATGTCAAGCGGTG	59.84	20	230	203	432	TGAAGAAACATGCTGGAGACC	60.248	21	GAAGATGTCAAGCGGTGTCA	59.837	20	227	203	429
c41270_g2_i2	1	p3	(CAG)5	15	1691	1705	TGAACTGGCATGACAGGAAG	59.831	20	AGCTGAATTGGGAGAGCAGA	60.096	20	279	1575	1853	CTGAACTGGCATGACAGGAA	59.831	20	AGCTGAATTGGGAGAGCAGA	60.096	20	280	1574	1853	GGAGAAAGGCCACCAACATA	59.933	20	CTGCTGCTGTTGAATCAAGG	59.591	20	220	1515	1734
c35457_g1_i3	1	p3	(TCA)5	15	314	328	TGAACTGATCACCATCCCAA	59.893	20	TCAGCTTCCAATGTCACAGC	59.992	20	173	248	420	TGAACTGATCACCATCCCAA	59.893	20	GTCACAGCCAAGCAACTTCA	60.032	20	161	248	408	TGAACTGATCACCATCCCAA	59.893	20	TGTCACAGCCAAGCAACTTC	60.032	20	162	248	409
c38819_g2_i1	2	p3	(CCA)5	15	1784	1798	TGAACTCTCCAGCGGTCTTT	59.989	20	TCAAGCAACGTAGCAGATGG	60.011	20	280	1567	1846	AGGCGGAGCTCAACATCTTA	59.978	20	TCAAGCAACGTAGCAGATGG	60.011	20	102	1745	1846	CGAGCAGTACGCGTATCAAA	60.037	20	TCAAGCAACGTAGCAGATGG	60.011	20	225	1622	1846
c22868_g1_i2	1	p1	(T)10	10	1619	1628	TGAACGTGTTGGTCAAGAGC	59.88	20	TCTGTGCTTCCTCGGCTTAT	59.978	20	213	1506	1718	TGAACGTGTTGGTCAAGAGC	59.88	20	TTCAAATGCAAGACCTTCCC	60.051	20	235	1506	1740	GTAGCATGGACTTAGCCCGA	60.235	20	TCTGTGCTTCCTCGGCTTAT	59.978	20	130	1589	1718
c22449_g1_i2	1	p2	(GA)6	12	71	82	TGAACATGGGTCTGGAAACA	59.935	20	TTTTCGACCCCTTGATTTTG	59.91	20	153	26	178	TGAACATGGGTCTGGAAACA	59.935	20	TTTCGACCCCTTGATTTTGA	60.418	20	152	26	177	TGAACATGGGTCTGGAAACA	59.935	20	TTCGACCCCTTGATTTTGAT	59.363	20	151	26	176
c32502_g1_i1	1	p2	(TA)8	16	1802	1817	TGAACAGGTGGACTGACTGG	59.705	20	CAGGAACGTTTCTCATGTCTTTT	59.682	23	238	1606	1843	CACTTCCTCAGACTCGCCAT	60.408	20	CAGGAACGTTTCTCATGTCTTTT	59.682	23	100	1744	1843	TAGCAGCCAACACTTCCTCA	59.591	20	CAGGAACGTTTCTCATGTCTTTT	59.682	23	110	1734	1843
c14874_g1_i1	1	c	(T)10gtc(T)14	27	159	185	TGAACAAGCAGCAAGACCTG	60.175	20	GAGCATGGATACCGGAGAAA	60.036	20	244	82	325	TCTGGTCCCAAGATGGAGAG	60.191	20	GAGCATGGATACCGGAGAAA	60.036	20	198	128	325	TCCCAAGATGGAGAGCAGTT	59.803	20	GAGCATGGATACCGGAGAAA	60.036	20	193	133	325
c41868_g1_i1	1	c	(TGG)5agatggaggaggtggcgatggtggcggtggcgatggcgatggaggaggtggcga(TGG)5	84	376	459	TGAAATTTTCGAAGAACGGG	60.046	20	ATCGCCACCTCCTCCATC	61.021	18	273	241	513	TGAAATTTTCGAAGAACGGG	60.046	20	ACCTCCTCCATCGCCATC	61.021	18	267	241	507	TTCGAAGAACGGGTCTGACT	59.844	20	ATCGCCACCTCCTCCATC	61.021	18	266	248	513
c43769_g1_i1	1	p2	(TC)6	12	350	361	TGAAATGGACGGCTAGGAAG	60.206	20	AAGCCCCAAATTCCTCTTTC	59.532	20	275	177	451	TTCTTCCTCTCCCAGTTCCA	59.773	20	AAGCCCCAAATTCCTCTTTC	59.532	20	171	281	451	ACAGGAGGAATGCTTACCGA	59.694	20	AAGCCCCAAATTCCTCTTTC	59.532	20	214	238	451
c40625_g1_i4	1	p3	(TCA)5	15	1009	1023	TGAAATGCATAACCATGGGA	59.745	20	ACCCCAACACTTTGAATGGA	60.21	20	246	963	1208	TGAAATGCATAACCATGGGA	59.745	20	AACCCCAACACTTTGAATGG	59.688	20	247	963	1209	TGAAATGCATAACCATGGGA	59.745	20	CCGATCATAACCCCAACACT	59.67	20	255	963	1217
c26603_g1_i1	1	p1	(A)16	16	190	205	TGAAATCCACAGAATTCCCC	59.727	20	CATTCAGGTCCGGAAAGTGT	59.966	20	242	166	407	TGAAATCCACAGAATTCCCC	59.727	20	GGCCCGCATAATTTTAGTCA	59.928	20	202	166	367	TGAAATCCACAGAATTCCCC	59.727	20	CTGCGCATGCATTGAGTATT	59.862	20	175	166	340
c28971_g1_i2	1	p2	(AT)6	12	62	73	TGAAATAAAATCAATGTGCTCG	57.858	22	TCATTTTTCCCAAATGAGGC	59.878	20	150	27	176	CTGAAATAAAATCAATGTGCTCG	58.818	23	TCATTTTTCCCAAATGAGGC	59.878	20	151	26	176	TGAAATAAAATCAATGTGCTCG	57.858	22	CGGAGAAGTGAGAACTTGGG	59.837	20	124	27	150
c1636_g1_i1	1	p2	(AT)6	12	85	96	TGAAAGCCCAAACACAAACA	60.127	20	ATGGGTATGGGCATGAAGAA	60.155	20	260	48	307	TGAAAGCCCAAACACAAACA	60.127	20	AGGCAGGACTTTGGCAAATA	59.708	20	156	48	203	TGAAAGCCCAAACACAAACA	60.127	20	GATGATGCCAATGATCACCA	60.3	20	186	48	233
c61249_g1_i1	1	p2	(CT)6	12	119	130	TGAAAGATCGGCAAAAGAGC	60.469	20	TGAGGTTATGTCATGGGTGG	59.215	20	119	45	163	TGAAAGATCGGCAAAAGAGC	60.469	20	GGACTTTCTTTGCAATCCGT	59.174	20	216	45	260	TGAAAGATCGGCAAAAGAGC	60.469	20	TCCAAATGCACAATGAAACAA	59.961	21	180	45	224
c4995_g1_i1	1	p3	(TAC)5	15	186	200	TGAAAGAGCTTCCAAGGGTG	60.366	20	TCATGGATTAAGTGCCTTTGG	59.946	21	225	6	230	CAAGGGTGCTCCTCTGAGTT	59.45	20	CATGGATTAAGTGCCTTTGGA	59.946	21	212	18	229	CAAGGGTGCTCCTCTGAGTT	59.45	20	TCATGGATTAAGTGCCTTTGG	59.946	21	213	18	230
c11969_g1_i1	1	p1	(A)12	12	76	87	TGAAACAAGAAGACAAAAAGGG	58.401	22	AGGAGCATGCGATGAGACTT	59.981	20	125	33	157	TGAAACAAGAAGACAAAAAGGG	58.401	22	GAGCATGCGATGAGACTTCA	60.104	20	123	33	155	TGAAACAAGAAGACAAAAAGGGT	59.205	23	AGGAGCATGCGATGAGACTT	59.981	20	125	33	157
c29911_g1_i1	2	p1	(T)14	14	1067	1080	TGAAAAGCTTTGCTCTGGCT	60.27	20	TTTGGGGCAACTTCAGATTC	60.051	20	271	908	1178	TGAAAAGCTTTGCTCTGGCT	60.27	20	GCAACTTCAGATTCCACCGT	60.119	20	265	908	1172	TGAAAAGCTTTGCTCTGGCT	60.27	20	TGCTTGCCAAGATGGTCATA	60.22	20	233	908	1140
c40472_g1_i1	1	p4	(GAAC)6	24	3248	3271	TGAAAAAGACCGGGACTGAC	60.088	20	CAAGTCTCGACGTTTCACGA	60.025	20	271	3166	3436	TGACTGAAAAAGACCGGGAC	60.088	20	CAAGTCTCGACGTTTCACGA	60.025	20	275	3162	3436	TGAAAAAGACCGGGACTGAC	60.088	20	GTCTCGACGTTTCACGAACA	59.88	20	268	3166	3433
c4308_g1_i1	1	p1	(T)10	10	43	52	TGAAAAACAGAACATGGATGC	58.613	21	TGGTTTTCAATTGAGGGCTT	59.546	20	264	8	271	TGAAAAACAGAACATGGATGC	58.613	21	TTGGTTTTCAATTGAGGGCT	59.546	20	265	8	272	GTGAAAAACAGAACATGGATGC	59.481	22	TGGTTTTCAATTGAGGGCTT	59.546	20	265	7	271
c24553_g1_i1	1	p6	(TCTTCG)5	30	332	361	TCTTTTTGCCAGTGCTGTTG	60.027	20	CCTAGCCCCGACGAATCC	62.849	18	133	251	383	TTTCTTCATGACCACCGACA	60.088	20	CCTAGCCCCGACGAATCC	62.849	18	100	284	383	TTTTCCATCTTGTCCGTTCC	59.91	20	CCTAGCCCCGACGAATCC	62.849	18	206	178	383
c54935_g1_i1	1	p2	(TC)8	16	160	175	TCTTTTCTCCCGGTCACATC	60.05	20	CAACGCCATTGGTCTTGAAT	60.894	20	179	97	275	TTTTCTCCCGGTCACATCTC	60.05	20	CAACGCCATTGGTCTTGAAT	60.894	20	177	99	275	TGGATTGCATTGCTCTGAAG	59.948	20	CAACGCCATTGGTCTTGAAT	60.894	20	273	3	275
c13998_g1_i1	1	p2	(AG)6	12	360	371	TCTTTGTCAGCGGTAGGCTT	60.015	20	TCCTTTTAACCCCTTCCACC	60.159	20	203	208	410	TCTTTGTCAGCGGTAGGCTT	60.015	20	CTTTTAACCCCTTCCACCGT	60.214	20	201	208	408	GCCATGGACAAGAAAGCAAT	60.081	20	TCCTTTTAACCCCTTCCACC	60.159	20	122	289	410
c60932_g1_i1	1	p3	(TTA)5	15	82	96	TCTTTGTAATGCCTGCTATCCA	59.742	22	CCAGCATATTCCACCCAATC	60.155	20	225	16	240	TCTTTGTAATGCCTGCTATCCA	59.742	22	CACCCAATCACACATCCAAA	60.216	20	214	16	229	AATGCCTGCTATCCAATTTGT	58.595	21	CCAGCATATTCCACCCAATC	60.155	20	218	23	240
c53116_g1_i1	1	p1	(T)11	11	337	347	TCTTTCACCCACGACAATGA	60.088	20	CTACCACGTCTACTGGTGCG	59.385	20	201	194	394	TCTTTCACCCACGACAATGA	60.088	20	GAACCGGCTACTGTCACGTC	60.721	20	181	194	374	AGGATGCACCACTTCAAAGC	60.263	20	CTACCACGTCTACTGGTGCG	59.385	20	254	141	394
c37733_g1_i3	1	p2	(GA)7	14	1013	1026	TCTTTCAATCCCCTCCTCCT	60.008	20	CCCATCCTTCTTCCCTTCTC	60.008	20	123	929	1051	TCTTTCAATCCCCTCCTCCT	60.008	20	TCCCATCCTTCTTCCCTTCT	60.008	20	124	929	1052	CTCTTTCAATCCCCTCCTCC	60.008	20	CCCATCCTTCTTCCCTTCTC	60.008	20	124	928	1051
c29770_g1_i1	1	p3	(GGT)6	18	1075	1092	TCTTTATCAACTGCAGGCCC	60.214	20	TTAGAATGGCTCTGCCCACT	59.836	20	244	894	1137	TCTTTATCAACTGCAGGCCC	60.214	20	TTTAGAATGGCTCTGCCCAC	60.214	20	245	894	1138	CTTCGCAGGTACAGAAGGGA	60.388	20	TCCATTTCCTCCTCACTTGG	60.042	20	229	1052	1280
c30296_g1_i1	1	p1	(A)11	11	236	246	TCTTTACCCCCACCAAACAA	60.198	20	CGCTCCCTCTCTCTCCCTAT	59.935	20	259	209	467	ATAAGCCGCGATCTTCTTGA	59.945	20	TTCCTTCCCACATCAAAACC	59.767	20	265	57	321	ATAAGCCGCGATCTTCTTGA	59.945	20	GGTTTCCTTCCCACATCAAA	59.767	20	268	57	324
c7076_g1_i1	1	p1	(A)10	10	176	185	TCTTGTGCAAGGCATAATGG	59.688	20	CGTTCAACAACAATGCATCC	59.972	20	257	113	369	CTTGGGACACTGCCTTTCAT	60.111	20	AGCATAGACCTGCTCAAGCC	59.603	20	253	59	311	GGCATAATGGGATGGTTTCA	60.532	20	CGTTCAACAACAATGCATCC	59.972	20	247	123	369
c27955_g1_i1	1	p1	(T)10	10	572	581	TCTTGGGGTTTGCAAGATTC	60.051	20	AACACGATGGCAAGGAAAAG	60.11	20	165	514	678	TAGCGCTGTACAAGTGGTGG	59.928	20	AACACGATGGCAAGGAAAAG	60.11	20	276	403	678	CCCATCATCAATGCTTCCTT	59.894	20	AACACGATGGCAAGGAAAAG	60.11	20	207	472	678
c33866_g1_i1	2	p2	(GA)8	16	837	852	TCTTGGATATGCCTTTTCGC	60.175	20	TTCGTCTCGTCCCTCTGTCT	59.986	20	184	693	876	ATAGCTTTTCCGGCGATCTT	60.191	20	TTCGTCTCGTCCCTCTGTCT	59.986	20	245	632	876	CTTTCCACGCTTCATCATCA	59.799	20	TTCGTCTCGTCCCTCTGTCT	59.986	20	228	649	876
c42741_g1_i1	2	p1	(A)13	13	769	781	TCTTGCTTTTGCATGACTGG	59.988	20	AATGGAAACAAGCTTCGTGG	60.11	20	204	684	887	CTTGCTTTTGCATGACTGGA	59.988	20	AATGGAAACAAGCTTCGTGG	60.11	20	203	685	887	TGCTTTTGCATGACTGGAAC	59.847	20	AATGGAAACAAGCTTCGTGG	60.11	20	201	687	887
c33042_g1_i1	1	p2	(AT)6	12	1221	1232	TCTTGCCTTTGCTGATGTTG	59.988	20	TGCCAGCCTTTACGTACCTC	60.27	20	274	982	1255	GATCTTTGGGCTTGAGCTTG	59.955	20	TGCCAGCCTTTACGTACCTC	60.27	20	156	1100	1255	TGATCTTTGGGCTTGAGCTT	59.955	20	TGCCAGCCTTTACGTACCTC	60.27	20	157	1099	1255
c31798_g1_i1	1	p2	(TC)7	14	83	96	TCTTGCACTAAAGATCAGCAGC	59.797	22	TTCCATGGGTTTCTCAAAGC	60.051	20	188	21	208	TCTTGCACTAAAGATCAGCAGC	59.797	22	CCTTCCATGGGTTTCTCAAA	59.903	20	190	21	210	TCTTGCACTAAAGATCAGCAGC	59.797	22	GCACCTCCGACAATTCAAGT	60.119	20	275	21	295
c40356_g1_i1	1	p2	(TC)9	18	182	199	TCTTGAACCCCCTTAATCCC	60.124	20	TTCGCTTTCTTCTCTGCTCC	59.836	20	233	68	300	GAACCCCCTTAATCCCTTGA	60.124	20	TTCGCTTTCTTCTCTGCTCC	59.836	20	229	72	300	TCTTGAACCCCCTTAATCCC	60.124	20	CGCGATTCGTGTTGTATTGT	59.614	20	193	68	260
c42027_g1_i1	1	p1	(A)10	10	2345	2354	TCTTGAACACGGTGAAGCTG	60.025	20	TCATTGAATTGGGTGCAAGA	60.049	20	251	2182	2432	GGCAAGCTGCATCTCACATA	59.979	20	GTTTCCCTCCTCCAAACTCC	59.912	20	253	2151	2403	TCTTGAACACGGTGAAGCTG	60.025	20	GTTTCCCTCCTCCAAACTCC	59.912	20	222	2182	2403
c24301_g1_i1	1	p3	(GCA)5	15	74	88	TCTTCTTGGCTTCTGGGGTA	59.807	20	CAGCTGTGACCAAGTTTCCA	59.873	20	246	5	250	TCTTCTTGGCTTCTGGGGTA	59.807	20	GGAATTCAAGCACAACAGCA	59.847	20	146	5	150	TCTTCTTGGCTTCTGGGGTA	59.807	20	TGGAATTCAAGCACAACAGC	59.847	20	147	5	151
c39346_g1_i1	1	p2	(TC)6	12	46	57	TCTTCTTCCTCATCCTCCTCTG	59.95	22	GAAGGTTTTGGACCGAGACA	60.088	20	209	2	210	TCTTCTTCCTCATCCTCCTCTG	59.95	22	GGCAGGTCCAGTTCTTTTGA	60.232	20	235	2	236	TCTTCTTCCTCATCCTCCTCTG	59.95	22	AGCATGCTGAAAAATACGGC	60.238	20	122	2	123
c30649_g1_i1	1	p2	(GA)6	12	947	958	TCTTCTGTTTGACGTGACCG	59.873	20	CCCAAAACAACTGAACTGCAT	60.023	21	125	870	994	TCTTCTGTTTGACGTGACCG	59.873	20	AACTGAACTGCATGGATGAGG	60.126	21	117	870	986	ATTCTTTTTGGTGCTTTGCG	60.244	20	AACTGAACTGCATGGATGAGG	60.126	21	200	787	986
c20072_g1_i1	1	p1	(A)11	11	388	398	TCTTCTGGTTTCTCGCCAAC	60.375	20	GACGTGACATTTGCTTTGGA	59.697	20	215	268	482	TCTTCTGGTTTCTCGCCAAC	60.375	20	GGGATTTCTGGGGTTTAAGG	59.639	20	250	268	517	TCTTCTGGTTTCTCGCCAAC	60.375	20	GGGGATTTCTGGGGTTTAAG	59.639	20	251	268	518
c5344_g1_i1	1	p2	(TG)6	12	108	119	TCTTCTCTTGGCATGGCAGT	60.945	20	CCAGGTTAGCAAAAACCCAA	59.968	20	209	45	253	TGGCAGTGGATTATGACAACA	59.98	21	CCAGGTTAGCAAAAACCCAA	59.968	20	196	58	253	TCTTCTCTTGGCATGGCAGT	60.945	20	GACAATGCCATGCAGTTTTG	60.119	20	105	45	149
c37971_g1_i1	1	p1	(G)10	10	196	205	TCTTCCCTGTTGAGGACACC	60.088	20	AGCCTTGTCACCTCACCCTA	59.721	20	162	80	241	TGGAAAATTCCCTTGACCTG	59.903	20	AGCCTTGTCACCTCACCCTA	59.721	20	120	122	241	CTGTTGAGGACACCATCACG	60.154	20	AGCCTTGTCACCTCACCCTA	59.721	20	156	86	241
c42746_g2_i1	1	p1	(A)10	10	193	202	TCTTCAAATAAGCTAGCCCCC	59.708	21	ATCCTTCAGATCGACCATCG	60.034	20	232	118	349	TCTTCAAATAAGCTAGCCCCC	59.708	21	TTCCACCAAAACCTTTCCTG	59.942	20	163	118	280	TCTTCAAATAAGCTAGCCCCC	59.708	21	CCTGGATTCCCCTACAAGGT	60.183	20	147	118	264
c38483_g7_i1	1	p3	(GTC)8	24	682	705	TCTTATTGGCAGGGTTCTGG	60.066	20	ATCGCGTTTGAGAGCAGTTT	60.022	20	278	526	803	TTATTGGCAGGGTTCTGGAG	60.066	20	ATCGCGTTTGAGAGCAGTTT	60.022	20	276	528	803	CTTATTGGCAGGGTTCTGGA	60.066	20	ATCGCGTTTGAGAGCAGTTT	60.022	20	277	527	803
c36721_g1_i1	1	p1	(A)11	11	36	46	TCTTAGATTGCCATCAGAATTAAA	57.233	24	TGTTGGGAAGGAATTGGTTG	60.724	20	211	5	215	TCTTAGATTGCCATCAGAATTAAA	57.233	24	TTTGTTGGGAAGGAATTGGT	59.264	20	213	5	217	TCTTAGATTGCCATCAGAATTAAA	57.233	24	AATTTGTTGGGAAGGAATTGG	60.041	21	215	5	219
c28542_g1_i1	1	p1	(A)11	11	88	98	TCTTAGATAAAAACCCAAATTCCAA	59.355	25	CATAGAGCCATAGGGACGGA	60.051	20	130	39	168	TCTTAGATAAAAACCCAAATTCCAA	59.355	25	TCATAGAGCCATAGGGACGG	60.051	20	131	39	169	TCTTAGATAAAAACCCAAATTCCAA	59.355	25	TAGAGCCATAGGGACGGATG	60.051	20	128	39	166
c35186_g1_i1	1	p2	(GA)7	14	879	892	TCTTAAAGGCTCGATCGGAA	59.916	20	CTGCATAGACAGCCCCAACT	60.277	20	246	735	980	GGAAGCCTCTCTGCCTCTTT	60.096	20	CTGCATAGACAGCCCCAACT	60.277	20	230	751	980	CCGATGAACCGTTAGCAGAT	60.096	20	CTGCATAGACAGCCCCAACT	60.277	20	205	776	980
c19558_g1_i1	1	p1	(A)10	10	189	198	TCTGTTTCCTTCTCTTCCCG	59.401	20	GCGACCCCTCCATTCTATTT	60.286	20	266	81	346	TTCCTTCTCTTCCCGCAAAT	61.061	20	TCTTGGATGAGTGTTGCTGC	59.992	20	279	86	364	TCCTTCTCTTCCCGCAAAT	59.759	19	TCTTGGATGAGTGTTGCTGC	59.992	20	278	87	364
c46737_g1_i1	1	p2	(TC)6	12	167	178	TCTGTTAGCGTATCACCCCC	59.955	20	GGGAAGCAAAAGAGGAATACG	60.082	21	193	17	209	CCTCCTCACCATCATCACCT	59.92	20	GGGAAGCAAAAGAGGAATACG	60.082	21	142	68	209	TCACTACCACTCGGACTCCC	60.112	20	GGGAAGCAAAAGAGGAATACG	60.082	21	160	50	209
c2910_g1_i1	1	p1	(A)11	11	187	197	TCTGTGGCATTGAAGGCTTA	59.42	20	GCCAAGTGATAAGCCTGGTG	60.657	20	201	22	222	TCTGTGGCATTGAAGGCTTA	59.42	20	TTTAGTTCCATGCTTTGGCA	59.301	20	240	22	261	ACCCTACAGGACTTGCTGCT	58.968	20	GCCAAGTGATAAGCCTGGTG	60.657	20	160	63	222
c42207_g1_i1	1	p1	(A)10	10	2560	2569	TCTGTGGATCCTCGATGTTG	59.631	20	CGACCTTACAAGTGACGGGT	60.028	20	223	2519	2741	TCTGTGGATCCTCGATGTTG	59.631	20	CCACTCATGAAATTCCGACC	60.317	20	238	2519	2756	TTTCCCTCAATACGACGACA	59.123	20	CGACCTTACAAGTGACGGGT	60.028	20	272	2470	2741
c17805_g1_i1	1	p1	(T)10	10	248	257	TCTGTGCCTATTTGTGGCAA	60.257	20	CTCTCAATGGGGATCTCAGC	59.761	20	198	129	326	TGTGCCTATTTGTGGCAATG	60.523	20	CTCTCAATGGGGATCTCAGC	59.761	20	196	131	326	TCTGTGCCTATTTGTGGCAA	60.257	20	CTCAATGGGGATCTCAGCTT	59.239	20	196	129	324
c27203_g1_i1	1	p4	(ATGT)5	20	305	324	TCTGTCTGGCTCATGGTCAA	60.402	20	AACAGTACAGCTTCGACAGCAA	60.117	22	100	250	349	AGCAATGGGTCTTGTCGTTT	59.598	20	AACAGTACAGCTTCGACAGCAA	60.117	22	161	189	349	GTTTGGCTTCTATTGCCACC	59.574	20	AACAGTACAGCTTCGACAGCAA	60.117	22	264	86	349
c40132_g1_i3	2	p2	(TG)10	20	705	724	TCTGTCGGCTCCCTCTAAAA	59.948	20	TGGCTCTGAAAAGAAGCAAAA	60.117	21	264	535	798	TCTCTGTCGGCTCCCTCTAA	60.088	20	TGGCTCTGAAAAGAAGCAAAA	60.117	21	266	533	798	TCTGTCGGCTCCCTCTAAAA	59.948	20	TGGCTCTGAAAAGAAGCAAA	58.771	20	264	535	798
c24707_g1_i1	2	p3	(GGC)7	21	1294	1314	TCTGTACAGTTTGCGGATGG	59.716	20	ACCAATCACAGTGTCACCGA	60.005	20	162	1245	1406	TCTGTACAGTTTGCGGATGG	59.716	20	ACAGTGTCACCGAGATTCCC	59.969	20	155	1245	1399	CACGGTAGGCGGATTGTATC	60.352	20	ACCAATCACAGTGTCACCGA	60.005	20	136	1271	1406
c12791_g1_i1	1	p1	(T)10	10	150	159	TCTGGTTTCTGGAAGTGGCT	59.844	20	TGACGCCCATGAGAACATAA	60.073	20	182	69	250	TCTGGTTTCTGGAAGTGGCT	59.844	20	TTGACGCCCATGAGAACATA	60.073	20	183	69	251	TCTGGTTTCTGGAAGTGGCT	59.844	20	AATGAATTAAGCACGGCTGG	60.096	20	164	69	232
c34911_g3_i2	1	p3	(GAT)6	18	387	404	TCTGGTGAGAAATGTGTGCC	59.682	20	TCGAGCCTACACTTCCTCCT	59.04	20	171	260	430	TCTGGTGAGAAATGTGTGCC	59.682	20	CGTCACTTCCTACATTCGAGC	59.89	21	186	260	445	TCTGGTGAGAAATGTGTGCC	59.682	20	CGAGCCTACACTTCCTCCTTC	60.388	21	170	260	429
c28374_g1_i1	1	p2	(CT)7	14	1126	1139	TCTGGTAGAGCTGGGCTTGT	60.012	20	CAAACAAAGAAGGGCGAGTC	59.853	20	268	953	1220	TAGAGCTGGGCTTGTTGGAC	60.397	20	GGCCCGTTACAACAACAGAT	59.859	20	227	958	1184	GTAGAGCTGGGCTTGTTGGA	60.397	20	GGCCCGTTACAACAACAGAT	59.859	20	228	957	1184
c24251_g1_i2	1	p3	(AGC)5	15	293	307	TCTGGGAGTTCCATCTCCAT	59.46	20	CCCCTGGATGTTAAAAGGGT	60.046	20	242	116	357	GCCCAAAGTTTCGTCCTTTT	60.463	20	TGCTACTTCGAAATCCCCTG	60.206	20	235	137	371	GCCCAAAGTTTCGTCCTTTT	60.463	20	TCGAAATCCCCTGGATGTTA	60.266	20	228	137	364
c33810_g1_i3	1	p2	(AG)7	14	2290	2303	TCTGGCGCTTACGAAAGATT	59.982	20	CAAAGATCCATCCATAACCTTAGAA	59.769	25	191	2155	2345	TCTGGCGCTTACGAAAGATT	59.982	20	CAAAGATCCATCCATAACCTTAGA	58.588	24	191	2155	2345	AATGAATCTGGCGCTTACGA	60.742	20	CAAAGATCCATCCATAACCTTAGAA	59.769	25	197	2149	2345
c66119_g1_i1	1	c	(T)10ctt(A)11	24	65	88	TCTGGCCTACACTTAGCGGT	59.898	20	AACTACGCTCGGTGACAACC	60.179	20	210	3	212	TCTGGCCTACACTTAGCGGT	59.898	20	ACTCAACAGCCGAACAGGAT	59.727	20	257	3	259	TCTGGCCTACACTTAGCGGT	59.898	20	AAACTCAACAGCCGAACAGG	60.291	20	259	3	261
c36639_g1_i1	1	p1	(T)13	13	1355	1367	TCTGGCATGCTTGTCTATGG	59.823	20	CCTGTCTTTGCATGGCATTA	59.688	20	219	1203	1421	CAGTTCTGGGACTCTGGCAT	60.261	20	CCTGTCTTTGCATGGCATTA	59.688	20	231	1191	1421	GATGTTGCGAATTCTCGCTT	60.361	20	CCTGTCTTTGCATGGCATTA	59.688	20	122	1300	1421
c56986_g1_i1	1	p2	(TC)6	12	95	106	TCTGGATGTGGATGCTCAAG	59.787	20	CAAGAGGTCCCTCAGGACAA	60.229	20	132	41	172	TCTGGATGTGGATGCTCAAG	59.787	20	AGAGGTCCCTCAGGACAACA	59.682	20	130	41	170	TCATCTGGATGTGGATGCTC	59.591	20	CAAGAGGTCCCTCAGGACAA	60.229	20	135	38	172
c38736_g2_i2	1	p3	(CGC)5	15	1776	1790	TCTGGACTGCTTGTTGTTGC	60.032	20	CCTCCTTTTTAGGCCTCACC	60.068	20	212	1746	1957	GTCAGCTTCTTTGGGTCTGG	59.844	20	AACCCGTAAACATGCCTCAG	59.993	20	100	1731	1830	CGCAGGTTCCTCTCCATAAG	59.83	20	AACCCGTAAACATGCCTCAG	59.993	20	167	1664	1830
c37433_g1_i1	2	p3	(TCT)5	15	1520	1534	TCTGCTTTTGCATGGTCTTG	59.988	20	TTGGGATGTTCTTCGTCTCC	60.05	20	250	1350	1599	CATGGTCTTGGGGACCTCTA	59.92	20	TTGGGATGTTCTTCGTCTCC	60.05	20	240	1360	1599	GCACAGGCATTCCTTTCAAT	60.081	20	TTGGGATGTTCTTCGTCTCC	60.05	20	124	1476	1599
c19448_g1_i1	1	p1	(A)10	10	876	885	TCTGCTGCTACTGGGACTGA	59.726	20	AAGAGATTATGGCCCGTGTG	59.955	20	237	811	1047	GTGAGGAAGAGTTTCAGCGG	59.989	20	TCTCAGATTTTCCCGACAGC	60.34	20	265	755	1019	TGAGGAAGAGTTTCAGCGGT	59.989	20	TCTCAGATTTTCCCGACAGC	60.34	20	264	756	1019
c16915_g1_i1	1	p4	(GTTT)5	20	279	298	TCTGCCATTGTCAACACCAT	59.967	20	TCCATCTCCAGCACAGACAC	59.827	20	268	57	324	CTGCCATTGTCAACACCATT	59.42	20	TCCATCTCCAGCACAGACAC	59.827	20	267	58	324	CATTGTCAACACCATTGCCT	59.42	20	TCCATCTCCAGCACAGACAC	59.827	20	263	62	324
c31989_g1_i1	1	p3	(ATG)5	15	955	969	TCTGCATGATCTCCATGACC	59.591	20	TCATGGCTTTCTTATTGGGC	60.038	20	196	877	1072	TGATGGTCTGCATGATCTCC	59.591	20	TCATGGCTTTCTTATTGGGC	60.038	20	202	871	1072	TGATGGTCTGCATGATCTCC	59.591	20	GCTTTCTTATTGGGCCATGA	60.038	20	197	871	1067
c37571_g1_i1	2	p3	(GAG)5	15	456	470	TCTGCATAATTTCACGCTGC	59.983	20	TGTTAGCCTCCGTTTTCAGG	60.241	20	257	276	532	GATCTCCTCCTCCGACACTG	59.792	20	TCTCCTCCTCGTCTTCCTCA	60.064	20	243	362	604	GATCTCCTCCTCCGACACTG	59.792	20	CTTCCTCTTCTCCCACCTCC	60.186	20	216	362	577
c28676_g1_i2	1	p1	(A)16	16	75	90	TCTGCACAACCAAAATCGAG	59.84	20	GAGGGTGAGATGAGATGGGA	60.008	20	168	18	185	TCTGCACAACCAAAATCGAG	59.84	20	TGATATTGGATGACGGCTCA	60.033	20	122	18	139	AAATCGAGTGGCAGAAAGGA	59.813	20	GAGGGTGAGATGAGATGGGA	60.008	20	156	30	185
c29653_g1_i1	3	p1	(A)10	10	2283	2292	TCTGATTGGGGTTAGGATCG	59.887	20	CGACTGTTTCATTCAGATCAAGA	59.369	23	275	2047	2321	ATCGTGACAGGTTTGGCTTC	60.119	20	CGACTGTTTCATTCAGATCAAGA	59.369	23	259	2063	2321	GATCGTGACAGGTTTGGCTT	60.119	20	CGACTGTTTCATTCAGATCAAGA	59.369	23	260	2062	2321
c27701_g1_i1	1	p1	(A)11	11	319	329	TCTGATTCCTCGAACCCATC	60.011	20	TACAGGGCAAAGAGGGAGAA	59.807	20	124	229	352	TCTGATTCCTCGAACCCATC	60.011	20	TTACAGGGCAAAGAGGGAGA	59.807	20	125	229	353	ATTCCATAAACCTTTGCCCC	60.02	20	TTACAGGGCAAAGAGGGAGA	59.807	20	275	79	353
c39472_g2_i3	1	p1	(A)10	10	2064	2073	TCTGATGGAAAAGTACCGCC	60.074	20	TGGCTTCTCATGCTTCAATG	59.948	20	220	2018	2237	TCTGATGGAAAAGTACCGCC	60.074	20	CCTTTCATTTGTTGGTTGGG	60.198	20	180	2018	2197	GAAAAGTACCGCCCATTCAA	59.938	20	GCTTCAATGATCTTGCCTCC	59.78	20	202	2025	2226
c24643_g2_i1	1	p2	(GA)6	12	699	710	TCTGAGGGGGAGATGAATTG	60.003	20	GTTGGGGACCTCTTTCTGAG	58.715	20	148	640	787	GTTTCATGCTGGCCATTTTT	59.945	20	GTTGGGGACCTCTTTCTGAG	58.715	20	187	601	787	TCTGAGGGGGAGATGAATTG	60.003	20	AGAGACTGCAACTTTTGCCA	58.65	20	130	640	769
c26920_g1_i1	2	p1	(T)11	11	123	133	TCTGAGCTGCAATGGTTGAC	59.992	20	AATCAGTGCCATTCCTTTCG	60.074	20	120	55	174	TCTGAGCTGCAATGGTTGAC	59.992	20	ATTCCACAATGCTGCAATCA	60.08	20	135	55	189	TCTGAGCTGCAATGGTTGAC	59.992	20	GCAATCAGTGCCATTCCTTT	60.081	20	122	55	176
c38925_g1_i1	1	p2	(AG)6	12	2630	2641	TCTGAGAATTTCGGATTGGG	60.006	20	CATAAACGCGTCCAGTTGC	60.272	19	184	2509	2692	CAGGGACAATACGTCTGGCT	60.134	20	CATAAACGCGTCCAGTTGC	60.272	19	145	2548	2692	TCCAGATCACCGGCTAGAGT	59.827	20	CATAAACGCGTCCAGTTGC	60.272	19	273	2420	2692
c32309_g1_i2	1	p1	(T)10	10	1420	1429	TCTGACGGTCGAGACTGTTG	60.022	20	TTTCCTGCTTGTAGCTTGGG	60.378	20	280	1316	1595	TCGATTTATTTTGGTTCCCG	59.767	20	TTTCCTGCTTGTAGCTTGGG	60.378	20	218	1378	1595	TCTGACGGTCGAGACTGTTG	60.022	20	CCTGCTTGTAGCTTGGGAAT	59.336	20	277	1316	1592
c32872_g1_i1	1	p1	(T)17	17	29	45	TCTGAAGTTGGTCCCTCAAC	57.679	20	CAAGCTCGTAGGAAGCAAGG	60.147	20	277	1	277	TCTGAAGTTGGTCCCTCAAC	57.679	20	CGAAAAGATTAGCATTCGCC	59.816	20	194	1	194	TCTGAAGTTGGTCCCTCAAC	57.679	20	TCGATGTGAATGCCTTTGAA	60.197	20	237	1	237
c37554_g1_i1	1	p3	(TAT)5	15	987	1001	TCTGAAAATCCATTTTGCCC	59.878	20	CACTCCTCGAGGGAGATCAG	59.937	20	198	834	1031	GAGCCAGGAAAGTTGTGAGG	59.844	20	CACTCCTCGAGGGAGATCAG	59.937	20	267	765	1031	TCTGAAAATCCATTTTGCCC	59.878	20	CGCTTTGAGTTTAATTCCGC	59.853	20	271	834	1104
c34830_g1_i1	1	p2	(CT)6	12	70	81	TCTGAAAAGTCGTCGTGGAA	59.415	20	CATTTGGCTCCACCTTCAAT	59.933	20	268	31	298	TTCTGAAAAGTCGTCGTGGA	59.415	20	CATTTGGCTCCACCTTCAAT	59.933	20	269	30	298	TCTGAAAAGTCGTCGTGGAA	59.415	20	GTTGATTGAACCGGAGGAAA	59.91	20	145	31	175
c32588_g1_i2	1	p2	(GA)6	12	133	144	TCTCTTCCTCCTTCATGCGT	59.95	20	ATAACCTCATCAACCGCTGG	59.955	20	253	1	253	GTCTCTTCCTCCTTCATGCG	59.95	20	ATAACCTCATCAACCGCTGG	59.955	20	254	0	253	TCTCTTCCTCCTTCATGCGT	59.95	20	ACCCTCCTCCATTTTGTTCC	60.169	20	190	1	190
c64266_g1_i1	1	p2	(GA)8	16	70	85	TCTCTTCATCCAACACGCAC	59.837	20	CCCCCTTAATCTTGCTTTCC	59.903	20	114	31	144	CTTCATCCAACACGCACACT	59.751	20	CCCCCTTAATCTTGCTTTCC	59.903	20	111	34	144	ATCCAACACGCACACTCAGA	60.319	20	CCCCCTTAATCTTGCTTTCC	59.903	20	107	38	144
c32729_g1_i2	1	p4	(GAGC)5	20	278	297	TCTCTTCACGGCCATTAACC	60.074	20	CCTGTGGTGCTTCCCTATGT	59.989	20	262	106	367	TCTCTTCACGGCCATTAACC	60.074	20	ATGTACTGTGCCTCCAACCC	59.851	20	246	106	351	CGCTCTCTGAAATCCTCTGC	60.24	20	AGGGCTTGTACTTCTGGGGT	59.994	20	255	228	482
c41256_g1_i1	2	p1	(T)10	10	483	492	TCTCTGTCTCCCGCTCTCTC	59.817	20	CAACGAAAAATGACACACCC	58.874	20	206	310	515	TCTCTGTCTCCCGCTCTCTC	59.817	20	ACAACGAAAAATGACACACCC	59.749	21	207	310	516	TTTCTCTGTCTCCCGCTCTC	59.679	20	CAACGAAAAATGACACACCC	58.874	20	208	308	515
c27566_g1_i1	2	p1	(A)10	10	301	310	TCTCTGGTCGATTTATCCCG	60.029	20	GCCATTTCACCAACAAAACA	59.42	20	278	103	380	TCTCGTCTATCTCCGGTTGG	60.21	20	GCCATTTCACCAACAAAACA	59.42	20	195	186	380	CTCGTCTATCTCCGGTTGGA	60.21	20	GCCATTTCACCAACAAAACA	59.42	20	194	187	380
c54818_g1_i1	1	p2	(TC)6	12	254	265	TCTCTCTGTCCCTTGAAGCC	59.53	20	GCAGTGCGAAGAATAGAGCA	59.326	20	197	181	377	CCCAGGCTCTCCTCTCTCTT	60.088	20	AAAAGATGAAGCAGTGCGAA	58.651	20	163	225	387	TCTCTCTGTCCCTTGAAGCC	59.53	20	AAGATGAAGCAGTGCGAAGAA	60.147	21	205	181	385
c33671_g2_i1	1	p2	(CT)7	14	38	51	TCTCTCTCTCCTGGCGACTG	60.84	20	CCATTGAAGCTCGGAACCTA	60.206	20	122	1	122	TCTCTCTCTCCTGGCGACTG	60.84	20	GCTCGGAACCTATCCACTGA	60.218	20	114	1	114	TCTCTCTCTCCTGGCGACTG	60.84	20	TCTCCAGCCCTAATCACGTC	60.218	20	151	1	151
c52643_g1_i1	1	p2	(GA)6	12	61	72	TCTCTCTCGTCCAATCCCTC	59.334	20	CGGTTCTGCACTCTCATTCA	59.984	20	101	0	100	TCTCTCTCGTCCAATCCCTC	59.334	20	AACTTGTCCGGTTCTGCACT	59.769	20	109	0	108	TCTCTCTCGTCCAATCCCTC	59.334	20	GGCTTTGGTTACTGTGCTCC	59.74	20	172	0	171
c21044_g1_i2	1	p2	(GA)7	14	714	727	TCTCTCGTTCAGCCACACAC	60.03	20	CTCCCATCATCACTCCCACT	59.92	20	241	514	754	TCTCTCGTTCAGCCACACAC	60.03	20	TCCCATCATCACTCCCACTT	60.326	20	240	514	753	TCTGATCTCTCGTTCAGCCA	59.656	20	CTCCCATCATCACTCCCACT	59.92	20	246	509	754
c25245_g1_i1	1	p3	(GAT)5	15	82	96	TCTCTCATGGGGAGTCTCGT	59.792	20	ATCTTCTTCGGATGCTGACG	60.362	20	111	54	164	ATTAGGAAGAAACCGCACCC	60.32	20	ATCTTCTTCGGATGCTGACG	60.362	20	134	31	164	TTCTCTCATGGGGAGTCTCG	60.34	20	ATCTTCTTCGGATGCTGACG	60.362	20	112	53	164
c31108_g1_i1	1	p1	(A)10	10	174	183	TCTCTCAATCAAAACAACCCC	59.017	21	CCAGCATAGAGTTTCCAGGG	59.688	20	278	27	304	TTCTCTCAATCAAAACAACCCC	60.332	22	CCAGCATAGAGTTTCCAGGG	59.688	20	279	26	304	CTCTCAATCAAAACAACCCC	57.083	20	CCAGCATAGAGTTTCCAGGG	59.688	20	277	28	304
c37380_g1_i1	1	p2	(TC)8	16	522	537	TCTCGGATCCAATCTTCACC	60.011	20	GTTGCGAAGAAACAGAAGGC	60	20	218	364	581	TCCCGAACCCAGTACTTGAC	59.966	20	GTTGCGAAGAAACAGAAGGC	60	20	249	333	581	ATCCCTGACCCTCCTCTCAT	59.889	20	GTTGCGAAGAAACAGAAGGC	60	20	115	467	581
c44991_g1_i1	1	p1	(A)11	11	112	122	TCTCGGATACCCGGTGTTAG	59.948	20	CTCTACTGCTCTCGGTGCTG	58.932	20	118	89	206	TCTCGGATACCCGGTGTTAG	59.948	20	CTACTGCTCTCGGTGCTGC	59.896	19	116	89	204	TCTCGGATACCCGGTGTTAG	59.948	20	CGGTGCTGCAGAAATTTGAT	61.168	20	106	89	194
c41669_g1_i1	1	p2	(CT)6	12	1862	1873	TCTCCTTGGACTCTGGGCTA	59.943	20	GGGAGAGAGAAGTGCAAAGG	59.014	20	245	1688	1932	TCTCCTTGGACTCTGGGCTA	59.943	20	AGGGAGAGAGAAGTGCAAAGG	60.002	21	246	1688	1933	ATGGCAGATCTCAAACAGCC	60.226	20	GGGAGAGAGAAGTGCAAAGG	59.014	20	145	1788	1932
c8946_g1_i1	1	p1	(T)10	10	62	71	TCTCCTTCATCCATACTCCCTC	59.536	22	GGTGGATGCCAGAGAGTAGC	59.834	20	115	0	114	TCTCCTTCATCCATACTCCCTC	59.536	22	AAGGATCAGCGTCTTGGAAA	59.813	20	153	0	152	TCTCCTTCATCCATACTCCCTC	59.536	22	AGGATCAGCGTCTTGGAAAA	59.813	20	152	0	151
c22777_g1_i1	1	p1	(T)10	10	209	218	TCTCCTCAACCGAAACATCC	60.05	20	TTCGACAGACCTGGGGTAAC	59.966	20	238	114	351	TCTCCTCAACCGAAACATCC	60.05	20	GTGTCGGGCCAAAGAGATAA	60.074	20	160	114	273	TCTCCTCAACCGAAACATCC	60.05	20	TGTCGGGCCAAAGAGATAAC	60.074	20	159	114	272
c39635_g2_i3	2	p2	(CT)6	12	2319	2330	TCTCCTACGGAAATGCCAAG	60.206	20	ATTGAAATGCGGAGGAAATG	59.901	20	280	2278	2557	TCTCCTACGGAAATGCCAAG	60.206	20	ATCCGTGTAGTCGTCGTCGT	60.599	20	208	2278	2485	TCTCCTACGGAAATGCCAAG	60.206	20	TCGTCGTCGTCGTTTTAGAG	59.072	20	195	2278	2472
c39635_g2_i3	3	c	(CT)7aaa(ACG)5	32	2444	2475	TCTCCTACGGAAATGCCAAG	60.206	20	ATTGAAATGCGGAGGAAATG	59.901	20	280	2278	2557	CACCCCTCCCTCTCTCTCTC	60.336	20	GAAATTGAAATGCGGAGGAA	60.016	20	252	2309	2560	CACCCCTCCCTCTCTCTCTC	60.336	20	ATTGAAATGCGGAGGAAATG	59.901	20	249	2309	2557
c64807_g1_i1	1	p2	(TC)7	14	58	71	TCTCCGCCAACTGTCTCTTT	59.989	20	ATCCTGACTAATACCGGGGG	60.032	20	126	28	153	TTCTCCGCCAACTGTCTCTT	59.989	20	ATCCTGACTAATACCGGGGG	60.032	20	127	27	153	TCTCCGCCAACTGTCTCTTT	59.989	20	TTTTTATTGGCAACGGGTGT	60.223	20	157	28	184
c37534_g1_i1	1	p2	(TC)6	12	138	149	TCTCCCTCTCTGATTGCGTT	59.95	20	TTTCCCACCTCATTTCCTTG	59.903	20	118	71	188	TCTCCCTCTCTGATTGCGTT	59.95	20	ACCCTTTCCCACCTCATTTC	60.169	20	122	71	192	TCTCCCTCTCTGATTGCGTT	59.95	20	GACCCTTTCCCACCTCATTT	60.169	20	123	71	193
c13714_g1_i1	1	p1	(A)10	10	108	117	TCTCCCTCTCCTTCCTTCCT	59.367	20	CGGATTCGTTTTCATCACCT	59.933	20	210	41	250	CTCTCCCTCTCCTTCCTTCC	59.367	20	CGGATTCGTTTTCATCACCT	59.933	20	211	40	250	TCTCCCTCTCCTTCCTTCCT	59.367	20	GGTGTTGTATCACCAGGGCT	59.851	20	145	41	185
c35311_g1_i3	1	p1	(A)10	10	223	232	TCTCCCCTTCGACTTAAGCA	59.948	20	CGAATTGATTTCAGAGGGGA	60.006	20	222	102	323	TCTCCCCTTCGACTTAAGCA	59.948	20	CCATATGGACTGGAGAGGGA	59.879	20	271	102	372	TCTCCCCTTCGACTTAAGCA	59.948	20	CACCATATTTGGCACACTGG	59.84	20	171	102	272
c40160_g2_i1	1	p2	(AT)6	12	48	59	TCTCCATCGATATCTTGTGAGATT	59.117	24	TCCCGATCGATCATCATTTT	60.238	20	178	0	177	TCTCCATCGATATCTTGTGAGATT	59.117	24	CCCGATCGATCATCATTTTC	60.238	20	177	0	176	TCTCCATCGATATCTTGTGAGATT	59.117	24	CCGATCGATCATCATTTTCA	59.43	20	176	0	175
c26751_g1_i1	1	p3	(AGG)5	15	100	114	TCTCCAACTTCTCCCACCAC	60.088	20	TTTCTCTTCCGGATTGATGG	60.006	20	220	30	249	TCAAAATCAAAGTCGACCCC	59.91	20	TTTCTCTTCCGGATTGATGG	60.006	20	175	75	249	CCACCACCACCTGCTACTCT	60.174	20	TTTCTCTTCCGGATTGATGG	60.006	20	207	43	249
c34759_g1_i1	1	p3	(CTC)5	15	1026	1040	TCTCCAACCTCCTCCTCTCA	59.913	20	GAGACAGAGATAGGGATAGGGACA	59.988	24	132	936	1067	TCTCCAACCTCCTCCTCTCA	59.913	20	CAGAGACAGAGATAGGGATAGGGA	60.109	24	134	936	1069	CCTCCTCTCACGCACTCTCT	59.732	20	GAGACAGAGATAGGGATAGGGACA	59.988	24	122	946	1067
c26207_g1_i1	1	p2	(AT)6	12	379	390	TCTCATTGCCTCTGGCTTTT	59.955	20	CAGAAGGATCAATTTCAAAGAACA	59.646	24	242	192	433	AATGCTTCCAGTGAGATGGG	60.073	20	CAGAAGGATCAATTTCAAAGAACA	59.646	24	156	278	433	TTGGTCGGGATCATCTTTTC	59.871	20	CAGAAGGATCAATTTCAAAGAACA	59.646	24	111	323	433
c13510_g1_i1	1	p2	(GA)7	14	353	366	TCTCATGCGTTACGTTCGAC	59.871	20	CCGACGCCATCTTCAACA	61.846	18	122	266	387	CCCGAAGCTAAATCTCATGC	59.807	20	CCGACGCCATCTTCAACA	61.846	18	134	254	387	GCATCCCCGAAGCTAAATCT	60.551	20	CCGACGCCATCTTCAACA	61.846	18	139	249	387
c24663_g1_i1	1	p1	(A)10	10	234	243	TCTCATCATCACCGTCCAAA	60.048	20	CTTGTTGGAGCTTTCTTCGC	60.132	20	240	134	373	TTCTCATCATCACCGTCCAA	60.048	20	CTTGTTGGAGCTTTCTTCGC	60.132	20	241	133	373	AAATGCATCCTCGGTCAAAC	59.939	20	CTTGTTGGAGCTTTCTTCGC	60.132	20	223	151	373
c38317_g1_i4	1	p3	(CCT)5	15	1133	1147	TCTCAGACCGGTGCTAATCC	60.218	20	AGGTGAGGGTGGTGATGAAG	59.962	20	153	1027	1179	TCTCAGACCGGTGCTAATCC	60.218	20	AGAAGGTGAGGGTGGTGATG	59.962	20	156	1027	1182	TCTCAGACCGGTGCTAATCC	60.218	20	CAGAAGGTGAGGGTGGTGAT	59.962	20	157	1027	1183
c41120_g1_i1	1	p1	(C)10	10	647	656	TCTCACTGCCACTCGAGCTA	59.88	20	ACAAGTAATGGCTTGTCGGG	59.993	20	255	506	760	TCTCACTGCCACTCGAGCTA	59.88	20	GATGGCCACAAGTAATGGCT	59.962	20	262	506	767	CTGCCACTCGAGCTACTCCT	59.769	20	ACAAGTAATGGCTTGTCGGG	59.993	20	250	511	760
c1311_g1_i1	1	p3	(CTG)5	15	54	68	TCTCACCTCTTGGGTTCTTCA	59.829	21	TACTGGAGCAGGCAAGTTGA	59.591	20	120	4	123	CTTGGGTTCTTCAACAACAGC	59.766	21	TACTGGAGCAGGCAAGTTGA	59.591	20	112	12	123	TTGGGTTCTTCAACAACAGC	58.749	20	TACTGGAGCAGGCAAGTTGA	59.591	20	111	13	123
c25381_g1_i1	1	p2	(AG)6	12	78	89	TCTCACAATTAACTCGCATCAAA	59.772	23	CCTGCATTGGTGGTTCTTTT	59.971	20	224	2	225	TCTCACAATTAACTCGCATCAAA	59.772	23	GTAAGGGGCAAATGGGATCT	60.152	20	155	2	156	TCTCACAATTAACTCGCATCAAA	59.772	23	TACTGTAAGGGGCAAATGGG	59.817	20	159	2	160
c24419_g1_i1	1	p2	(AT)7	14	54	67	TCTCACAACCATATTCTTGAACTT	57.019	24	ACAATGATACGAGAACGGGC	59.962	20	227	1	227	TCTCACAACCATATTCTTGAACTT	57.019	24	TTGGGTGGGAAAAGAAAGTG	59.942	20	103	1	103	GTCTCACAACCATATTCTTGAACTT	57.856	25	ACAATGATACGAGAACGGGC	59.962	20	228	0	227
c40261_g2_i1	2	p3	(AGC)5	15	2263	2277	TCTCAATCACAGAAAGAAGGCA	59.993	22	CGGATATCAGCAAAGAGATGC	59.821	21	233	2101	2333	AGGAACCAAGAGGTATGCAA	57.268	20	ATCCACCAAACATGAAACCC	59.508	20	214	2175	2388	TGGAAGATAGGAACCAAGAGG	58.253	21	ATCCACCAAACATGAAACCC	59.508	20	222	2167	2388
c31766_g1_i1	1	p1	(T)10	10	773	782	TCTCAATACGCGGGTCTTCT	59.836	20	CCAAGAACGTGAACACGAAA	59.734	20	159	664	822	ACTCTTTGCTTGGGATCGAA	59.813	20	CCAAGAACGTGAACACGAAA	59.734	20	132	691	822	TCTTTGCTTGGGATCGAAAT	59.645	20	CCAAGAACGTGAACACGAAA	59.734	20	130	693	822
c24807_g1_i1	1	p1	(T)10	10	726	735	TCTCAAGGGATCAAGGGTTG	60.042	20	GCATGTATGCATGAGAGAGCA	59.995	21	157	606	762	TCTCAAGGGATCAAGGGTTG	60.042	20	TGCATGTATGCATGAGAGAGC	59.995	21	158	606	763	CAAGGGATCAAGGGTTGCTA	60.066	20	TGCATGTATGCATGAGAGAGC	59.995	21	155	609	763
c35026_g2_i1	2	p1	(A)11	11	843	853	TCTATCGCCGTTAAGCGTCT	60.003	20	GGTGCTCCAAGCCTCTCATA	60.362	20	279	615	893	GTTTGGCGAGAAGGCAATTA	60.209	20	GGTGCTCCAAGCCTCTCATA	60.362	20	100	794	893	TCTATCGCCGTTAAGCGTCT	60.003	20	TCCAAGCCTCTCATAATTCCA	59.654	21	274	615	888
c18007_g1_i1	1	p2	(CT)6	12	77	88	TCTATCCATTTTATGCGCCC	59.892	20	GAGGTTAGGGGGAAGTGGAG	59.928	20	193	22	214	TCTATCCATTTTATGCGCCC	59.892	20	AGAGGTTAGGGGGAAGTGGA	59.928	20	194	22	215	TCTATCCATTTTATGCGCCC	59.892	20	AGGATACGGGGAACACTTGA	59.405	20	128	22	149
c39380_g1_i1	1	p2	(CT)10	20	100	119	TCTAGCTCGCTCACTCCGAT	60.263	20	ACTAAAAATCGGCTGCGAAA	59.853	20	274	48	321	TCTAGCTCGCTCACTCCGAT	60.263	20	AACTAAAAATCGGCTGCGAA	59.853	20	275	48	322	CTAGCTCGCTCACTCCGATT	59.74	20	GAGATGGACGGAGAGGAACA	60.199	20	213	49	261
c50335_g1_i1	1	p1	(A)10	10	139	148	TCTACTTCCGGTCCTTTGACA	59.72	21	TCCTCCGATCTTCTCTCAGG	59.48	20	131	78	208	TCTACTTCCGGTCCTTTGACA	59.72	21	CCTCCTCCGATCTTCTCTCA	59.48	20	133	78	210	TCTACTTCCGGTCCTTTGACA	59.72	21	TCCGATCTTCTCTCAGGTGAA	59.935	21	128	78	205
c47750_g1_i1	1	p1	(A)10	10	66	75	TCTACTCATCAAAAGTGAGACCAAA	59.356	25	TGCAATCCAAAAGAGTCATCC	60.066	21	194	38	231	TCTACTCATCAAAAGTGAGACCAAA	59.356	25	GGCATGCACGTGTAAGATTT	58.653	20	118	38	155	TCTACTCATCAAAAGTGAGACCAAA	59.356	25	AGGCATGCACGTGTAAGATTT	59.651	21	119	38	156
c33035_g1_i1	1	p2	(AT)6	12	83	94	TCTAATACACGGTTTGCCCC	59.823	20	TTGAAGACGCCATGTTTCTG	59.84	20	245	6	250	TCTAATACACGGTTTGCCCC	59.823	20	AAGACGCCATGTTTCTGAGG	60.255	20	242	6	247	TCTAATACACGGTTTGCCCC	59.823	20	ACCCAGAGAAGACAACGTGC	60.307	20	123	6	128
c41545_g1_i2	1	p2	(TC)6	12	35	46	TCTAAGCTTCGCACGACAGA	59.888	20	GTTCTCTGCAAGCCGATTTC	59.962	20	188	0	187	TCTAAGCTTCGCACGACAGA	59.888	20	ACATGAACCCGCCATAGAAG	59.955	20	229	0	228	TCTAAGCTTCGCACGACAGA	59.888	20	TTCTGAACAAAACCCTTCCG	60.081	20	171	0	170
c40411_g2_i1	1	p2	(GA)9	18	145	162	TCGTTTTCTTCCTAGCCGAA	59.953	20	CCAACTCAGATTGGTGCCTT	60.111	20	187	84	270	TCGATTGTTCCTCCCAACTC	60.05	20	CCAACTCAGATTGGTGCCTT	60.111	20	242	29	270	TTGTTCCTCCCAACTCCAAC	59.943	20	CCAACTCAGATTGGTGCCTT	60.111	20	238	33	270
c23841_g1_i1	2	p2	(CT)6	12	251	262	TCGTTTCCTTTCGTCTCCAC	60.232	20	AGCACCCTGCTGTGATTTCT	59.874	20	164	165	328	GAGACCCCTTTTCGTTTCCT	59.553	20	AGCCCAAACTCGAGACAGAA	59.989	20	148	154	301	AGAGACCCCTTTTCGTTTCC	59.553	20	AGCCCAAACTCGAGACAGAA	59.989	20	149	153	301
c39978_g1_i2	1	p2	(CT)6	12	130	141	TCGTTAAATCCTCACCCTCG	60.066	20	GAGGACGGTATTTGGCGTTA	59.96	20	171	30	200	TCGATACTTCTCGTGGGTCC	60.073	20	GAGGACGGTATTTGGCGTTA	59.96	20	148	53	200	TCGTTAAATCCTCACCCTCG	60.066	20	GGACGGTATTTGGCGTTATG	60.209	20	169	30	198
c32639_g1_i1	1	p3	(GAG)5	15	140	154	TCGTGTCGGAGTATCAGCAG	60.008	20	TATACCATAGTGCGGTGGCA	59.976	20	149	83	231	CTCGTGTCGGAGTATCAGCA	60.008	20	TATACCATAGTGCGGTGGCA	59.976	20	150	82	231	TGAATGATCTCGTGTCGGAG	59.787	20	TATACCATAGTGCGGTGGCA	59.976	20	158	74	231
c16563_g1_i1	2	p2	(AG)6	12	190	201	TCGTGCCATGACATAGGAAA	60.073	20	CCCTATCGTCTTCTTCATCACA	59.195	22	117	112	228	TCAATTTCGGAGGTGAGAGG	60.187	20	CCCTATCGTCTTCTTCATCACA	59.195	22	164	65	228	TCGTGCCATGACATAGGAAA	60.073	20	CCCTATCGTCTTCTTCATCACAC	60.012	23	117	112	228
c39736_g1_i1	1	p2	(TC)6	12	71	82	TCGTCGCTGCAAAACATATC	59.839	20	ACGCCATTTATCAGCCTCAC	60.103	20	278	8	285	TCGTCGCTGCAAAACATATC	59.839	20	ACACGCCATTTATCAGCCTC	60.103	20	280	8	287	TCGTCGCTGCAAAACATATC	59.839	20	ACAGACTCTTTGGTGACGGC	60.307	20	224	8	231
c40841_g2_i1	1	p4	(GTTG)5	20	111	130	TCGTCCTCTGGTTTCTTTGG	60.224	20	CACTCGCTCGCTTTTACACA	60.195	20	276	63	338	TCGTCCTCTGGTTTCTTTGG	60.224	20	CACACTCGCTCGCTTTTACA	60.195	20	278	63	340	GCCTCGTCCTCTGGTTTCTT	60.766	20	CACTCGCTCGCTTTTACACA	60.195	20	279	60	338
c31355_g1_i2	1	p2	(CT)6	12	44	55	TCGTCCTCGTCCTCATCTCT	59.945	20	GGGGGTATTGTGATTCGTTG	60.051	20	207	7	213	TCGTCCTCGTCCTCATCTCT	59.945	20	TGGGGGTATTGTGATTCGTT	60.051	20	208	7	214	CCTCGTCCTCATCTCTTTCG	59.943	20	GGGGGTATTGTGATTCGTTG	60.051	20	203	11	213
c27025_g1_i1	1	p2	(TC)6	12	62	73	TCGTCCTCCTCCAATGAGAC	60.199	20	AAGGAAGGAAAACGGGAAGA	60.046	20	194	13	206	TCGTCCTCCTCCAATGAGAC	60.199	20	AGAAGGAAGGAAAACGGGAA	60.046	20	196	13	208	TCGTCCTCCTCCAATGAGAC	60.199	20	GAAGGAAGGAAAACGGGAAG	60.046	20	195	13	207
c22513_g1_i1	1	p2	(AG)8	16	322	337	TCGTCCAGTGGCTTTCTTCT	59.989	20	CTATCACTACTGGCCCCCAA	59.948	20	138	227	364	CTCGTCCAGTGGCTTTCTTC	59.989	20	CTATCACTACTGGCCCCCAA	59.948	20	139	226	364	TCGTCCAGTGGCTTTCTTCT	59.989	20	TTCCACCACTCGGCTATTTC	60.074	20	209	227	435
c40846_g2_i1	1	p2	(CT)7	14	407	420	TCGTCAACCAAGATCTGCAC	59.837	20	GCTGTGGGTGAGGACAATTT	59.973	20	251	272	522	TGTCGTCAACCAAGATCTGC	59.837	20	GCTGTGGGTGAGGACAATTT	59.973	20	253	270	522	TTGCCTCACTGAGTGCTGTC	60.187	20	GCTGTGGGTGAGGACAATTT	59.973	20	269	254	522
c40777_g1_i1	1	p2	(GA)6	12	999	1010	TCGTAGGAGTGGTCCTCCAG	60.252	20	CCTCCGGGTATGATCCTTTT	60.145	20	154	916	1069	TCGTAGGAGTGGTCCTCCAG	60.252	20	CGGGTATGATCCTTTTCCCT	60.145	20	150	916	1065	ATCGTAGGAGTGGTCCTCCA	59.53	20	CGGGTATGATCCTTTTCCCT	60.145	20	151	915	1065
c28975_g1_i1	1	p1	(T)11	11	68	78	TCGTAGCCTTCTTCTCAGCG	60.807	20	CCTTGGCTTTTTCTCAGACG	59.986	20	139	42	180	CGTAGCCTTCTTCTCAGCGA	60.807	20	CCTTGGCTTTTTCTCAGACG	59.986	20	138	43	180	TCGTAGCCTTCTTCTCAGCG	60.807	20	CATGGGTCTCATGGGAGTCT	59.92	20	229	42	270
c29045_g1_i1	1	p2	(TC)6	12	154	165	TCGTAGACCAACACCCACAA	60.001	20	ACCTCGTTGCCAGGTACTGT	59.646	20	106	109	214	TTCGTAGACCAACACCCACA	60.001	20	ACCTCGTTGCCAGGTACTGT	59.646	20	107	108	214	TCGTAGACCAACACCCACAA	60.001	20	ATCGCAATAAGCGACTCTCG	60.511	20	142	109	250
c35784_g1_i3	3	p1	(A)11	11	1600	1610	TCGTAAAAATAAGCACCGGC	60.095	20	GCCCAGCTCTCTTCCTTTCT	60.096	20	233	1419	1651	AGTTCATCATCCAGGGGTTG	59.779	20	GCCCAGCTCTCTTCCTTTCT	60.096	20	279	1373	1651	GCCATTTGGGATGAACTAGG	59.387	20	GCCCAGCTCTCTTCCTTTCT	60.096	20	192	1460	1651
c35904_g1_i1	1	p1	(T)11	11	2742	2752	TCGGTTGGTGTTGTTTTGAA	59.981	20	TGGATGATTGATTTGGCGTA	59.891	20	166	2682	2847	TCGGTTGGTGTTGTTTTGAA	59.981	20	ATGGATGATTGATTTGGCGT	60.163	20	167	2682	2848	ATGCAAAATCGGTTGGTGTT	60.235	20	TGGATGATTGATTTGGCGTA	59.891	20	174	2674	2847
c38746_g1_i1	1	p1	(A)14	14	1816	1829	TCGGTCGTCCTAGGTCAAAG	60.246	20	TCAAAAGTCCCATCACCACA	59.935	20	248	1731	1978	TGTCTTCTCCATTTTGGCCT	59.67	20	TCAAAAGTCCCATCACCACA	59.935	20	218	1761	1978	TGTCTTCTCCATTTTGGCCT	59.67	20	GGGAGCGAAATTTCTTGTCA	60.192	20	269	1761	2029
c33739_g1_i2	1	p1	(A)12	12	197	208	TCGGTAAAGAAAGGGAAAAACA	59.978	22	ATCTGAATCGGTTCCGACAG	60.073	20	235	48	282	TCGGTAAAGAAAGGGAAAAACA	59.978	22	TCGACACACCGCAAAAATTA	60.111	20	201	48	248	TCGGTAAAGAAAGGGAAAAACA	59.978	22	CCTCCATGATTCGCTGATCT	60.181	20	251	48	298
c45305_g1_i1	1	p2	(AT)8	16	183	198	TCGGGTGTAACATGCCACTA	59.988	20	CACAACCACATGTGCATCAA	60.003	20	132	128	259	TATTCGGGTGTAACATGCCA	59.809	20	CACAACCACATGTGCATCAA	60.003	20	135	125	259	CCACTCTTTGTGCCACTCCT	60.298	20	CACAACCACATGTGCATCAA	60.003	20	253	7	259
c27727_g1_i1	1	p1	(A)10	10	58	67	TCGGGACAAATAAAAGCTCAA	59.707	21	AACCACCAAGTCAGGTCCAC	59.859	20	246	0	245	TCGGGACAAATAAAAGCTCAA	59.707	21	AAACCACCAAGTCAGGTCCA	60.399	20	247	0	246	TCGGGACAAATAAAAGCTCAA	59.707	21	GGTCCACTCTTGATAACCGC	59.556	20	233	0	232
c42036_g1_i3	1	p3	(TCT)5	15	331	345	TCGGCTCTTGCTCTGAATCT	60.24	20	TGTTCTTGCTGCCCTTTCTT	59.993	20	267	237	503	TCGGCTCTTGCTCTGAATCT	60.24	20	TTGTTCTTGCTGCCCTTTCT	59.993	20	268	237	504	CGGCTCTTGCTCTGAATCTC	60.24	20	TGTTCTTGCTGCCCTTTCTT	59.993	20	266	238	503
c27908_g1_i1	1	p2	(GA)6	12	1187	1198	TCGGCGAGAGAATGAGAAAT	59.917	20	GAGCGTAACTGCCAGGAAAC	59.882	20	261	989	1249	AGTCGGCGAGAGAATGAGAA	60.096	20	GAGCGTAACTGCCAGGAAAC	59.882	20	263	987	1249	AGAAAGAGTCGAAAGGCGGT	60.382	20	GAGCGTAACTGCCAGGAAAC	59.882	20	173	1077	1249
c13107_g1_i1	1	p3	(AGA)5	15	144	158	TCGGATTCGAGCAAAGAAGT	59.955	20	TTCCCAATCACTCTCCTTCG	60.187	20	163	68	230	GGATTCGAGCAAAGAAGTGG	59.813	20	TTCCCAATCACTCTCCTTCG	60.187	20	161	70	230	CTTGATGTGGGGCAATAACC	60.192	20	TTCCCAATCACTCTCCTTCG	60.187	20	139	92	230
c37404_g3_i1	1	p1	(A)10	10	938	947	TCGGATAGGGAATGGAGTTG	59.887	20	CAAGCAATCAGAAAGACAACTGA	59.548	23	221	777	997	TCGGATAGGGAATGGAGTTG	59.887	20	CTGAAGAGGATCTCAAACCTGA	58.524	22	202	777	978	TCGGATAGGGAATGGAGTTG	59.887	20	TGAAGAGGATCTCAAACCTGA	57.438	21	201	777	977
c32382_g1_i1	1	p3	(GGA)5	15	815	829	TCGGATAATTTGGTTCCTGC	59.901	20	ACCCACGTCTTGACCTTTTG	60.005	20	280	595	874	TGGAGGTGGAGGTAGAGGTG	60.104	20	ACCCACGTCTTGACCTTTTG	60.005	20	185	690	874	TGGCCACTCTGTCAATACCA	60.112	20	ACCCACGTCTTGACCTTTTG	60.005	20	249	626	874
c39338_g7_i2	1	p1	(A)10	10	981	990	TCGGAATGCTATTCCTGGAC	60.036	20	CTTAGCACACAACTTGGGCA	59.904	20	235	947	1181	TGTACCTCCGGGATTAGTCG	59.948	20	CTTAGCACACAACTTGGGCA	59.904	20	252	930	1181	CGGGATTAGTCGGAATGCTA	60.053	20	CTTAGCACACAACTTGGGCA	59.904	20	244	938	1181
c42356_g3_i2	1	p3	(AAT)5	15	443	457	TCGGAATAGTTCCTTTCATTCTT	58.342	23	CCGAGATCTGGGCATAGGTA	60.051	20	259	349	607	TCGGAATAGTTCCTTTCATTCT	57.018	22	CCGAGATCTGGGCATAGGTA	60.051	20	259	349	607	AAATCGGAATAGTTCCTTTCATTC	58.974	24	CCGAGATCTGGGCATAGGTA	60.051	20	262	346	607
c34814_g2_i1	1	p2	(GA)6	12	261	272	TCGCTTTGTCTCTTTTCCGT	59.993	20	ACAAACATCAGATGCACCCA	59.967	20	185	195	379	CTCGCTTTGTCTCTTTTCCG	60.125	20	ACAAACATCAGATGCACCCA	59.967	20	186	194	379	TCGGATGGAGAAGAGTTTGG	60.187	20	ACAAACATCAGATGCACCCA	59.967	20	142	238	379
c25692_g1_i1	1	p1	(T)12	12	394	405	TCGCTCCTTATGAATTTGGG	60.031	20	TGAAGGTAACCTACTTCATTCGC	59.68	23	160	294	453	CATGACAACGTCGCTCCTTA	59.864	20	GAAGGTAACCTACTTCATTCGCA	59.68	23	169	284	452	CATGACAACGTCGCTCCTTA	59.864	20	TGAAGGTAACCTACTTCATTCGC	59.68	23	170	284	453
c26058_g1_i1	1	p3	(CCT)5	15	378	392	TCGCTCCCTTCCATAATGTC	60.036	20	ACTAGGATCGAACGGTGGTG	59.989	20	200	234	433	TCGCTCCCTTCCATAATGTC	60.036	20	TAGACCGCAGCCAACTCTTT	60.015	20	256	234	489	CAAGCGAGCACTAGCATCAG	59.911	20	ACTAGGATCGAACGGTGGTG	59.989	20	259	175	433
c29408_g1_i1	1	p1	(A)12	12	125	136	TCGCTCAGAAAGCAAATCAA	59.688	20	GTTTGTGCTCAGCTGTTGGA	60.032	20	213	68	280	TCGCTCAGAAAGCAAATCAA	59.688	20	CTCAGCTGTTGGATCGACTG	59.571	20	206	68	273	CGCTCAGAAAGCAAATCAAA	59.182	20	GTTTGTGCTCAGCTGTTGGA	60.032	20	212	69	280
c33313_g1_i1	2	p3	(GCA)6	18	771	788	TCGCTCAACACCAAGTTCTG	60.025	20	TTGTGGCAGTGAGACTGGAG	60.022	20	256	588	843	ACTACAACCTTTCCCAGCCC	60.361	20	TTGTGGCAGTGAGACTGGAG	60.022	20	225	619	843	TCGCTCAACACCAAGTTCTG	60.025	20	TTTGTGGCAGTGAGACTGGA	60.44	20	257	588	844
c37630_g2_i1	1	p3	(GAA)5	15	1714	1728	TCGCGCTTCTTTAGCTTCTC	60.003	20	ACCCAAACCCAAACTCTCCT	59.834	20	144	1614	1757	CTCTTTCCTCTCCCTGGCTT	59.95	20	ACCCAAACCCAAACTCTCCT	59.834	20	163	1595	1757	TCGCGCTTCTTTAGCTTCTC	60.003	20	TCTCAACCCATACCCAGACC	59.779	20	161	1614	1774
c32999_g1_i2	2	p2	(TA)6	12	132	143	TCGCGCTCTCTCTTTCTTTC	59.978	20	CCCCATTCTCTCTTTCCCTC	60.008	20	106	107	212	TCTCTCGCGCTCTCTCTTTC	60.119	20	CCCCATTCTCTCTTTCCCTC	60.008	20	110	103	212	TCCGAGTTTAGGCACGAGTT	59.875	20	CCCCATTCTCTCTTTCCCTC	60.008	20	159	54	212
c38876_g1_i1	1	p2	(AG)6	12	1270	1281	TCGCGAAAATCCTTCTCTGT	59.955	20	ATCTTTCTCAACGACGCCAT	59.7	20	272	1042	1313	TCGCGAAAATCCTTCTCTGT	59.955	20	TATCTTTCTCAACGACGCCA	59.42	20	273	1042	1314	AATCTCGGTAGGGACTTGGC	60.464	20	ATCTTTCTCAACGACGCCAT	59.7	20	202	1112	1313
c8303_g1_i1	1	p1	(T)10	10	269	278	TCGCCCTCTCAGAACCTAAA	59.948	20	TTTACCTGGAGTTTGCACCC	59.971	20	207	138	344	TTCGCCCTCTCAGAACCTAA	59.948	20	TTTACCTGGAGTTTGCACCC	59.971	20	208	137	344	TCGCCCTCTCAGAACCTAAA	59.948	20	GTTCCCCTGGATTGCCTAAT	60.152	20	251	138	388
c35173_g2_i2	1	p1	(T)11	11	1382	1392	TCGCACACACTAGCGTAAGG	60.073	20	ACACGCATTTCTGCAGTGG	60.89	19	148	1267	1414	CCACGCTTCTCTTATTTGGC	59.845	20	ACACGCATTTCTGCAGTGG	60.89	19	260	1155	1414	TCGCACACACTAGCGTAAGG	60.073	20	CACGCATTTCTGCAGTGG	59.978	18	147	1267	1413
c36948_g1_i2	2	p1	(T)10	10	123	132	TCGCAATTGTGATTTTTGGA	60.051	20	TCCTCTTCTAGTCCCGCGTA	59.971	20	128	50	177	TTTCAAAACCACATTTCGCA	60.088	20	TCCTCTTCTAGTCCCGCGTA	59.971	20	143	35	177	TTTGGAAGCATAGAGGCAGG	60.344	20	TCCTCTTCTAGTCCCGCGTA	59.971	20	114	64	177
c38857_g2_i2	1	p1	(A)11	11	1375	1385	TCGCAAACTGTCAAAACTGC	60.035	20	GATTAGCTTCCGCATTTCCA	60.175	20	260	1153	1412	GAGAAGTTGCTCGATCTCCG	60.096	20	GATTAGCTTCCGCATTTCCA	60.175	20	213	1200	1412	GCAAACTGTCAAAACTGCCA	59.888	20	GATTAGCTTCCGCATTTCCA	60.175	20	258	1155	1412
c45844_g1_i1	1	p2	(AG)6	12	156	167	TCGATTTCCCCTTTCCTTTT	59.882	20	AACAAACCAATGTGACGGTT	57.826	20	107	84	190	TTCGATTTCCCCTTTCCTTT	59.882	20	AACAAACCAATGTGACGGTT	57.826	20	108	83	190	TTTCGATTTCCCCTTTCCTT	59.882	20	AACAAACCAATGTGACGGTT	57.826	20	109	82	190
c38863_g1_i1	1	p1	(A)12	12	461	472	TCGATTCAGGAGGTTTGAGG	60.187	20	CGCTTTCAGAGTCGCACATA	60.157	20	270	338	607	CGATTCAGGAGGTTTGAGGA	60.187	20	CGCTTTCAGAGTCGCACATA	60.157	20	269	339	607	TTCAGGAGGTTTGAGGAGGA	59.773	20	CGCTTTCAGAGTCGCACATA	60.157	20	266	342	607
c37374_g1_i1	1	p3	(CGC)5	15	565	579	TCGATTACGACCCCAACAAT	60.192	20	GCTGTTGAAGATAGGCCCTG	59.836	20	180	489	668	TCGATTACGACCCCAACAAT	60.192	20	CCTGCATCATCTTCACGAAA	59.799	20	204	489	692	TCGATTACGACCCCAACAAT	60.192	20	AAGCGCTTCCATAACCCTCT	60.228	20	269	489	757
c22872_g1_i1	2	p2	(AG)6	12	862	873	TCGATGGTGTCACTGCTCTC	59.988	20	CCCGAAAATCTCAACAAGGA	60.044	20	174	754	927	CCTTGACATTGTCGATGGTG	59.96	20	CCCGAAAATCTCAACAAGGA	60.044	20	185	743	927	TTGCTGGTCTGGAGGGATAC	60.073	20	CCCGAAAATCTCAACAAGGA	60.044	20	226	702	927
c40500_g1_i4	1	p1	(T)12	12	244	255	TCGATCCCAAATTCAAGGTC	59.871	20	TTTCATCCTTGTGCCCTCTT	59.67	20	229	102	330	CCTCGAGCAGCTTCAAACTT	59.757	20	TTTCATCCTTGTGCCCTCTT	59.67	20	165	166	330	TCACAACAGACCACACGTCA	59.737	20	TTTCATCCTTGTGCCCTCTT	59.67	20	261	70	330
c37112_g1_i2	1	p1	(A)10	10	54	63	TCGATATTAAATGACTAGGAAGTTGTT	58.011	27	CTCCCTCCCATACGCAATAA	59.916	20	151	19	169	TCGATATTAAATGACTAGGAAGTTGTT	58.011	27	ACAAAGAAAAATGCCCTCCC	60.299	20	166	19	184	CTCGATATTAAATGACTAGGAAGTTGT	57.704	27	CTCCCTCCCATACGCAATAA	59.916	20	152	18	169
c33938_g1_i2	1	p1	(A)10	10	1506	1515	TCGAGGATGAATGATGTCCA	60.006	20	TCAGTACCTAACTGCAGAACCA	57.572	22	173	1370	1542	ATTGACCCCGATATCACCAA	60.014	20	TCAGTACCTAACTGCAGAACCA	57.572	22	242	1301	1542	TTGACCCCGATATCACCAAT	60.014	20	TCAGTACCTAACTGCAGAACCA	57.572	22	241	1302	1542
c4259_g1_i1	1	p3	(ATT)5	15	295	309	TCGAGGAATTGATCACCAAA	59.049	20	CCCACATCACATGCTCACAT	60.412	20	279	232	510	TCGAGGAATTGATCACCAAA	59.049	20	CATCACATGCTCACATGGGT	60.412	20	275	232	506	TCGAGGAATTGATCACCAAA	59.049	20	CACATCACATGCTCACATGG	59.52	20	277	232	508
c41433_g1_i1	2	p2	(AG)8	16	2365	2380	TCGAGGAATCCTTGGAAATG	60.006	20	CATGGGGGAAAAGGTTGTAA	59.657	20	226	2192	2417	CGAGGAATCCTTGGAAATGA	60.006	20	CATGGGGGAAAAGGTTGTAA	59.657	20	225	2193	2417	GAACTTGGGAATGAAAGGCA	60.051	20	CATGGGGGAAAAGGTTGTAA	59.657	20	174	2244	2417
c34991_g1_i2	2	p1	(T)14	14	1372	1385	TCGAGCTAGGGATGGAGCTA	60.074	20	TGGTGCTTGCTTCCTTCTTT	59.993	20	188	1248	1435	TCGAGCTAGGGATGGAGCTA	60.074	20	TTGGTGCTTGCTTCCTTCTT	59.993	20	189	1248	1436	TCGAGCTAGGGATGGAGCTA	60.074	20	TTCTTGGTGCTTGCTTCCTT	59.993	20	192	1248	1439
c31999_g2_i1	1	p1	(A)10	10	296	305	TCGAGCCAAAAATTCCAAAC	60.053	20	CCTCCCATTAGTGGTGGCTA	59.948	20	269	65	333	CTTCGAGCCAAAAATTCCAA	60.181	20	CCTCCCATTAGTGGTGGCTA	59.948	20	271	63	333	TCGAGCCAAAAATTCCAAAC	60.053	20	TACCTCCCATTAGTGGTGGC	59.813	20	271	65	335
c41250_g2_i2	1	p3	(GAA)5	15	1368	1382	TCGAGAGTGGAACCGAAATC	60.195	20	CCCTACCAGTTCTTGACCCA	59.959	20	254	1184	1437	TCGAGAGTGGAACCGAAATC	60.195	20	GGAACGATCGTCAAACCCTA	59.933	20	269	1184	1452	AGTTGTCGAGAGTGGAACCG	60.298	20	CCCTACCAGTTCTTGACCCA	59.959	20	259	1179	1437
c18436_g1_i1	1	p3	(CTC)6	18	409	426	TCGAGAATGTTCGTTTGCAG	59.988	20	ACACGCTCCACGAAAGAGAC	60.453	20	273	188	460	CGAGAAAGACTCTGGTTCGG	59.982	20	AAGAACGAGACACGCTCCAC	60.453	20	146	324	469	CGAGAAAGACTCTGGTTCGG	59.982	20	AGACCAAGAACGAGACACGC	60.453	20	151	324	474
c32319_g2_i1	1	p3	(GTT)5	15	1188	1202	TCGACTTGGGACTTGGACTT	59.697	20	CAATTCGTGTCTTGTTGCAGA	59.896	21	197	1076	1272	TCGACTTGGGACTTGGACTT	59.697	20	AGGCAATTCGTGTCTTGTTG	58.775	20	200	1076	1275	CGACTTGGGACTTGGACTTG	60.68	20	CAATTCGTGTCTTGTTGCAGA	59.896	21	196	1077	1272
c10313_g1_i1	2	p3	(GAT)5	15	600	614	TCGACTTCCCTTCGTAATGC	60.214	20	GAGCAAGCACGAAATGAACA	59.995	20	182	485	666	TGGGAAGTTGTTGAAGGAGC	60.232	20	GAGCAAGCACGAAATGAACA	59.995	20	143	524	666	TAAGGGTGCTCGACCTTGAC	60.255	20	GAGCAAGCACGAAATGAACA	59.995	20	246	421	666
c26767_g1_i1	1	p1	(A)10	10	90	99	TCGACTCGTTGGTCTTGTTG	59.873	20	GCGAGTGTCATCTTCTCCGT	60.418	20	206	45	250	CGACTCGTTGGTCTTGTTGA	59.873	20	GCGAGTGTCATCTTCTCCGT	60.418	20	205	46	250	TCGACTCGTTGGTCTTGTTG	59.873	20	AGCGAGTGTCATCTTCTCCG	60.555	20	207	45	251
c29504_g1_i1	2	p3	(CAA)5	15	436	450	TCGACCGGGACATTATCTTC	59.894	20	GCCGACACCAACATTCTTTT	59.978	20	124	409	532	TCGACCGGGACATTATCTTC	59.894	20	ATCTGGTTCTCCACCCACAG	59.962	20	241	409	649	TCGACCGGGACATTATCTTC	59.894	20	CCTCCAAATCTGGTTCTCCA	60.042	20	248	409	656
c41430_g1_i4	2	p3	(GAA)5	15	3673	3687	TCGAATTCCTCGGAGAGAGA	60.027	20	AGATTACAGAGGCTCACGGC	59.459	20	103	3616	3718	GAGAAAGCCATGGTGGATGT	59.934	20	AGATTACAGAGGCTCACGGC	59.459	20	264	3455	3718	AAACCTTCGGAGAAAGCCAT	60.074	20	AGATTACAGAGGCTCACGGC	59.459	20	273	3446	3718
c41671_g1_i1	1	p1	(A)10	10	853	862	TCGAACACCACAAACCTGAA	60.128	20	GCTCTCTCCCTTCCGAGTTC	60.477	20	205	776	980	TCGAACACCACAAACCTGAA	60.128	20	TCTCATTGTCGGCTCTCTCC	60.497	20	216	776	991	CCCCCACAAAACTGAAGATG	60.345	20	GCTCTCTCCCTTCCGAGTTC	60.477	20	242	739	980
c42431_g3_i1	1	p2	(TG)7	14	376	389	TCGAAAGTTCGATCCAAAGG	60.184	20	ATAAATCTCACTCCCCCGCT	59.925	20	262	178	439	GAAAGTTCGATCCAAAGGCA	60.192	20	ATAAATCTCACTCCCCCGCT	59.925	20	260	180	439	AAAGTTCGATCCAAAGGCAA	59.685	20	ATAAATCTCACTCCCCCGCT	59.925	20	259	181	439
c23365_g1_i1	1	p2	(TA)7	14	66	79	TCGAAAATAAAAGGAATCATGGA	59.804	23	CAGATCCGAAGAGAACAGGC	59.95	20	241	1	241	TCGAAAATAAAAGGAATCATGGA	59.804	23	CTGCAGTTAGGCCTGGACAT	60.277	20	162	1	162	TCGAAAATAAAAGGAATCATGGA	59.804	23	CCTGGACATGCAAGAAAACA	59.691	20	151	1	151
c41912_g2_i1	2	p3	(GAA)6	18	2818	2835	TCGAAAAACGTACTGGGAGC	60.249	20	CGGTGTGGCCATTCTTATCT	59.955	20	237	2697	2933	TCGAAAAACGTACTGGGAGC	60.249	20	ATCTTCACCCGAGGTTTCCT	59.935	20	221	2697	2917	TCGAAAAACGTACTGGGAGC	60.249	20	AGCTCCCCTTTTACAGCCAT	60.096	20	187	2697	2883
c34739_g5_i2	1	p3	(TTC)5	15	2137	2151	TCCTTTTTGAAACGACACCC	59.948	20	GACGATGCGAGTGATTCTGA	59.95	20	220	2046	2265	TCCCTCCAGCTTTCCTTTTT	60.18	20	GACGATGCGAGTGATTCTGA	59.95	20	232	2034	2265	CTTCTGTTCCATCGTCCTCC	59.655	20	GACGATGCGAGTGATTCTGA	59.95	20	163	2103	2265
c29182_g2_i1	1	p1	(T)11	11	345	355	TCCTTTTTCTCCCCCACTTT	59.912	20	GGAAGGATGATGGTGGATTG	60.135	20	111	298	408	TCCTTTTTCTCCCCCACTTT	59.912	20	TGGAAGGATGATGGTGGATT	60.135	20	112	298	409	AAGCCAATTCTGTCACCTGG	60.111	20	GGAAGGATGATGGTGGATTG	60.135	20	270	139	408
c25836_g1_i1	2	p3	(TTC)5	15	336	350	TCCTTTTGATGGGTCTCTCG	60.187	20	AGCGAATTCCTTGAATGACG	60.214	20	221	313	533	TATGGCCTCGAAATGCTTCT	59.807	20	AGCGAATTCCTTGAATGACG	60.214	20	271	263	533	TCCTTTTGATGGGTCTCTCG	60.187	20	CATGGTTGTAGCGCAGTCAT	59.746	20	275	313	587
c41903_g3_i1	1	p2	(GA)7	14	2072	2085	TCCTTTGACACCCTTCTTGG	60.081	20	CCATTTTTCTGCCAACGAGT	60.11	20	247	1951	2197	TCCTTTGACACCCTTCTTGG	60.081	20	CTCTTCCACTCACCACGACA	59.864	20	267	1951	2217	TGGTCATGTTTTGGCGTCTA	60.111	20	ACCATTTTTCTGCCAACGAG	60.11	20	165	2034	2198
c1446_g1_i1	1	c	(GA)6ctctctgtgc(GT)6	34	76	109	TCCTTTCCACCACAGTCCTC	60.088	20	TCTGCCCCGTTGTTATTAGG	59.953	20	121	24	144	TCCTTTCCACCACAGTCCTC	60.088	20	CCTCTGCCCCGTTGTTATTA	59.953	20	123	24	146	CTCAACCGACGAAATCCACT	60.111	20	TCTGCCCCGTTGTTATTAGG	59.953	20	104	41	144
c39487_g1_i1	1	p2	(CT)6	12	116	127	TCCTTTAACAGACCCGCATC	60.074	20	AGGACTGGTGGGTGATGAAG	59.962	20	223	92	314	TCCTTTAACAGACCCGCATC	60.074	20	TTTCCATTGACGGAAGGAAG	60.044	20	145	92	236	TCCTTTAACAGACCCGCATC	60.074	20	GAAGAAGGACTGGTGGGTGA	60.088	20	228	92	319
c38781_g1_i1	1	p2	(GA)9	18	1449	1466	TCCTTGTCGATCTTTCCACC	60.05	20	ATGCCCTACTTGCTTCCCTT	60.096	20	243	1296	1538	ATCTGAGTGCCCGAGAGAAA	59.95	20	ATGCCCTACTTGCTTCCCTT	60.096	20	137	1402	1538	TCCTTGTCGATCTTTCCACC	60.05	20	GCCCTACTTGCTTCCCTTCT	59.848	20	241	1296	1536
c30981_g2_i1	1	p1	(A)14	14	589	602	TCCTTGGTTGTTTTTCAGGC	60.088	20	TCCATGATTCCATCATCCAA	59.663	20	254	379	632	CCTTGGTTGTTTTTCAGGCT	59.215	20	TCCATGATTCCATCATCCAA	59.663	20	253	380	632	TGGTGATGTGGTCGAGAAAT	58.933	20	TCCATGATTCCATCATCCAA	59.663	20	151	482	632
c31048_g1_i4	1	p1	(T)11	11	1860	1870	TCCTTGCGTAGGTTTTGCTT	59.883	20	GGCTTTGGTCCAACTGGATA	59.933	20	224	1809	2032	TGCGTAGGTTTTGCTTGATG	59.872	20	GGCTTTGGTCCAACTGGATA	59.933	20	220	1813	2032	TCCTTGCGTAGGTTTTGCTT	59.883	20	GGCTCGCCCTTAAGACAGTA	59.476	20	182	1809	1990
c42782_g1_i3	1	p2	(CT)6	12	879	890	TCCTTCTTCTTCCCCGATTT	60.011	20	CGGAAATTTTCTGTTGGTTCA	59.961	21	125	821	945	CCTTCTTCTTCCCCGATTTC	60.011	20	CGGAAATTTTCTGTTGGTTCA	59.961	21	124	822	945	TCCTTCTTCTTCCCCGATTT	60.011	20	GCCGACCGATACTCCATTT	59.909	19	193	821	1013
c23876_g1_i1	1	p1	(T)12	12	269	280	TCCTTCTCTGCACGTTAGCA	59.74	20	CCGTTTTCAGCATCTGGATT	60.074	20	123	196	318	TCCTTCTCTGCACGTTAGCA	59.74	20	AGACCGTTTTCAGCATCTGG	60.255	20	126	196	321	TCCTTCTCTGCACGTTAGCA	59.74	20	GAGTTATGTGGCTCGGGAAG	59.694	20	195	196	390
c23977_g2_i1	1	p1	(C)11	11	125	135	TCCTTCCTCTTCCTTCAGCA	60.065	20	AGGTCTTGGATTGGGAGGAG	60.447	20	187	73	259	GTCCATGATCGATTCCACCT	59.744	20	AGGTCTTGGATTGGGAGGAG	60.447	20	212	48	259	TCCTTCCTCTTCCTTCAGCA	60.065	20	GAAGGTCTTGGATTGGGAGG	60.822	20	189	73	261
c12666_g1_i1	1	p1	(T)10	10	209	218	TCCTTCCCAGAAGGTCAATG	60.042	20	TGAGCGACTGGTCACAATAGA	59.455	21	226	31	256	CCTTTCCTTCCCAGAAGGTC	60.045	20	TGAGCGACTGGTCACAATAGA	59.455	21	230	27	256	AGGTCAATGAAGCATCCCAC	59.934	20	TGAGCGACTGGTCACAATAGA	59.455	21	215	42	256
c29406_g1_i1	1	p1	(T)10	10	74	83	TCCTTCAACGGCAGAAGATT	59.813	20	GACAGGCTTCTCTGTCCTGG	59.986	20	161	43	203	TCCTTCAACGGCAGAAGATT	59.813	20	TGCCAAAACTTGAAATGTGG	59.561	20	274	43	316	GATCCTTCAACGGCAGAAGA	60.34	20	TGCCAAAACTTGAAATGTGG	59.561	20	276	41	316
c14526_g1_i1	1	p3	(ACG)5	15	115	129	TCCTTCAACGATCACCATGA	60.048	20	TATGGCCTGGAGGTACTTGG	59.948	20	229	50	278	ACCATGAAATCAAAGCTCCG	60.074	20	TGGAGGAATTGGTGAAGGAG	60.042	20	250	63	312	ACCATGAAATCAAAGCTCCG	60.074	20	TATGGCCTGGAGGTACTTGG	59.948	20	216	63	278
c29430_g1_i1	1	p2	(TC)12	24	633	656	TCCTTATCACTGCCTCCGTC	60.218	20	CGAAGGAACAGTACGCCAAT	60.132	20	253	608	860	TCCTTATCACTGCCTCCGTC	60.218	20	ACGCCAATTAATCCATCCAA	60.153	20	241	608	848	CCATCCCTGGCTTATTCCTT	60.278	20	CGAAGGAACAGTACGCCAAT	60.132	20	268	593	860
c26098_g1_i2	1	p1	(A)11	11	570	580	TCCTGCTTATGCAGTTGCTG	60.157	20	GGGATAGGGTTCACCAAACC	60.422	20	169	470	638	TCCTGCTTATGCAGTTGCTG	60.157	20	GATAGGGTTCACCAAACCCC	60.422	20	167	470	636	TGCTGCTTGTGTAGTCCTCG	60.199	20	GGGATAGGGTTCACCAAACC	60.422	20	154	485	638
c37785_g2_i1	1	p3	(AGG)5	15	1723	1737	TCCTGCTCATCCACCATGTA	60.072	20	ATTTCTTCGCCCATTCTCCT	60.039	20	164	1623	1786	CTCTCCACCATCTCCACCAT	59.92	20	ATTTCTTCGCCCATTCTCCT	60.039	20	222	1565	1786	TCAAGACCCAACTCTCCACC	60.088	20	ATTTCTTCGCCCATTCTCCT	60.039	20	233	1554	1786
c24910_g1_i1	1	p3	(TGG)6	18	618	635	TCCTGCCACACCATTCACTA	60.112	20	ACACTGCCATGGCTCTCTCT	60.017	20	191	529	719	CTGCCACACCATTCACTACG	60.175	20	ACACTGCCATGGCTCTCTCT	60.017	20	189	531	719	TTTGACTAACCGCTGGTCCT	59.734	20	ACACTGCCATGGCTCTCTCT	60.017	20	207	513	719
c35361_g1_i1	1	c	(CTA)6gcttctagctcatatagcaagatttcttgctctgcttcattctcccctttttctctg(T)11	86	1750	1835	TCCTGCCAACTTCGAGTTTC	60.375	20	GGATATGGCTTGTGGCATCT	59.923	20	211	1696	1906	TCCTGCCAACTTCGAGTTTC	60.375	20	TGTGGCATCTGTGACTGGAT	60.121	20	201	1696	1896	TCCTGCCAACTTCGAGTTTC	60.375	20	AAGGTGGATATGGCTTGTGG	59.813	20	216	1696	1911
c36361_g1_i1	1	p1	(A)10	10	1605	1614	TCCTGATCCTCACCTGCTCT	59.945	20	TCCATTTTCATTTCTCCTCTTCA	60.061	23	219	1442	1660	ACGTCCGAAGGGATTTTCTT	59.94	20	TCCATTTTCATTTCTCCTCTTCA	60.061	23	106	1555	1660	TCCTGATCCTCACCTGCTCT	59.945	20	TGTGTTCCATTTTCATTTCTCC	58.928	22	224	1442	1665
c46028_g1_i1	1	p2	(CT)9	18	70	87	TCCTCTTGCTTGAAGGTTTGA	59.978	21	AGCGCCGGAGTAATCATCTA	59.829	20	221	41	261	TCCTCTTGCTTGAAGGTTTGA	59.978	21	GCGCCGGAGTAATCATCTAA	60.196	20	220	41	260	CTTGCTTGAAGGTTTGAGTGG	59.899	21	AGCGCCGGAGTAATCATCTA	59.829	20	217	45	261
c15115_g1_i1	1	p3	(GGC)5	15	276	290	TCCTCTTCAAGGTCATCGCT	59.95	20	CGAAGAACTCCAAGAATCCG	59.807	20	219	115	333	GTGGGGAGGTACCATTTCCT	60.052	20	CGAAGAACTCCAAGAATCCG	59.807	20	250	84	333	ACTTGATGTTCTGATGCCCC	59.934	20	CGAAGAACTCCAAGAATCCG	59.807	20	113	221	333
c24752_g1_i1	1	p1	(G)12	12	47	58	TCCTCTGACCTCTATCTCAGCA	59.187	22	ATTTGGCAAGCAGGAATGAG	60.214	20	214	16	229	TCCTCTGACCTCTATCTCAGCA	59.187	22	ATCTGAGGCTGTCCGATTTG	60.218	20	229	16	244	AAGAAGCTGAGATCCTCTGACC	59.094	22	ATTTGGCAAGCAGGAATGAG	60.214	20	226	4	229
c48963_g1_i1	1	p1	(T)10	10	100	109	TCCTCTCGTTTTCACAACAAA	58.392	21	GGAAGTTTGGGATGAGCTTG	59.67	20	108	48	155	TCCTCTCGTTTTCACAACAAA	58.392	21	TGGAAGTTTGGGATGAGCTT	59.67	20	109	48	156	GAATCCTCTCGTTTTCACAACA	59.218	22	GGAAGTTTGGGATGAGCTTG	59.67	20	111	45	155
c37695_g1_i1	2	p3	(TCG)5	15	1365	1379	TCCTCTCGAATTGATCCCAC	60.011	20	AGGGTGGTTCAGGACCTTCT	59.968	20	277	1314	1590	TCTCGAATTGATCCCACCTC	60.011	20	AGGGTGGTTCAGGACCTTCT	59.968	20	274	1317	1590	TCCATTTGAAGGCATCATCA	60.009	20	GGGGACTTGAACCAGTACGA	59.966	20	178	1242	1419
c37677_g2_i1	1	p2	(CT)8	16	62	77	TCCTCTCCGAATTACCCAAA	59.5	20	TCCATTGTCGTTGAGCTCTG	59.984	20	137	10	146	TCCTCTCCGAATTACCCAAA	59.5	20	TAGCCCCTTGATCTGTGGAC	60.073	20	242	10	251	TCCTCTCCGAATTACCCAAA	59.5	20	TGACTCCATTGTCGTTGAGC	59.837	20	141	10	150
c21271_g1_i1	1	p2	(TC)6	12	63	74	TCCTCTCCCTCTCCTTCTCC	59.883	20	GGATCGGCATCACAGAGATT	60.042	20	131	28	158	CCCTCTCCTTCTCCTTGTCC	60.186	20	GGATCGGCATCACAGAGATT	60.042	20	125	34	158	CCTCTCCTTCTCCTTGTCCC	60.186	20	GGATCGGCATCACAGAGATT	60.042	20	124	35	158
c21271_g2_i1	1	p2	(TC)6	12	63	74	TCCTCTCCCTCTCCTTCTCC	59.883	20	GTGAGGACCGAAAGAGCAAG	59.989	20	219	28	246	TCCTCTCCCTCTCCTTCTCC	59.883	20	GGATCGGCATCACAGAGATT	60.042	20	131	28	158	CCCTCTCCTTCTCCTTGTCC	60.186	20	GGATCGGCATCACAGAGATT	60.042	20	125	34	158
c921_g1_i1	1	p1	(T)11	11	192	202	TCCTCGATCCATGTTGATCTC	60.026	21	TGCACCAGACTACATACGTGC	59.803	21	120	148	267	CCTCGATCCATGTTGATCTCT	59.105	21	TGCACCAGACTACATACGTGC	59.803	21	119	149	267	CCTCGATCCATGTTGATCTC	58.011	20	TGCACCAGACTACATACGTGC	59.803	21	119	149	267
c27173_g1_i1	1	p1	(T)11	11	1395	1405	TCCTCCTGGTAACGACCATC	59.927	20	CACAGCATTTATGCCACACC	59.995	20	246	1184	1429	TAAATGACCCAAAAGGGCAC	59.801	20	CACAGCATTTATGCCACACC	59.995	20	111	1319	1429	TCCTCCTGGTAACGACCATC	59.927	20	GCACTCAGACAACAACCCCT	60.159	20	272	1184	1455
c34281_g2_i1	1	p2	(GA)6	12	83	94	TCCTCCTGAAGAGAAAGACAAAA	59.508	23	CGAAGGAAGAAGGACGTTTG	59.846	20	219	46	264	TCCTCCTGAAGAGAAAGACAAAA	59.508	23	GCTCACAGACTTGCAAACGA	60.183	20	155	46	200	TCCTCCTGAAGAGAAAGACAAAA	59.508	23	GCCCAAGACATCCTCGTAGA	60.218	20	188	46	233
c38317_g1_i4	2	p3	(CCA)6	18	1427	1444	TCCTCCTCAACCTGATCCAC	60.048	20	CTGGTGGTGGAGGTGAATTT	59.82	20	257	1221	1477	AAATCCACCACCATCAAAGC	59.797	20	ATATGCAGGAGGAGGTGGTG	59.95	20	217	1395	1611	AAATCCACCACCATCAAAGC	59.797	20	CATATGCAGGAGGAGGTGGT	59.95	20	218	1395	1612
c32004_g1_i1	2	p2	(CT)7	14	2701	2714	TCCTCCGGTTGGTACAAAAG	59.964	20	CGATGGAGAACATATGTACACAGTAA	59.412	26	244	2507	2750	AAAGCAAATCGGTAAGGGCT	60.095	20	CGATGGAGAACATATGTACACAGTAA	59.412	26	216	2535	2750	GCAAATCGGTAAGGGCTACA	60.096	20	CGATGGAGAACATATGTACACAGTAA	59.412	26	213	2538	2750
c27582_g1_i1	1	p2	(CT)7	14	227	240	TCCTCCATCTCCATCCATTC	59.821	20	CATTGACGCAAGGAAGGTTT	60.11	20	152	165	316	TCCTCCATCTCCATCCATTC	59.821	20	GACATTGACGCAAGGAAGGT	60.119	20	154	165	318	TAATTCCTACGCATCGGAGC	60.196	20	CATTGACGCAAGGAAGGTTT	60.11	20	204	113	316
c33896_g1_i2	3	p3	(TTC)5	15	1540	1554	TCCTCCATATCGAAGGCTTG	60.17	20	CGAGGACACATCAACACCAC	60.005	20	249	1489	1737	TCCTCCATATCGAAGGCTTG	60.17	20	ACGAGGACACATCAACACCA	60.005	20	250	1489	1738	TCCTCCATATCGAAGGCTTG	60.17	20	ATGGAGCTCGATTGTATCGC	60.207	20	279	1489	1767
c26067_g1_i1	1	p1	(T)19	19	348	366	TCCTCAGCTATGGGGAGAAA	59.767	20	TCCTAGTGTGTTTTTGGGGC	59.971	20	241	156	396	TTCCTCAGCTATGGGGAGAA	59.767	20	TCCTAGTGTGTTTTTGGGGC	59.971	20	242	155	396	TCCTCAGCTATGGGGAGAAA	59.767	20	TGTGTTTTTGGGGCTTAGGA	60.472	20	235	156	390
c23723_g1_i1	1	p1	(A)10	10	54	63	TCCTCACGAGTATTTGACCG	58.722	20	GAGGACACTCAATCGGGAAA	60.05	20	202	5	206	TCCTCACGAGTATTTGACCG	58.722	20	GGACACTCAATCGGGAAAGA	60.05	20	200	5	204	TCCTCACGAGTATTTGACCG	58.722	20	TTTGGGATTAGGACTCGGTG	59.926	20	226	5	230
c33652_g1_i1	1	c	(TCT)5tcgtgtggcttcggattctctacgttgagagcttctgagctcccgttctcagtcatggccgattctttcgcacgagcgaggt(AG)6	109	1875	1983	TCCTCAACATCCTCCGAATC	60.011	20	GGTCACGGTTTCGGACACTA	60.954	20	230	1805	2034	TTCTTCCTCAACATCCTCCG	60.187	20	TAAGCTCAGCAACTGTTCGG	59.22	20	210	1801	2010	TCAGACTCCTCTTCTTCCGC	59.679	20	TAAGCTCAGCAACTGTTCGG	59.22	20	185	1826	2010
c30227_g1_i2	2	p6	(TTAGGG)5	30	983	1012	TCCTCAAAGCCGTCATATCC	60.036	20	GGTCGTGACCCACCTCTCTA	60.112	20	280	764	1043	AGGATGAGGAGAGGGAGGAG	59.76	20	AGCCTCTACTTCGGTCGTGA	60.012	20	123	933	1055	AGGATGAGGAGAGGGAGGAG	59.76	20	TCAGCCTCTACTTCGGTCGT	60.012	20	125	933	1057
c56822_g1_i1	1	p2	(TC)6	12	130	141	TCCTAGCTTCGTTCTGCAGTT	59.276	21	AGCCATAGGAACGAATGCC	60.051	19	109	98	206	TCCTAGCTTCGTTCTGCAGTT	59.276	21	TAGGAACGAATGCCAGAGTG	58.874	20	104	98	201	TCCTAGCTTCGTTCTGCAGTT	59.276	21	GAACGAATGCCAGAGTGGA	59.778	19	101	98	198
c38210_g1_i1	1	c	(A)21c(A)20gaggagaaaccatgctttggattttggaatgccaaaaaaagggaatacagtaaaag(A)10	108	216	323	TCCTAAAATTAACCAACCCCC	59.088	21	GGCAGAAGAACATGGCTCTC	59.957	20	197	186	382	ACCAAAATGGCAGAAATTCA	58.066	20	GGCAGAAGAACATGGCTCTC	59.957	20	272	111	382	TCCTAAAATTAACCAACCCCC	59.088	21	GTAAACCGAAACTTGCGGAG	59.747	20	254	186	439
c42562_g1_i1	1	p2	(AG)7	14	237	250	TCCGTTCAAACATGCAAAAC	59.566	20	GTGAAGTTCGTGTGGCAAAA	59.74	20	267	99	365	TATGGGGTATGCGAATGGTC	60.553	20	TGGGATGAGCTGTGTTGAAG	59.831	20	137	174	310	TATGGGGTATGCGAATGGTC	60.553	20	CTGGGATGAGCTGTGTTGAA	59.831	20	138	174	311
c17536_g1_i1	1	p2	(TC)6	12	399	410	TCCGTGCCCAGGAATACTAC	59.955	20	GAGGAGTCCTGGTTTTGCAG	59.844	20	106	376	481	CCCCAATACTCTGCTACCGA	60.088	20	GAGGAGTCCTGGTTTTGCAG	59.844	20	140	342	481	CCCCAATACTCTGCTACCGA	60.088	20	AAAGGAGGTGATGGGGGTAG	60.183	20	194	342	535
c48922_g1_i1	1	p2	(TC)6	12	155	166	TCCGTCCTGTCTTTTGTTCC	60.088	20	TCACCCATTCAATCCCGTAT	60.014	20	123	130	252	TCCGTCCTGTCTTTTGTTCC	60.088	20	ATCACCCATTCAATCCCGTA	60.014	20	124	130	253	GCACACAGAGGCACTTGGTA	59.905	20	TCACCCATTCAATCCCGTAT	60.014	20	230	23	252
c37616_g1_i1	1	p4	(TACT)5	20	1024	1043	TCCGTCCTAAAACGACTGCT	59.875	20	GACGTCATCAGCTGGTCAGA	59.988	20	234	991	1224	TCCGTCCTAAAACGACTGCT	59.875	20	AAAGAGCGAGCCAATCTTGA	60.096	20	150	991	1140	TTCCGTCCTAAAACGACTGC	60.249	20	GACGTCATCAGCTGGTCAGA	59.988	20	235	990	1224
c30632_g1_i1	1	p3	(AAC)6	18	940	957	TCCGGTGCTCTGTGTACTTG	59.897	20	TTTGGACTTTTGCTTCGCTT	59.996	20	177	899	1075	TCCGGTGCTCTGTGTACTTG	59.897	20	TTTTGGACTTTTGCTTCGCT	59.996	20	178	899	1076	CCGGTGCTCTGTGTACTTGA	59.897	20	TTTGGACTTTTGCTTCGCTT	59.996	20	176	900	1075
c7556_g1_i1	1	p2	(GT)7	14	163	176	TCCGCACTAGGATTTTCCAC	60.074	20	CCATAGCTGTGAACAGTGTCAA	58.851	22	197	42	238	GGTCTAAAGGGCTCTGCCTT	59.848	20	CCATAGCTGTGAACAGTGTCAA	58.851	22	111	128	238	GACTCAGACATCCTGGGCTC	59.799	20	CCATAGCTGTGAACAGTGTCAA	58.851	22	220	19	238
c34684_g2_i1	1	p1	(T)11	11	101	111	TCCGATTCTCCGAATCAAAC	60.014	20	GATTGGCGATGCAGTAAGGT	60.103	20	219	64	282	GTTCCGATTCTCCGAATCAA	60.014	20	GATTGGCGATGCAGTAAGGT	60.103	20	221	62	282	TCCGATTCTCCGAATCAAAC	60.014	20	ATTCTGAAGGACAACGACGG	60.111	20	164	64	227
c33623_g2_i2	1	p1	(A)10	10	234	243	TCCGAGCCAAACTTCAGAGT	59.989	20	GAGGAGGATGGAGGATGTCA	60.008	20	257	199	455	TCCGAGCCAAACTTCAGAGT	59.989	20	CGGGAATGAATTTAGCAGGA	60.031	20	215	199	413	TCCGAGCCAAACTTCAGAGT	59.989	20	TGGAGGATGTCACACCAGAA	60.088	20	249	199	447
c32505_g1_i1	1	p1	(T)12	12	458	469	TCCGAGACGTCTTAATTGGC	60.214	20	TTCTTGCTCCACAAACATTCC	60.103	21	205	380	584	TTAATTGGCCCAGGAGAGAA	59.64	20	TTCTTGCTCCACAAACATTCC	60.103	21	194	391	584	TCCGAGACGTCTTAATTGGC	60.214	20	TCTTGCTCCACAAACATTCCT	59.726	21	204	380	583
c4911_g1_i1	1	p2	(TG)8	16	245	260	TCCGACTTATTCCCTCAGGA	59.623	20	TCCAAACAAACACATCTCCG	59.541	20	254	120	373	TCCGACTTATTCCCTCAGGA	59.623	20	CCAAACAAACACATCTCCGA	59.541	20	253	120	372	TTGCCCTTTCGATTTTTCC	60.002	19	TACCTAGGCGCGATTGTTTC	60.23	20	272	149	420
c40695_g1_i3	1	p2	(TC)7	14	2014	2027	TCCCTTCTGAAGTGCGCTAT	59.978	20	ATGCGGTGGTTTCTCAGAGT	59.727	20	245	1838	2082	TCCCTTCTGAAGTGCGCTAT	59.978	20	GGACATTTGATCGTTCCCTG	60.317	20	267	1838	2104	TCCCTTCTGAAGTGCGCTAT	59.978	20	TGGACATTTGATCGTTCCCT	60.317	20	268	1838	2105
c63841_g1_i1	1	p1	(T)10	10	429	438	TCCCTTCAGTTGCTACGCTT	60.015	20	CTCAGATGATGCCGAAAACC	60.603	20	253	213	465	TTCAGTTGCTACGCTTGTGG	60.05	20	CTCAGATGATGCCGAAAACC	60.603	20	249	217	465	TCAATTTCTCTGTTGCTGCG	60.134	20	CTCAGATGATGCCGAAAACC	60.603	20	175	291	465
c36179_g1_i1	1	c	(CT)8gtgagtcggttcgggtgccagatccaatggctg(ACA)5	64	2384	2447	TCCCTGGATTTCTGGATCTG	60.003	20	TCCTTAGCGTCAATTGGCTT	59.845	20	267	2271	2537	TGGAGTTCCCTGGATTTCTG	60.042	20	TCCTTAGCGTCAATTGGCTT	59.845	20	273	2265	2537	TCCCTGGATTTCTGGATCTG	60.003	20	GCTGGCTTTCTTTGCATCAT	60.361	20	247	2271	2517
c33023_g1_i2	1	p2	(CT)8	16	203	218	TCCCTGCCTCTCTCATGTCT	59.945	20	AACACCTCGCATAAACGGAC	60	20	222	144	365	TCCCTGCCTCTCTCATGTCT	59.945	20	AAAACACCTCGCATAAACGG	59.996	20	224	144	367	CATCCCTGCCTCTCTCATGT	60.223	20	AACACCTCGCATAAACGGAC	60	20	224	142	365
c29653_g1_i1	1	p2	(CT)6	12	1239	1250	TCCCTCCGGTATTGTCTCTG	60.065	20	CTCGACAAGCAAACAGACCA	60.025	20	246	1183	1428	TCCCTCCGGTATTGTCTCTG	60.065	20	TCGACAAGCAAACAGACCAC	59.88	20	245	1183	1427	GAAAAATCTCCCTCCCATCC	59.705	20	CTCGACAAGCAAACAGACCA	60.025	20	263	1166	1428
c32556_g1_i2	2	p3	(AGA)5	15	3186	3200	TCCCTATATACCGCTGGTGC	59.945	20	ACGGATCAGAAAGCGAGAGA	60.096	20	158	3099	3256	TTTGAGTGTGGAAAACTGCG	59.881	20	ACGGATCAGAAAGCGAGAGA	60.096	20	188	3069	3256	TTCGTAAAGCGAAAAGCCAT	59.853	20	ACGGATCAGAAAGCGAGAGA	60.096	20	115	3142	3256
c36682_g2_i1	1	p1	(A)10	10	35	44	TCCCTAGATCGACTTACCTTAAAA	57.68	24	TTGGCTTCTAAAGCCTGAGC	59.73	20	163	8	170	TCCCTAGATCGACTTACCTTAAAA	57.68	24	TTGCCTGTTCCTTTATCCGT	59.569	20	252	8	259	TCCCTAGATCGACTTACCTTAAAA	57.68	24	TGATGGGTTTTCAAGCACAC	59.547	20	215	8	222
c36222_g3_i1	2	p1	(T)10	10	264	273	TCCCGTTTTACCACCATCAT	60.051	20	CGATGAAGAAGACATCCCGT	60.073	20	262	177	438	TCCCGTTTTACCACCATCAT	60.051	20	ATGAAGAAGACATCCCGTGC	60.081	20	260	177	436	TCCCGTTTTACCACCATCAT	60.051	20	CGAAGGTGAAGAAGGAGCAG	60.126	20	229	177	405
c32368_g1_i1	1	p3	(TTC)5	15	554	568	TCCCCTCTGATTCTTTGACG	60.187	20	CACCACAAGGATGAAGCAGA	59.831	20	169	437	605	TCCCCTCTGATTCTTTGACG	60.187	20	AAGCACCACAAGGATGAAGC	60.263	20	172	437	608	CCCTGGTTGTAACTTCAGGC	59.592	20	CACCACAAGGATGAAGCAGA	59.831	20	130	476	605
c24117_g1_i1	1	p1	(T)12	12	97	108	TCCCCTCTCCTACCGAATTT	59.897	20	ATATGTTTTCCCACTTGCGG	59.823	20	143	36	178	TGGTGTACTGCACGTAAGGC	59.788	20	ATATGTTTTCCCACTTGCGG	59.823	20	169	10	178	GCTTTCCTTCCCCTCTCCTA	59.783	20	ATATGTTTTCCCACTTGCGG	59.823	20	151	28	178
c12966_g1_i1	1	p1	(A)12	12	138	149	TCCCCGCTAGAGATGAAACA	60.734	20	GCCGTGATTTTTGTGTGTTG	60.011	20	128	54	181	CCCCGCTAGAGATGAAACAC	59.694	20	TCAGCCGTGATTTTTGTGTG	60.699	20	130	55	184	TCCCCGCTAGAGATGAAACA	60.734	20	CAGCCGTGATTTTTGTGTGT	59.615	20	130	54	183
c30184_g1_i1	2	p2	(CT)7	14	258	271	TCCCCCATCATTTCGATAAA	60.088	20	GGAGCTTCGAGACTGGTGAC	59.993	20	131	205	335	AGGAAAATGCTGTCTGGGTG	60.111	20	GGAGCTTCGAGACTGGTGAC	59.993	20	275	61	335	AGGAAAATGCTGTCTGGGTG	60.111	20	TATGCATCGTAGAGAGGGGG	60.051	20	242	61	302
c9823_g1_i1	1	p2	(CT)6	12	67	78	TCCCCATCATTACTCTCTCCC	60.278	21	GCAGTCATGCAAAGTGAGGA	59.992	20	135	5	139	CCCCATCATTACTCTCTCCC	58.393	20	GCAGTCATGCAAAGTGAGGA	59.992	20	134	6	139	TCCCCATCATTACTCTCTCCC	60.278	21	GAGGGATTAGGCAGTCATGC	59.658	20	145	5	149
c28717_g1_i1	1	p2	(AT)7	14	394	407	TCCCCAGATTCAGTTTCTGC	60.195	20	CCGACCAGATGATATTCCGT	59.773	20	255	276	530	TCCCCAGATTCAGTTTCTGC	60.195	20	ACCGACCAGATGATATTCCG	59.773	20	256	276	531	GGAGGCATGCATGTAAGACA	59.679	20	CCGACCAGATGATATTCCGT	59.773	20	275	256	530
c33832_g1_i1	2	p3	(TGA)5	15	183	197	TCCCATATTGGCCTGATGAT	60.118	20	ATCCACCCACAACCATGAAT	59.91	20	152	109	260	TCCCATATTGGCCTGATGAT	60.118	20	AATAATTCATTCCCGGCCTC	60.116	20	117	109	225	TCCCATATTGGCCTGATGAT	60.118	20	GAATAATTCATTCCCGGCCT	60.116	20	118	109	226
c26559_g1_i1	1	p1	(A)11	11	266	276	TCCCAAGATCAAGAATTCCG	60.006	20	GGTCACTTCCAATCCCTTCA	59.903	20	222	124	345	TCCCAAGATCAAGAATTCCG	60.006	20	AATCCCTTCAGTTGCGTCAC	60.119	20	212	124	335	TCCCAAGATCAAGAATTCCG	60.006	20	GCGTCACCCACAAGCTATTT	60.14	20	199	124	322
c39392_g1_i1	2	p2	(AT)6	12	1532	1543	TCCCAAGAGGTTGGGAACTA	59.521	20	GAGTTTCCTGTTGGCATGGT	59.973	20	159	1466	1624	CTCCCAAGAGGTTGGGAACT	60.48	20	GAGTTTCCTGTTGGCATGGT	59.973	20	160	1465	1624	TCCCAAGAGGTTGGGAACTA	59.521	20	ATGCCAAACGACCAAACAAT	60.235	20	191	1466	1656
c29117_g1_i1	1	p2	(TA)7	14	375	388	TCCCAACTCCCAATTACTGC	59.933	20	TTACTTGCCATTAAACCCCG	59.826	20	224	271	494	TTTGATGTCCTCCCAACTCC	59.903	20	TTACTTGCCATTAAACCCCG	59.826	20	234	261	494	TCCCAACTCCCAATTACTGC	59.933	20	TACTTGCCATTAAACCCCGA	60.315	20	223	271	493
c17661_g1_i1	1	p2	(CT)6	12	95	106	TCCCAACACTCCTCTTCCTC	59.228	20	ACCACTGGGTGAACTCTTCG	60.151	20	260	20	279	CCCTTCAACCTTTCTGCATT	59.17	20	ACCACTGGGTGAACTCTTCG	60.151	20	227	53	279	TACCCCTTCAACCTTTCTGC	59.17	20	ACCACTGGGTGAACTCTTCG	60.151	20	230	50	279
c39005_g2_i1	2	p1	(T)10	10	1801	1810	TCCATTGTACACCGTTTTGC	59.444	20	CAAATAAAGGGCCGAGAAAA	59.186	20	234	1650	1883	TTACAGTTCGCTTCTTCCCC	59.312	20	CAAATAAAGGGCCGAGAAAA	59.186	20	174	1710	1883	TCTTCCCCCGTTTCTTTACA	59.541	20	ACAAATAAAGGGCCGAGAAAA	59.957	21	163	1722	1884
c33483_g1_i2	1	p3	(ACT)5	15	90	104	TCCATTGGGTGGAGAACATT	60.173	20	GAGCAGAATAAGGTCGGCAG	59.978	20	229	14	242	CTCCATTGGGTGGAGAACAT	59.779	20	GAGCAGAATAAGGTCGGCAG	59.978	20	230	13	242	TCCATTGGGTGGAGAACATT	60.173	20	GGTTTGGTCGGAGCAGAATA	60.074	20	239	14	252
c33471_g1_i1	1	p2	(GA)8	16	2292	2307	TCCATTGGCACAAAGGTACA	59.964	20	GAGGTATCCACCACCACCAC	60.096	20	278	2066	2343	AAGCGGAAGACAAAGAAGCA	60.132	20	CCCAAGAAAAAGAGAACCCC	59.912	20	194	2174	2367	AAGCGGAAGACAAAGAAGCA	60.132	20	GAGGTATCCACCACCACCAC	60.096	20	170	2174	2343
c35603_g1_i1	1	p2	(TC)7	14	104	117	TCCATTCTACCCAAAACCAAA	59.302	21	GACATGATCGCCAATCACAC	59.933	20	185	61	245	TCCATTCTACCCAAAACCAAA	59.302	21	TAGGTCGGAGAAACAGTCGG	60.246	20	216	61	276	TCCATTCTACCCAAAACCAAA	59.302	21	ATCGCCAATCACACCTCATT	60.348	20	179	61	239
c31297_g2_i2	1	p1	(T)10	10	1062	1071	TCCATGTTTTGTACTCGCCA	60.111	20	GGTCTGTCTCTGTGCTTTCG	58.594	20	231	895	1125	TCTCTGGATGGCCTCAAATC	60.158	20	GGTCTGTCTCTGTGCTTTCG	58.594	20	249	877	1125	GAGACCAAGAAGACGGTGGA	60.238	20	GGTCTGTCTCTGTGCTTTCG	58.594	20	154	972	1125
c30581_g1_i1	1	p2	(AG)6	12	55	66	TCCATGGTTTGCTTAAAGTTCA	59.625	22	TGTTTGTTTGTTTTTGCTTTCC	59.184	22	236	19	254	TCATCTCCATGGTTTGCTTAAA	59.586	22	TGTTTGTTTGTTTTTGCTTTCC	59.184	22	241	14	254	AAATCATCTCCATGGTTTGCT	58.517	21	TGTTTGTTTGTTTTTGCTTTCC	59.184	22	244	11	254
c29606_g1_i1	1	p2	(AG)9	18	1933	1950	TCCATGGTGGTCTCTTGTCA	60.088	20	ACAAACCCTCCTCCCAGATT	59.795	20	209	1846	2054	TCTAAATCGCATGGGTTTCC	59.901	20	ACAAACCCTCCTCCCAGATT	59.795	20	189	1866	2054	TCCATGGTGGTCTCTTGTCA	60.088	20	CAAACCCTCCTCCCAGATTT	60.298	20	208	1846	2053
c35807_g1_i1	1	p3	(TTC)5	15	238	252	TCCATGGCTACCTCATCCTC	60.034	20	GCCTCTCCTCATGCTCATTC	59.917	20	277	82	358	CCAGCTCGCTACTTTTCAGG	60.147	20	AAGAACCTCCTGCGCTTACA	60.015	20	267	162	428	CCCAGCTCGCTACTTTTCAG	60.147	20	AAGAACCTCCTGCGCTTACA	60.015	20	268	161	428
c25519_g1_i2	1	p3	(GAT)6	18	295	312	TCCATGCGGGGTTTATTAAG	59.789	20	GCATTTTGACCAGAAGGGAA	60.051	20	216	193	408	CGTACGTGCATTTGCTCATC	60.288	20	CACCTTCAGCGTCTTTAGCC	60.015	20	280	229	508	CGTACGTGCATTTGCTCATC	60.288	20	ACCTTCAGCGTCTTTAGCCA	60.015	20	279	229	507
c13165_g1_i1	1	p1	(A)10	10	103	112	TCCATCTTATATGGGGCAGG	59.739	20	GCTGGATGAACTGTTGCAGA	59.992	20	115	75	189	AAGACAAGGACTGTTTGCGG	60.291	20	GCTGGATGAACTGTTGCAGA	59.992	20	161	29	189	AAGACAAGGACTGTTTGCGG	60.291	20	TGTTAAGCCATTTTGAGCCC	60.074	20	118	29	146
c25521_g1_i3	1	p3	(CAA)5	15	102	116	TCCATCTGGTTCACACTTGC	59.682	20	CACAATCTGCTTCTGGACCC	60.656	20	259	56	314	TCCATCTGGTTCACACTTGC	59.682	20	CCACAATCTGCTTCTGGACC	60.656	20	260	56	315	TCCATCTGGTTCACACTTGC	59.682	20	TTCTGGACCCCAAGAAGTTTT	59.963	21	249	56	304
c38377_g1_i2	1	p1	(A)10	10	1040	1049	TCCAGTTTCAAGAGTCTCCGA	59.974	21	AGGCAGTGCTTGGACAGAGT	60.057	20	210	891	1100	TCCAGTTTCAAGAGTCTCCGA	59.974	21	ATTAGGTTGCAGGCAGTGCT	59.904	20	220	891	1110	TTCCAGTTTCAAGAGTCTCCG	59.458	21	AGGCAGTGCTTGGACAGAGT	60.057	20	211	890	1100
c49143_g1_i1	1	p1	(T)10	10	105	114	TCCAGGCTGACTCTAAACGAA	60.001	21	CACTCACCATTTGCTCAACG	60.301	20	233	5	237	TTCCAGGCTGACTCTAAACGA	60.001	21	CACTCACCATTTGCTCAACG	60.301	20	234	4	237	TCCAGGCTGACTCTAAACGAA	60.001	21	TTGTGCTTTTGCCTCGTACA	60.436	20	256	5	260
c30510_g1_i1	1	p1	(T)10	10	176	185	TCCAGGATTTCGGCAATAAG	60.031	20	GATCAACCAGGAGGATCCAA	59.862	20	229	126	354	CCAGGATTTCGGCAATAAGA	60.031	20	GATCAACCAGGAGGATCCAA	59.862	20	228	127	354	TCCAGGATTTCGGCAATAAG	60.031	20	TTCGGACAACCCTTTTATGG	59.795	20	262	126	387
c38964_g1_i4	1	p1	(T)10	10	233	242	TCCAGGAAAATGATTCAGGC	60.014	20	ATGTCCATCGAGGCAGAAAC	60.081	20	185	164	348	AACTGATGATTCCCGACTGG	59.927	20	ATGTCCATCGAGGCAGAAAC	60.081	20	225	124	348	TCCAGGAAAATGATTCAGGC	60.014	20	TGCAAACAGCTTTGATGTCC	59.847	20	199	164	362
c42347_g1_i1	2	p2	(GA)7	14	3426	3439	TCCAGCTTCTCCCGATTAGA	59.91	20	TATTCACAGCTCCAAACCCC	59.933	20	266	3224	3489	CATCCAGCTTCTCCCGATTA	60.17	20	TATTCACAGCTCCAAACCCC	59.933	20	268	3222	3489	AGTGCCTCATCCAGCTTCTC	59.56	20	TATTCACAGCTCCAAACCCC	59.933	20	275	3215	3489
c42185_g1_i1	1	p3	(TCA)6	18	1576	1593	TCCAGCTCGGCTAAGTCATT	59.978	20	GTGCACAAGGCCCAGATATT	59.962	20	277	1353	1629	TCATGAGAACCATCACCCAA	59.893	20	GTGCACAAGGCCCAGATATT	59.962	20	136	1494	1629	AGCCTCAATGGCAGCTAGAA	60.118	20	GTGCACAAGGCCCAGATATT	59.962	20	230	1400	1629
c55635_g1_i1	1	p2	(GA)7	14	121	134	TCCAGCGTTTTGCTGAGTTA	59.609	20	CACTTGATTTTCTGCTGCCA	59.988	20	211	48	258	TCCAGCGTTTTGCTGAGTTA	59.609	20	CCATGCACTGGACAAGTCAC	60.162	20	228	48	275	CTCCAGCGTTTTGCTGAGTT	60.571	20	CACTTGATTTTCTGCTGCCA	59.988	20	212	47	258
c59750_g1_i1	2	p2	(CT)6	12	203	214	TCCAGCGTAATCTGCATTTG	59.833	20	CCTTCGTTCTGTTTCTTGGC	59.853	20	243	164	406	TCCAGCGTAATCTGCATTTG	59.833	20	ATGGTGGTTACCTGTGAGGC	59.851	20	270	164	433	TCCAGCGTAATCTGCATTTG	59.833	20	TGGTTACCTGTGAGGCTGTG	59.745	20	266	164	429
c17379_g1_i1	2	p1	(T)10	10	598	607	TCCAGATTTCGCAGATCCTT	59.773	20	CCTGTGGAACCTTCGTTGTT	60.005	20	151	530	680	TCCAGATTTCGCAGATCCTT	59.773	20	CGTTGTTTGGTGTTGAATGC	60.011	20	138	530	667	AAAATAGGGAGGGAGGGACA	59.761	20	CCTGTGGAACCTTCGTTGTT	60.005	20	244	437	680
c28911_g1_i1	1	p2	(AC)6	12	27	38	TCCAGATTGCAAGCAGAAGT	58.597	20	TGTTGCTGTTGGGCTGTTAG	59.904	20	255	1	255	CCAGATTGCAAGCAGAAGTC	58.597	20	TGTTGCTGTTGGGCTGTTAG	59.904	20	254	2	255	TCCAGATTGCAAGCAGAAGT	58.597	20	AGTTAGCATCCCCTGCAAGA	59.836	20	138	1	138
c25521_g1_i3	2	p1	(T)10	10	540	549	TCCAGAAGCAGATTGTGGTG	59.831	20	AGTAGCATTCCGGCTCACAT	59.723	20	279	298	576	TCCAGAAGCAGATTGTGGTG	59.831	20	TAGTAGCATTCCGGCTCACA	59.444	20	280	298	577	GGGCAACTCGACTCTTCACT	59.455	20	AGTAGCATTCCGGCTCACAT	59.723	20	179	398	576
c23668_g1_i1	1	p3	(TAT)6	18	669	686	TCCACTGCCTCTCGCTATTT	59.978	20	TACTCTGTAGGGGTGGGTCC	58.866	20	204	541	744	TCCACTGCCTCTCGCTATTT	59.978	20	GGAGAGGATCCCCGACAATA	61.184	20	169	541	709	CCACTGCCTCTCGCTATTTT	59.476	20	TACTCTGTAGGGGTGGGTCC	58.866	20	203	542	744
c18703_g1_i1	1	p2	(CT)6	12	275	286	TCCACGTAGGCCAGATTAGC	60.235	20	GTTGCAGGATGAAGTCGGAT	60.081	20	125	239	363	ATGATTCCACGTAGGCCAGA	60.483	20	GTTGCAGGATGAAGTCGGAT	60.081	20	130	234	363	GATGATTCCACGTAGGCCAG	60.483	20	GTTGCAGGATGAAGTCGGAT	60.081	20	131	233	363
c37453_g1_i1	1	p1	(A)10	10	1674	1683	TCCACCGGTTATTTGTCCAT	60.051	20	TGGGGAGACACCTTTTGTTC	59.943	20	279	1498	1776	TCCACCGGTTATTTGTCCAT	60.051	20	CTAACTGCGAAGCTGCCTCT	59.92	20	254	1498	1751	TGTCCATTTCCTCTTCTCCG	60.187	20	TGGGGAGACACCTTTTGTTC	59.943	20	266	1511	1776
c41609_g1_i8	1	p1	(T)10	10	842	851	TCCACCCGTTCTGAATAACC	59.79	20	TGGCTGACCCAAATTATCAA	58.965	20	210	802	1011	TCCACCCGTTCTGAATAACC	59.79	20	TTGGCTGACCCAAATTATCA	58.965	20	211	802	1012	TCCACCCGTTCTGAATAACC	59.79	20	TGGCTGACCCAAATTATCAAA	60.308	21	210	802	1011
c63305_g1_i1	1	p3	(CAG)5	15	850	864	TCCACCACTGAATTCCACAA	59.935	20	CGGTCCTAGGGAAATTAGGC	59.924	20	219	671	889	TTCCACCACTGAATTCCACA	59.935	20	CGGTCCTAGGGAAATTAGGC	59.924	20	220	670	889	CCACCACTGAATTCCACAAA	59.389	20	CGGTCCTAGGGAAATTAGGC	59.924	20	218	672	889
c37128_g3_i1	1	p3	(TTC)6	18	1201	1218	TCCACCAAGAATTCAAAGGC	60.051	20	GTGGCCCTAGAGAAACCACA	60.111	20	195	1126	1320	GGCCAAAGAGGTACTTGTCG	59.734	20	GTGGCCCTAGAGAAACCACA	60.111	20	143	1178	1320	GGCCAAAGAGGTACTTGTCG	59.734	20	TCAGCCACAGCTGAACAAAG	60.175	20	253	1178	1430
c35100_g1_i1	1	p3	(AAT)5	15	77	91	TCCACATCTCCACGGTAACA	59.96	20	GTGCCGTTTCTTGGAAACAT	59.978	20	231	1	231	TCCACATCTCCACGGTAACA	59.96	20	GGGTCAAACGGGATTAGTCA	59.79	20	190	1	190	TCCACATCTCCACGGTAACA	59.96	20	CAAACGGCTAGACAGGGAAA	60.241	20	118	1	118
c33853_g1_i1	1	p3	(AAG)7	21	1095	1115	TCCACATCCTCTTTTCCGTC	60.05	20	GAACCAGTGAGGCAGAAAGC	59.997	20	198	973	1170	TCCACATCCTCTTTTCCGTC	60.05	20	GATCGGAGGAAGGGAAGAAC	60.015	20	214	973	1186	CCGAAGTTCCAGGAATGGTA	59.926	20	GAACCAGTGAGGCAGAAAGC	59.997	20	239	932	1170
c25999_g1_i1	1	p1	(T)10	10	106	115	TCCACAGGAGCTTTATGCCT	59.836	20	TTTGCTGTCAAATTCCCCTC	60.051	20	158	3	160	TCCACAGGAGCTTTATGCCT	59.836	20	TCTTTGCTGTCAAATTCCCC	60.051	20	160	3	162	CTCCACAGGAGCTTTATGCC	59.836	20	TTTGCTGTCAAATTCCCCTC	60.051	20	159	2	160
c42282_g1_i1	1	p1	(T)10	10	52	61	TCCAATCTAAAAGAAGAAAGAAGACA	59.069	26	TCATGCTTGGCACATGATTT	60.08	20	180	15	194	TCCAATCTAAAAGAAGAAAGAAGACA	59.069	26	GCTTGGCACATGATTTAGCA	59.839	20	176	15	190	TCCAATCTAAAAGAAGAAAGAAGACA	59.069	26	TGCTTGGCACATGATTTAGC	59.839	20	177	15	191
c32525_g3_i1	1	p2	(CT)6	12	148	159	TCCAATCGAAACCCAGAGTC	60.05	20	TTTGGGCGAGAGAGAGAAAA	60.066	20	149	79	227	TCTCCAATCGAAACCCAGAG	60.187	20	TTTGGGCGAGAGAGAGAAAA	60.066	20	151	77	227	TCCAATCGAAACCCAGAGTC	60.05	20	GAAAGAGAGGACGGTGGACA	60.238	20	250	79	328
c44909_g1_i1	1	p1	(A)11	11	236	246	TCCAATATTGCATCAAATGACC	59.666	22	CATCCCACTTTACGATGCAC	59.002	20	266	10	275	TCCAATATTGCATCAAATGACC	59.666	22	TTTCATCCCACTTTACGATGC	59.952	21	269	10	278	CCAATATTGCATCAAATGACCA	60.568	22	CATCCCACTTTACGATGCAC	59.002	20	265	11	275
c27119_g1_i1	1	p3	(TCC)5	15	341	355	TCCAAGTACTCCCTTTCCGA	59.665	20	GCGCTTGGCTAAAGAGTTTG	60.152	20	279	304	582	TCCAAGTACTCCCTTTCCGA	59.665	20	TATGGGCACCCAAAAGATTC	59.762	20	226	304	529	TCCAAGTACTCCCTTTCCGA	59.665	20	TACCAAGCTTCAGTTTGCCC	60.249	20	254	304	557
c28649_g1_i1	1	p2	(AG)6	12	415	426	TCCAAGGATACGCGTAGGAG	60.227	20	TACCTGCCACCCTCGTTTTA	60.493	20	161	291	451	CAACAGCAGGCCAATACAAA	59.729	20	TACCTGCCACCCTCGTTTTA	60.493	20	264	188	451	TCCACCTAGGCAGAAGGGTA	59.688	20	TACCTGCCACCCTCGTTTTA	60.493	20	218	234	451
c38314_g1_i1	1	p1	(A)14	14	230	243	TCCAAGCAATCTGTCACCAA	60.24	20	TGCAGATCAGCTCATCCAAC	59.95	20	246	125	370	TCCAAGCAATCTGTCACCAA	60.24	20	CAGATCAGCTCATCCAACGA	59.942	20	244	125	368	TCCAAGCAATCTGTCACCAA	60.24	20	CTGCAGATCAGCTCATCCAA	60.096	20	247	125	371
c31669_g1_i1	1	p1	(T)10	10	562	571	TCCAACTGTTTCGCACTCAC	59.88	20	TGTCATATGCCGTTGTGGTC	60.399	20	268	373	640	CTCACCGGGTTTGTCGTTAT	59.853	20	TGTCATATGCCGTTGTGGTC	60.399	20	253	388	640	CGACCGCTCGGAGTATTTTA	60.223	20	TGTCATATGCCGTTGTGGTC	60.399	20	196	445	640
c37466_g1_i2	1	p3	(GAG)5	15	360	374	TCCAACTCCAACAACCACAA	59.976	20	AGCACGCAACCTACCTGACT	59.937	20	260	314	573	TCCAACTCCAACAACCACAA	59.976	20	TTCATCACCAGACACCCTCA	60.088	20	156	314	469	TCCAACTCCAACAACCACAA	59.976	20	CTCCCGATCATTCTCCTTCA	60.15	20	186	314	499
c33507_g1_i1	1	p2	(AG)6	12	590	601	TCCAACGCAACCCTTTAATC	59.938	20	AGGTGGATGGCTGTCATAGG	59.95	20	150	503	652	CCAAACCCCACAGTATCCAC	60.088	20	AGGTGGATGGCTGTCATAGG	59.95	20	131	522	652	TCCAACGCAACCCTTTAATC	59.938	20	AACGAAGAAGGGGCAGTTTT	60.11	20	261	503	763
c23318_g1_i2	1	p3	(TTC)5	15	1166	1180	TCCAACCTCAGTGTCAATGC	59.682	20	CGGACTCAAATCTTTTGGGA	60.044	20	243	1033	1275	TCCAACCTCAGTGTCAATGC	59.682	20	ACCAAGACGTACTCGAACCG	60.171	20	261	1033	1293	TCCAACCTCAGTGTCAATGC	59.682	20	CGTTGCAAAACCAAGACGTA	59.769	20	270	1033	1302
c37050_g1_i1	1	p3	(TTC)5	15	458	472	TCCAACCCTGTCCTTTTCAG	60.081	20	TTTCTGGGGAGATAACGACG	60.066	20	259	398	656	CCAACCCTGTCCTTTTCAGA	60.081	20	TTTCTGGGGAGATAACGACG	60.066	20	258	399	656	TCCAACCCTGTCCTTTTCAG	60.081	20	CTGCAATGTCACTGCTGCTT	60.207	20	127	398	524
c32890_g1_i1	1	p1	(A)13	13	295	307	TCCAACCAGCAACAAAGAAA	59.293	20	GATCCAGACCCAGTTGATGG	60.326	20	264	109	372	CACTCCAACCAGCAACAAAG	59.335	20	ACCCAGTTGATGGGCAGTAA	60.375	20	260	106	365	TCCAACCAGCAACAAAGAAA	59.293	20	ACCCAGTTGATGGGCAGTAA	60.375	20	257	109	365
c40414_g1_i1	2	p1	(A)10	10	159	168	TCCAACACAAAGAGATGTGGA	59.124	21	AGAGGAGAAGTGTGTGGCGT	59.907	20	173	95	267	CCCTACCAAACTACGAATGGA	58.96	21	AGAGGAGAAGTGTGTGGCGT	59.907	20	201	67	267	TCCCTACCAAACTACGAATGG	58.96	21	AGAGGAGAAGTGTGTGGCGT	59.907	20	202	66	267
c39848_g1_i1	1	p4	(GATA)5	20	32	51	TCCAAATCTTACTTCTGTATGCG	58.469	23	AATCGAGTCAAAATCGGTCG	60.074	20	127	6	132	TCCAAATCTTACTTCTGTATGCG	58.469	23	AGTCGTGGCTAGAGCAGAGC	59.921	20	104	6	109	GTCCAAATCTTACTTCTGTATGCG	59.249	24	AATCGAGTCAAAATCGGTCG	60.074	20	128	5	132
c39380_g1_i1	2	p2	(TC)9	18	259	276	TCCAAAGGTCGCTCTCTCTC	59.679	20	AGAGGGTCAGGGAGTTGGTT	59.968	20	261	88	348	TCTAGCTCGCTCACTCCGAT	60.263	20	ACTAAAAATCGGCTGCGAAA	59.853	20	274	48	321	TCTAGCTCGCTCACTCCGAT	60.263	20	AACTAAAAATCGGCTGCGAA	59.853	20	275	48	322
c36123_g2_i1	1	p1	(T)10	10	115	124	TCCAAACGGACCCTAACTCTT	59.984	21	AAAACTGCCATTTCCTTCCC	60.299	20	108	71	178	TCCAAACGGACCCTAACTCT	58.644	20	AAAACTGCCATTTCCTTCCC	60.299	20	108	71	178	TCCAAACGGACCCTAACTCTT	59.984	21	TCTCTGCTTAACCTGACGGAA	60.001	21	129	71	199
c49540_g1_i1	1	p1	(T)14	14	71	84	TCATTTTTCCCTCCACCGTA	60.301	20	CATGGCGAAGAGCACAACT	60	19	190	34	223	TCATTTTTCCCTCCACCGTA	60.301	20	TCAAGGATCAAAACATGGGA	58.897	20	161	34	194	TCATTTTTCCCTCCACCGTA	60.301	20	CAAGGATCAAAACATGGGAAA	59.787	21	160	34	193
c40131_g1_i2	1	p2	(GA)7	14	421	434	TCATTGTAGTCGAGGGAGGG	60.065	20	GTTTCTTCTTCTCCACCCCC	59.912	20	279	356	634	AAGCCGTTAATGCTCCATTG	60.096	20	CACCCCTATCCCCTTCTCTC	59.89	20	272	230	501	TCATTGTAGTCGAGGGAGGG	60.065	20	TTTTCTACGTCGTGCTTCCC	60.249	20	123	356	478
c10442_g1_i1	1	p1	(A)12	12	218	229	TCATTCCGTCAAAAGGGAAG	60.044	20	CGATGTGTTCTTCTTTCTCTTATGTT	59.321	26	253	7	259	GTGGTTGGGAGAGGGAGATT	60.314	20	CGATGTGTTCTTCTTTCTCTTATGTT	59.321	26	215	45	259	GTGGTTGGGAGAGGGAGATT	60.314	20	CGATGTGTTCTTCTTTCTCTTATG	57.3	24	215	45	259
c38012_g2_i1	1	p2	(AG)8	16	129	144	TCATTCCCCTACCTCTCCCT	59.89	20	TTGGTTTCCTTTGGTTTTCG	59.947	20	241	66	306	CATTCCCCTACCTCTCCCTC	59.89	20	TTGGTTTCCTTTGGTTTTCG	59.947	20	240	67	306	CATTCCCCTACCTCTCCCTC	59.89	20	GGATCGAACTGTGCAAGGAT	60.081	20	221	67	287
c33940_g1_i3	1	p1	(A)10	10	1978	1987	TCATTCCCCCTTTGAGGTAA	59.359	20	AGCAAGTGTCCATGAAACCA	59.139	20	249	1776	2024	TTCATTCCCCCTTTGAGGTA	59.359	20	AGCAAGTGTCCATGAAACCA	59.139	20	250	1775	2024	TTTCATTCCCCCTTTGAGGT	60.663	20	AGCAAGTGTCCATGAAACCA	59.139	20	251	1774	2024
c35574_g2_i2	1	p1	(T)10	10	1319	1328	TCATTCAAGCCATTCCATCA	60.009	20	AAATTCGGAATGCATCAAGG	59.901	20	170	1195	1364	TCATTCAAGCCATTCCATCA	60.009	20	ATTCGGAATGCATCAAGGTC	59.9	20	168	1195	1362	TGTAGCTGCCGTTTAGCCTT	60.039	20	ATTCGGAATGCATCAAGGTC	59.9	20	104	1259	1362
c38761_g1_i1	1	c	(CT)6gatctccgcgtgaatgccatggccgtttctctctccccaatccctcccaaaccccccttcgctttctctctccgaaacttcctaccttcctga(CT)7	119	29	147	TCATTATACCCCTTCTCTCTCTTG	58.01	24	CTTAGGGGCGATCTTTCCTT	59.682	20	259	2	260	TCATTATACCCCTTCTCTCTCTTG	58.01	24	CATTCCTTAGGGGCGATCTT	60.411	20	264	2	265	TCATTATACCCCTTCTCTCTCTTG	58.01	24	TTCCTTAGGGGCGATCTTTC	60.522	20	262	2	263
c10736_g1_i1	1	p2	(AG)6	12	129	140	TCATGTTTCTGCAATTTTCCC	59.93	21	ATTGCTGCAACGACAGTCAG	60.056	20	151	17	167	ATGTTTCTGCAATTTTCCCC	58.882	20	ATTGCTGCAACGACAGTCAG	60.056	20	149	19	167	TCATGTTTCTGCAATTTTCCC	59.93	21	CACCTCCTCAAGGTTTGCTC	59.844	20	224	17	240
c24434_g1_i3	1	p2	(AT)8	16	452	467	TCATGTTCGTCGAGAGATCG	59.942	20	ATTAATCCGTTTCAAGGGGG	60.013	20	214	403	616	TCATGTTCGTCGAGAGATCG	59.942	20	GGGGCCGTATAAACAGATGA	59.784	20	198	403	600	TCATGTTCGTCGAGAGATCG	59.942	20	AGGGGGCCGTATAAACAGAT	59.688	20	200	403	602
c19952_g1_i1	1	p2	(GA)7	14	264	277	TCATGTCCATTGTGCCTTGT	59.967	20	CTGAATAGCCCGCAAGAGTC	59.978	20	149	203	351	ATGTCCATTGTGCCTTGTGA	59.967	20	CTGAATAGCCCGCAAGAGTC	59.978	20	147	205	351	CGGTGCTCACCAGTTGTCTA	59.897	20	CTGAATAGCCCGCAAGAGTC	59.978	20	221	131	351
c18280_g2_i1	1	p3	(AGT)5	15	139	153	TCATGTCAGCTCCTCAATGG	59.787	20	AGCTTGGGAAGTCAACCTCA	59.844	20	147	56	202	TCATGTCAGCTCCTCAATGG	59.787	20	TGAGCTTGGGAAGTCAACCT	59.844	20	149	56	204	TGGGGAGACAAAAATCTCGT	59.526	20	AGCTTGGGAAGTCAACCTCA	59.844	20	108	95	202
c33720_g1_i1	1	p2	(AT)8	16	706	721	TCATGTATTCGGCTTCCCTC	60.036	20	ATTGCATGAAGGAATCGTCC	59.9	20	228	564	791	ATGTATTCGGCTTCCCTCCT	59.925	20	ATTGCATGAAGGAATCGTCC	59.9	20	226	566	791	TTCCCTCCTTAATGGGGTTC	60.124	20	ATTGCATGAAGGAATCGTCC	59.9	20	215	577	791
c30420_g1_i1	1	p1	(T)10	10	358	367	TCATGGTTCACCCATATCCC	60.404	20	GTGACATCTGTGGCTGGCTA	59.862	20	264	220	483	TCATGGTTCACCCATATCCC	60.404	20	TCTGTGGCTGGCTATTTTCC	60.214	20	258	220	477	ATGGTTCACCCATATCCCAG	59.483	20	GTGACATCTGTGGCTGGCTA	59.862	20	262	222	483
c25757_g1_i1	1	p2	(TC)9	18	301	318	TCATGGTGTGGTGGTTTTTG	60.255	20	ATGTCCCAGCTGAAATTTGG	59.933	20	227	143	369	GTGTGGTGGTTTTTGTGGTG	59.745	20	ATGTCCCAGCTGAAATTTGG	59.933	20	222	148	369	TGATCATGGTGTGGTGGTTT	59.656	20	ATGTCCCAGCTGAAATTTGG	59.933	20	230	140	369
c26469_g1_i1	2	p2	(CT)6	12	1453	1464	TCATGGTGCAGCTGGATAGA	60.376	20	AGATTTTGTCGATTGGATGTG	57.531	21	137	1427	1563	TCATGGTGCAGCTGGATAGA	60.376	20	AGATTTTGTCGATTGGATGTGT	58.437	22	137	1427	1563	TCATGGTGCAGCTGGATAGA	60.376	20	GATTTTGTCGATTGGATGTGT	57.373	21	136	1427	1562
c37684_g1_i1	1	p2	(GA)8	16	1395	1410	TCATGCTGTAATCGGGTCAA	60.073	20	GCCATAGTCTCTTTGGGTGG	59.55	20	107	1365	1471	TTCATGCTGTAATCGGGTCA	60.073	20	GCCATAGTCTCTTTGGGTGG	59.55	20	108	1364	1471	CATGCTGTAATCGGGTCAAA	59.542	20	GCCATAGTCTCTTTGGGTGG	59.55	20	106	1366	1471
c37451_g1_i1	1	p1	(A)11	11	1446	1456	TCATGCTGAGGCTTTCACAC	59.992	20	AAAGCTGTAAATGAATATGGGACTG	59.826	25	138	1375	1512	TGTCATGCTGAGGCTTTCAC	59.992	20	AAAGCTGTAAATGAATATGGGACTG	59.826	25	140	1373	1512	GTCATGCTGAGGCTTTCACA	59.992	20	AAAGCTGTAAATGAATATGGGACTG	59.826	25	139	1374	1512
c42060_g1_i1	1	p3	(TCC)5	15	381	395	TCATGCCTCTAAAACCCGTC	60.074	20	GAGCAACCGTCGATTATGGT	59.962	20	190	329	518	TCACTCTCCTTCCCTCCTCA	59.913	20	GAGCAACCGTCGATTATGGT	59.962	20	207	312	518	GGTCTTACGATCCGACCAGA	60.073	20	TTACTTTTGGGGCAATCAGG	59.931	20	156	282	437
c30947_g1_i2	1	p1	(T)10	10	319	328	TCATGCCACGCTACTGTGAT	60.296	20	CCACCTTCCCTTCAGAGTCA	60.229	20	183	174	356	TGATCATGCCACGCTACTGT	60.296	20	CCACCTTCCCTTCAGAGTCA	60.229	20	186	171	356	ATGATCATGCCACGCTACTG	59.704	20	CCACCTTCCCTTCAGAGTCA	60.229	20	187	170	356
c13959_g1_i1	1	p1	(A)11	11	282	292	TCATGCAGCAGGTTGTTTTC	59.847	20	GTTCTGTTACAGCTTGGGGG	59.592	20	280	131	410	TCATGCAGCAGGTTGTTTTC	59.847	20	GGGGGTGAAAGATCCAATGT	60.95	20	264	131	394	ATGTAGCAGACAGGATGCCA	59.271	20	GTTCTGTTACAGCTTGGGGG	59.592	20	191	220	410
c26897_g1_i1	1	p3	(TCT)5	15	28	42	TCATGATCAAAGCTAAACACGA	58.439	22	TATTGCCACCACACATTGCT	59.995	20	213	1	213	TCATGATCAAAGCTAAACACGA	58.439	22	CTATTGCCACCACACATTGC	59.995	20	214	1	214	TCATGATCAAAGCTAAACACGA	58.439	22	GCAGCTCTGAGGGTGAAATC	59.957	20	193	1	193
c15306_g1_i1	1	p1	(A)13	13	96	108	TCATGAACTGCGACACCTTC	59.837	20	GAATTGGGGATTTGAAGCAA	59.878	20	218	2	219	TCATGAACTGCGACACCTTC	59.837	20	TTGAATTGGGGATTTGAAGC	59.878	20	220	2	221	TCATGAACTGCGACACCTTC	59.837	20	TGTATTGGGTGGATTTGGCT	60.192	20	151	2	152
c14032_g1_i1	1	p1	(G)13	13	132	144	TCATCGTTCGACTTTTCTGC	59.002	20	GACACATACCACACACTTTGCC	60.343	22	165	5	169	TCATCGTTCGACTTTTCTGC	59.002	20	TGACACATACCACACACTTTGC	59.54	22	166	5	170	GTCATCGTTCGACTTTTCTGC	59.874	21	GACACATACCACACACTTTGCC	60.343	22	166	4	169
c34592_g1_i1	1	p2	(GA)6	12	245	256	TCATCGATCTTCTCAGCCAA	59.476	20	CAACATCAGGTCGTGAATGG	59.96	20	221	215	435	TTCATCGATCTTCTCAGCCA	59.476	20	CAACATCAGGTCGTGAATGG	59.96	20	222	214	435	TCATCGATCTTCTCAGCCAA	59.476	20	GGTCGTGAATGGGAGGTCTA	59.927	20	213	215	427
c21573_g1_i1	1	p3	(AAG)6	18	107	124	TCATCCGTTTTCCCTGAAAT	59.363	20	CCTCCAGCTCTAACTGCACC	60.012	20	240	1	240	TCATCCGTTTTCCCTGAAAT	59.363	20	CGAGTACTGCACGCTGTCAT	60.08	20	150	1	150	TCATCCGTTTTCCCTGAAAT	59.363	20	CACGACTTCCACTGGCATTA	59.716	20	211	1	211
c388_g1_i1	1	p1	(A)10	10	120	129	TCATCCCAACCAATGCACTA	59.924	20	GAGTTCTGCAGGTTAGCCCA	60.397	20	123	82	204	TCATCCCAACCAATGCACTA	59.924	20	TGAGTTCTGCAGGTTAGCCC	60.397	20	124	82	205	TGGAACTCATCCCAACCAAT	60.173	20	GAGTTCTGCAGGTTAGCCCA	60.397	20	129	76	204
c36901_g2_i1	1	p1	(T)10	10	31	40	TCATCAAGTATCAAATAAACCTTCA	57.035	25	CTTCCACGTGTGTGTTTTGG	60.041	20	119	0	118	TCATCAAGTATCAAATAAACCTTCA	57.035	25	CCTTCCACGTGTGTGTTTTG	60.041	20	120	0	119	TCATCAAGTATCAAATAAACCTTCA	57.035	25	ACGTGTGTGTTTTGGGGAGT	60.321	20	114	0	113
c22111_g1_i1	1	c	(ATC)6cttctatcatgcaagcataccc(A)18	58	88	145	TCATCAACTAAGTAAACATTCAGCAA	59.311	26	TAGTGGGAACTCTGGGGTTG	59.959	20	270	46	315	TCATCAACTAAGTAAACATTCAGCAA	59.311	26	TCCTCTGGAAGGCAAAGGTA	59.807	20	143	46	188	TCATCAACTAAGTAAACATTCAGCA	58.093	25	TAGTGGGAACTCTGGGGTTG	59.959	20	270	46	315
c27102_g1_i1	1	p3	(GGC)5	15	772	786	TCATATTTTCATCGCCACCA	59.891	20	CCGCCTTCATCTTCATCAGT	60.218	20	226	649	874	TCATATTTTCATCGCCACCA	59.891	20	TCCAAAAAGGGAAAGACCAA	59.518	20	187	649	835	TCATATTTTCATCGCCACCA	59.891	20	TTCCAAAAAGGGAAAGACCA	59.518	20	188	649	836
c42386_g3_i2	1	p1	(A)10	10	78	87	TCATAGCCTCCATAGTGCCA	59.251	20	GGGAGATGCGAGATGTGAAT	60.042	20	270	37	306	TCATAGCCTCCATAGTGCCA	59.251	20	TAAGCAGGGAGATGCGAGAT	59.939	20	276	37	312	TCATAGCCTCCATAGTGCCA	59.251	20	CTTAAGCAGGGAGATGCGAG	60.11	20	278	37	314
c31901_g1_i1	1	p2	(AT)8	16	74	89	TCATACGTACTACGACAGGTATGGA	59.861	25	TTAACCAGATCGGGCACATT	60.331	20	229	33	261	TCATACGTACTACGACAGGTATGGA	59.861	25	TTTAACCAGATCGGGCACAT	60.331	20	230	33	262	TCATACGTACTACGACAGGTATGGA	59.861	25	CTTTTAACCAGATCGGGCAC	59.569	20	232	33	264
c56846_g1_i1	1	p2	(GT)6	12	108	119	TCATACACAAAGGCCACCAA	59.964	20	TGTGCTTGATGTTGCATGTG	60.322	20	171	1	171	AGGCCACCAAGTCACACTTT	59.622	20	TGTGCTTGATGTTGCATGTG	60.322	20	161	11	171	AAAGGCCACCAAGTCACACT	59.622	20	TGTGCTTGATGTTGCATGTG	60.322	20	163	9	171
c37515_g1_i1	1	p2	(TA)7	14	58	71	TCATAACCAAGCAGACAAAGTCA	59.799	23	AGCACAAGCACAAACACGAG	60.096	20	236	16	251	TCATAACCAAGCAGACAAAGTCA	59.799	23	TCGAAGGCAGAAATCAATCC	60.155	20	184	16	199	TCATAACCAAGCAGACAAAGTCA	59.799	23	TATGCAGCAGAAGCACAAGC	60.31	20	253	16	268
c27142_g1_i1	1	p2	(TA)7	14	294	307	TCAGTTTGCTGTCATGCATTT	59.336	21	TTTTTGCAGGGATGGAGAAG	60.184	20	169	209	377	TCAGTTTGCTGTCATGCATTT	59.336	21	CTTTTTGCAGGGATGGAGAA	60.184	20	170	209	378	TCAGTTTGCTGTCATGCATTT	59.336	21	TTTTGCAGGGATGGAGAAGT	59.67	20	168	209	376
c46219_g1_i1	1	p1	(T)11	11	64	74	TCAGTTGCTGAAAATTCTGCTT	59.158	22	TCTTATGACAATGCCCCCTC	59.894	20	164	31	194	TCAGTTGCTGAAAATTCTGCTT	59.158	22	ATCATCATAGGCAGCATCCC	59.884	20	128	31	158	TCAGTTGCTGAAAATTCTGCTT	59.158	22	TTTCTTATGACAATGCCCCC	59.762	20	166	31	196
c49194_g1_i1	1	p3	(TAC)5	15	232	246	TCAGTGTCGGTCACTTTTGC	59.88	20	AGAACCACCCGATCAATGAC	59.786	20	179	124	302	GTGTCGGTCACTTTTGCCTT	60.156	20	AGAACCACCCGATCAATGAC	59.786	20	176	127	302	CGCAAATTAACAAATCCGGT	59.832	20	AGAACCACCCGATCAATGAC	59.786	20	116	187	302
c42723_g2_i3	1	p1	(T)10	10	54	63	TCAGTACATACGATAGGTAAAACACAA	58.298	27	CGGTGTTCTTATGGCTGGAT	59.955	20	239	17	255	TCAGTACATACGATAGGTAAAACACA	57.075	26	CGGTGTTCTTATGGCTGGAT	59.955	20	239	17	255	TTGAAAGAAATTATGTCAGTACATACG	57.972	27	CGGTGTTCTTATGGCTGGAT	59.955	20	254	2	255
c2536_g1_i1	1	p1	(T)12	12	238	249	TCAGGTACTGCAGATATGGTTGA	59.646	23	CAAATACCCATTCGGTTTGC	60.188	20	238	126	363	TCAGGTACTGCAGATATGGTTGA	59.646	23	GCAAATACCCATTCGGTTTG	60.188	20	239	126	364	TCAGGTACTGCAGATATGGTTGA	59.646	23	CCCATTCGGTTTGCCTATTA	59.789	20	232	126	357
c39058_g1_i1	1	p1	(A)14	14	401	414	TCAGGGGAGAAGGAATGATG	60.003	20	TGGGCTCACACGAGTAAGTG	59.897	20	164	280	443	CAGGGGAGAAGGAATGATGA	60.003	20	TGGGCTCACACGAGTAAGTG	59.897	20	163	281	443	GGGAGAGAATTGAGAAGGGG	60.008	20	TGGGCTCACACGAGTAAGTG	59.897	20	258	186	443
c42423_g2_i1	2	p1	(A)11	11	1672	1682	TCAGGAGCAGCAGGAAAAAT	59.955	20	ATTTCCCCAATCTCCAAAGG	60.124	20	235	1524	1758	GATTCTTCAGGAGCAGCAGG	60.096	20	ATTTCCCCAATCTCCAAAGG	60.124	20	241	1518	1758	AGGATTCTTCAGGAGCAGCA	60.096	20	ATTTCCCCAATCTCCAAAGG	60.124	20	243	1516	1758
c65944_g1_i1	1	p3	(GAG)6	18	123	140	TCAGGAGAGTCCCCATTTTG	60.042	20	CAATGGAATTGCTCCATGAC	58.926	20	119	64	182	TCAGGAGAGTCCCCATTTTG	60.042	20	AATGGAATTGCTCCATGACA	58.926	20	118	64	181	TCAGGAGAGTCCCCATTTTG	60.042	20	CTATGACCCGGCTAGGAGAG	58.909	20	145	64	208
c42007_g1_i1	1	p3	(TCA)6	18	2014	2031	TCAGGAAGTCTTGGATCCGT	59.655	20	CCGTTCTTTTATGGGGATGA	59.756	20	225	1893	2117	TCAGGAAGTCTTGGATCCGT	59.655	20	GCAGCGCATCAGTGAGTTAC	59.627	20	273	1893	2165	TCAGGAAGTCTTGGATCCGT	59.655	20	CAGCGCATCAGTGAGTTACC	59.47	20	272	1893	2164
c41092_g4_i1	1	p2	(TA)6	12	467	478	TCAGGAAGGCTGATCGTTCT	59.95	20	CCAAACCGGATGGAATGTAT	59.505	20	237	289	525	ACGTACCTGGAAGTCATGGG	59.844	20	CCAAACCGGATGGAATGTAT	59.505	20	181	345	525	AATGTCAGGAAGGCTGATCG	60.218	20	CCAAACCGGATGGAATGTAT	59.505	20	241	285	525
c38073_g1_i1	1	p2	(CT)7	14	48	61	TCAGCTTTGTCAGTTGTCTGC	59.228	21	CGCGAAACCTAGACTGAAGG	60.008	20	179	21	199	TCAGCTTTGTCAGTTGTCTGC	59.228	21	AAACCAGGGGCTGTAGCTCT	60.268	20	229	21	249	TCAGCTTTGTCAGTTGTCTGC	59.228	21	GACAAAACCAGGGGCTGTAG	59.592	20	233	21	253
c63996_g1_i1	1	p2	(CT)8	16	74	89	TCAGCTCGCTCCTTCATAGG	60.636	20	AGCAGAGTGGGTGCAATTCT	59.874	20	181	51	231	TCAGCTCGCTCCTTCATAGG	60.636	20	GTGCAATTCTCTCACTCGCA	60.144	20	171	51	221	TCAGCTCGCTCCTTCATAGG	60.636	20	AGTTTTCCATCGCAGACGAC	60.263	20	104	51	154
c39687_g1_i2	1	p1	(A)12	12	2267	2278	TCAGCGACATCGTTGACTTC	59.992	20	GCAGCTCTTCCTGAATTCCAT	60.728	21	108	2233	2340	CTTTCGGATCTCCACCATGT	59.927	20	GCAGCTCTTCCTGAATTCCAT	60.728	21	212	2129	2340	GCTCTCTTCCCTACGGCTCT	60.117	20	GCAGCTCTTCCTGAATTCCAT	60.728	21	230	2111	2340
c32223_g1_i2	1	p1	(T)14	14	1935	1948	TCAGCGACACGACGATTAAC	59.871	20	ATAGTGTGCCGGCTTTCATT	59.597	20	165	1843	2007	ACAAGGAAGGCTCACGACAT	59.727	20	ATAGTGTGCCGGCTTTCATT	59.597	20	206	1802	2007	TCAGCGACACGACGATTAAC	59.871	20	GCCGGCTTTCATTCTCTTTA	59.433	20	158	1843	2000
c33864_g1_i1	1	p2	(TC)6	12	200	211	TCAGCCAGCCTTCTTTGAAT	59.955	20	AGATCTACACCAACCACGCC	59.997	20	196	126	321	TCAGCCAGCCTTCTTTGAAT	59.955	20	GATCTACACCAACCACGCCT	59.997	20	195	126	320	TCAGCCAGCCTTCTTTGAAT	59.955	20	TCCATCCTCATCCTCACCTC	60.008	20	256	126	381
c56890_g1_i1	1	p1	(T)14	14	316	329	TCAGCCAATGAGACACAAGG	59.831	20	ATGCAACTGAGGCAACTGCT	61.007	20	240	157	396	TCAGCCAATGAGACACAAGG	59.831	20	GCATGCAACTGAGGCAACT	60.008	19	242	157	398	CCAATTAAAATGCCTGGGAA	59.767	20	ATGCAACTGAGGCAACTGCT	61.007	20	146	251	396
c31764_g1_i1	2	p2	(CT)7	14	1672	1685	TCAGCAATCCAATGAAACCA	60.049	20	CCCCAAAGTAAACATTTGCAC	59.37	21	148	1570	1717	AACCAAGCAATGCAAAGGAC	60.118	20	CCCCAAAGTAAACATTTGCAC	59.37	21	133	1585	1717	TCCCTAATGTTTCCGAGCAG	60.206	20	CCCCAAAGTAAACATTTGCAC	59.37	21	257	1461	1717
c30151_g1_i1	1	p1	(T)16	16	686	701	TCAGCAACAGTCAATAGCCG	60.011	20	AAGCTCTCGGGTCCTTTTTC	59.827	20	119	614	732	CAGCAACAGTCAATAGCCGA	60.011	20	AAGCTCTCGGGTCCTTTTTC	59.827	20	118	615	732	GAAGCGGTGCTGGTACTCTC	60.02	20	AAGCTCTCGGGTCCTTTTTC	59.827	20	145	588	732
c1242_g1_i1	1	p1	(A)11	11	129	139	TCAGCAAATATGCATGCTACAA	59.379	22	TTTCCCCACCAGAGAAGATG	60.042	20	252	36	287	TCAGCAAATATGCATGCTACAA	59.379	22	TTCCGCTACCAACTTATGGG	59.953	20	187	36	222	TCAGCAAATATGCATGCTACAA	59.379	22	GGACCTCAAGGAAACATCCA	59.903	20	278	36	313
c7794_g1_i1	1	p1	(T)11	11	49	59	TCAGCAAAGTGGTCTTCCCT	59.844	20	GCGGACATAATGGTAATGGG	60.038	20	193	4	196	TTCAGCAAAGTGGTCTTCCC	60.232	20	GCGGACATAATGGTAATGGG	60.038	20	194	3	196	TCAGCAAAGTGGTCTTCCCT	59.844	20	GTGTGAATGTGCGAACGAGT	59.758	20	106	4	109
c35515_g1_i1	2	p2	(AT)6	12	1340	1351	TCAGATGGGGGTTACAGAGC	60.073	20	GCAACAAACACATCAGACACG	60.214	21	262	1244	1505	TCAGATGGGGGTTACAGAGC	60.073	20	CCGGATCAAACAAACTCAAA	58.597	20	202	1244	1445	TCAGATGGGGGTTACAGAGC	60.073	20	ACCGGATCAAACAAACTCAAA	59.462	21	203	1244	1446
c40709_g1_i3	1	p2	(CT)7	14	60	73	TCAGAGCTTCTTGTTCGTGC	59.318	20	CCATGCGCTATACCTCCAAT	59.945	20	277	35	311	TCAGAGCTTCTTGTTCGTGC	59.318	20	AACTGCTTGATGTCATTGCG	59.871	20	248	35	282	TCAGAGCTTCTTGTTCGTGC	59.318	20	TGTGTACGCCATTGTTGTCA	59.589	20	214	35	248
c25910_g1_i1	1	p1	(T)11	11	402	412	TCAGAGACTGTTGCATTCGG	59.984	20	GCAAGCAACTCCCTCCTTTA	59.452	20	266	186	451	ATCTCAAACCCCGGTTCTCT	59.935	20	GCAAGCAACTCCCTCCTTTA	59.452	20	181	271	451	TCCCTAGACTGGCCAAAATG	60.066	20	GCAAGCAACTCCCTCCTTTA	59.452	20	227	225	451
c55802_g1_i1	2	p1	(A)10	10	313	322	TCAGAGAAAACCCAAAAACGA	59.71	21	TGAGACAAACAAGAGGCATCA	59.43	21	256	96	351	TCAGAGAAAACCCAAAAACGA	59.71	21	CCTCTGAGACAAACAAGAGGC	59.076	21	260	96	355	CAGAGAAAACCCAAAAACGAA	59.231	21	TGAGACAAACAAGAGGCATCA	59.43	21	255	97	351
c27649_g1_i1	1	p1	(C)10	10	147	156	TCAGACTCGTCACCGAACTG	60.022	20	GTGCCAGAAACAAAACCGAT	59.978	20	179	40	218	TCAGACTCGTCACCGAACTG	60.022	20	AAGTGCCAGAAACAAAACCG	60.147	20	181	40	220	TCAGACTCGTCACCGAACTG	60.022	20	TACCCCCTGATTTTGACCAG	59.784	20	233	40	272
c31268_g2_i1	2	p2	(AT)6	12	180	191	TCAGACCTTTTAGCTGCTTGC	59.783	21	CCCTCTGCTACTCCATCTGC	59.973	20	255	46	300	CCTTTTAGCTGCTTGCAGTG	58.87	20	GGTGATGGTGAATCCCTCTG	60.326	20	263	51	313	CCTTTTAGCTGCTTGCAGTG	58.87	20	CAGGTGATGGTGAATCCCTC	60.326	20	265	51	315
c38535_g1_i1	1	p3	(CAA)5	15	263	277	TCAGACCTTCTTGCTTCCGT	59.989	20	CTGGACCTGGTGGTGAATCT	59.962	20	206	113	318	CAGACCTTCTTGCTTCCGTC	59.989	20	CTGGACCTGGTGGTGAATCT	59.962	20	205	114	318	AGGCAGAGAAATGCAAGGAA	59.955	20	CTGGACCTGGTGGTGAATCT	59.962	20	127	192	318
c30238_g1_i1	2	c	(T)10ctttttcgtcccgg(T)10	34	925	958	TCAGAAGGGTCCAGAAATGG	60.042	20	CCCACACTCTTAGCACTCCC	59.721	20	173	835	1007	TCAGAAGGGTCCAGAAATGG	60.042	20	CCATGGCATAGCAGAAAACA	59.688	20	155	835	989	TCAGAAGGGTCCAGAAATGG	60.042	20	CCCATGGCATAGCAGAAAAC	60.469	20	156	835	990
c39371_g2_i1	1	p1	(T)11	11	148	158	TCAGAACGAAAAGAAGGGGA	59.784	20	AAGGCTGAGAGGGAGGAGAG	60.088	20	237	83	319	TCAGAACGAAAAGAAGGGGA	59.784	20	GAGGCCAACTCCAAACTTGA	60.232	20	130	83	212	CAGAAACGCACTTCAGAACG	59.634	20	AAGGCTGAGAGGGAGGAGAG	60.088	20	249	71	319
c65745_g1_i1	1	p1	(T)11	11	44	54	TCACTTTTTGGTTTTTGCCA	59.178	20	GCCTTGCATCCAGACTGACT	60.418	20	181	4	184	TCACTTTTTGGTTTTTGCCA	59.178	20	CCAACGGATGTAGTGTCGAA	59.566	20	150	4	153	TCACTTTTTGGTTTTTGCCA	59.178	20	CCCAACGGATGTAGTGTCG	59.968	19	151	4	154
c37041_g1_i1	1	p1	(T)11	11	275	285	TCACTTTCACTGCGCCAATA	60.401	20	TGGAAACTGAACTTCTCTCCG	59.458	21	246	98	343	AACTTCACTTTCACTGCGCC	60.44	20	TGGAAACTGAACTTCTCTCCG	59.458	21	250	94	343	TCACTTTCACTGCGCCAATA	60.401	20	GGAAACTGAACTTCTCTCCGAA	59.864	22	245	98	342
c36654_g1_i1	1	p2	(CT)6	12	316	327	TCACTTCTCGATTTCCCCTC	59.213	20	ATCTTTGTCGTTCACCCGTC	59.973	20	156	288	443	TCACTTCTCGATTTCCCCTC	59.213	20	TGCCTTTGTCATCTTTGTCG	59.84	20	166	288	453	CCTCACTTCTCGATTTCCCC	60.959	20	ATCTTTGTCGTTCACCCGTC	59.973	20	158	286	443
c38185_g1_i2	1	p1	(A)11	11	361	371	TCACTGTTGAGAGCCGGATT	60.801	20	GTTGACTCATGATGCGGATG	60.08	20	276	187	462	CTCACTGTTGAGAGCCGGA	60.121	19	GTTGACTCATGATGCGGATG	60.08	20	277	186	462	TCACTGTTGAGAGCCGGATT	60.801	20	ATGCGGATGGTCTTGCTAAT	59.556	20	265	187	451
c28058_g1_i2	1	p2	(TG)6	12	276	287	TCACTGTGGAGGATGGATGA	60.046	20	TTCTTCAAGCTGCTACCAGGA	60.139	21	211	133	343	TCACTGTGGAGGATGGATGA	60.046	20	TCTTCAAGCTGCTACCAGGA	58.749	20	210	133	342	TCACTGTGGAGGATGGATGA	60.046	20	CGGGGCCTAAGAGTTTATTG	58.716	20	240	133	372
c35425_g1_i1	1	p2	(GA)6	12	108	119	TCACTGAGAGAGGACGCTGA	59.846	20	ATTTGATTGGTTCTCGGTCG	59.933	20	112	44	155	TCACTGAGAGAGGACGCTGA	59.846	20	TTTGATTGGTTCTCGGTCGT	60.495	20	111	44	154	CACTGAGAGAGGACGCTGAA	59.283	20	ATTTGATTGGTTCTCGGTCG	59.933	20	111	45	155
c20778_g1_i1	1	p4	(TTCT)5	20	368	387	TCACGCACTAATGATCCCAA	60.073	20	CCACAAATCTCACACAATCTGC	60.559	22	276	142	417	TTCACGCACTAATGATCCCA	60.073	20	CCACAAATCTCACACAATCTGC	60.559	22	277	141	417	ATCTGCAAGTTCCCGTGTTC	60.119	20	CCACAAATCTCACACAATCTGC	60.559	22	183	235	417
c28856_g1_i1	1	p1	(G)12	12	687	698	TCACGAACGTTTTTGCTCTG	60.027	20	GTTAAGTCAGGAAGCCGCAT	59.34	20	217	580	796	CTTTTTCCTCACAAAGCCCA	60.22	20	ATCCTTTCCAGTTGTCCGAA	59.526	20	272	610	881	CTTTTTCCTCACAAAGCCCA	60.22	20	TCCTTTCCAGTTGTCCGAAT	59.526	20	271	610	880
c39429_g2_i1	2	p3	(CAC)5	15	1324	1338	TCACCTTCTCCTGCACCTCT	59.986	20	GCTGGCAAACTTCTCTTTGG	59.993	20	212	1263	1474	CTCACCTTCTCCTGCACCTC	59.986	20	GCTGGCAAACTTCTCTTTGG	59.993	20	213	1262	1474	CAAGTTCGGCTTTCATCCAT	60.074	20	GCTGGCAAACTTCTCTTTGG	59.993	20	272	1203	1474
c26082_g1_i1	1	p1	(T)13	13	315	327	TCACCTGTCCCGGATTTTAG	59.926	20	GGGGAAAATGTTTCCATCCT	59.996	20	102	265	366	CTCACCTGTCCCGGATTTTA	59.926	20	GGGGAAAATGTTTCCATCCT	59.996	20	103	264	366	TTTAGGATTTGGCTCGGTTG	60.067	20	TGATTGGCTGCAGAGAAATG	59.948	20	120	280	399
c41957_g3_i1	1	p1	(C)10	10	664	673	TCACCTCCCTGGTACCACTC	59.962	20	TCTTTCTTCCTGGTCGGAGA	59.92	20	247	476	722	TCTCCTCCACATCAACACCA	60.088	20	TCTTTCTTCCTGGTCGGAGA	59.92	20	216	507	722	TCACCTCCCTGGTACCACTC	59.962	20	TCTTCCTGGTCGGAGAAAAA	59.784	20	243	476	718
c64398_g1_i1	1	p2	(CT)7	14	131	144	TCACCCCATTTCGTTCTCTC	60.05	20	CAAGCTTTGTGAATCTCGGG	60.766	20	128	100	227	TCACCCCATTTCGTTCTCTC	60.05	20	GAATCTCGGGATGATATGGG	59.154	20	118	100	217	TCACCCCATTTCGTTCTCTC	60.05	20	GATGATATGGGGGATGGCTT	60.882	20	109	100	208
c11082_g1_i1	1	p1	(A)14	14	266	279	TCACCATCTGACAAAAAGCG	59.84	20	TGGAGCAATCCCTGTTTACC	59.933	20	187	127	313	TTGCCTTCACCATCTGACAA	60.24	20	TGGAGCAATCCCTGTTTACC	59.933	20	193	121	313	TGCCTTCACCATCTGACAAA	60.24	20	TGGAGCAATCCCTGTTTACC	59.933	20	192	122	313
c39535_g1_i1	1	p2	(TA)7	14	51	64	TCACCAATTCTCTTTCTTTCTTCC	60.108	24	AAGCTGCAGGATGACCTGAT	59.834	20	205	0	204	TCACCAATTCTCTTTCTTTCTTCC	60.108	24	TCCCTTTTGGCTTACTCGAA	59.817	20	115	0	114	TCACCAATTCTCTTTCTTTCTTCC	60.108	24	ATTGAAGCTGCAGGATGACC	60.226	20	209	0	208
c34485_g1_i1	2	p1	(T)10	10	928	937	TCACCAATTCCTCAAAAGCC	60.051	20	GTTGGAATGTTGCTGGGTCT	59.973	20	278	734	1011	CTCAAAAAGCCACAATCGGT	60.11	20	GTTGGAATGTTGCTGGGTCT	59.973	20	125	887	1011	TCACCAATTCCTCAAAAGCC	60.051	20	GTTGCTGGGTCTTGCATTTT	60.118	20	270	734	1003
c17323_g1_i1	2	p1	(T)10	10	641	650	TCACCAAGAGAACCAGACCC	60.088	20	GTTATTGAGACAGCCCCTCG	59.694	20	167	510	676	ATGGAGAACCGAAGCATCAT	59.513	20	GTTATTGAGACAGCCCCTCG	59.694	20	226	451	676	TCACCAAGAGAACCAGACCC	60.088	20	TATTGAGACAGCCCCTCGAA	60.734	20	165	510	674
c33132_g1_i3	1	p3	(ATA)6	18	210	227	TCACATTTTCCAACCACCAA	59.792	20	AGAGCTGCTGTGGACCCTTA	60.012	20	213	183	395	TCACATTTTCCAACCACCAA	59.792	20	TCTTTGAGAGCTGCTGTGGA	59.855	20	219	183	401	TCACATTTTCCAACCACCAA	59.792	20	GCTTCTATGTGCTGTGCTGC	59.777	20	246	183	428
c27004_g1_i1	1	p4	(GCAA)5	20	128	147	TCACATGGCAATCGCTACTC	59.83	20	GCCCTCTCACTGCTGACTTC	60.143	20	230	56	285	TCACATGGCAATCGCTACTC	59.83	20	GAAGCCCTCTCACTGCTGAC	60.143	20	233	56	288	TCACATGGCAATCGCTACTC	59.83	20	CGCGAAAGGAGTTGGTTTTA	60.236	20	205	56	260
c16677_g1_i1	2	p1	(A)16	16	206	221	TCACATGCCAATCAAACCAT	59.781	20	TGCACTCTATTGTGGCAGGT	59.318	20	209	119	327	ACATCAAAGCTGGGAAGACG	60.255	20	TGCACTCTATTGTGGCAGGT	59.318	20	250	78	327	GCCAATCAAACCATGGAAAT	59.628	20	TGCACTCTATTGTGGCAGGT	59.318	20	203	125	327
c41920_g4_i1	1	p3	(TCT)6	18	2382	2399	TCACAGTTGGTGGGAAATGA	59.935	20	TGTTTCTCAGCAGCACCATC	59.992	20	197	2284	2480	TCACAGTTGGTGGGAAATGA	59.935	20	GATGTTTCTCAGCAGCACCA	59.992	20	199	2284	2482	TCACTGCCTTTTCCTCATCC	60.195	20	TGTTTCTCAGCAGCACCATC	59.992	20	238	2243	2480
c43408_g1_i1	1	p2	(AG)8	16	329	344	TCACAGACCAATGGCTCAAA	60.24	20	TGCTTGCTGTACAGTCCCAC	59.905	20	146	224	369	TGCTTGGAATCACAGACCAA	60.24	20	TGCTTGCTGTACAGTCCCAC	59.905	20	155	215	369	CACAGACCAATGGCTCAAAA	59.691	20	TGCTTGCTGTACAGTCCCAC	59.905	20	145	225	369
c42857_g1_i2	1	p1	(T)11	11	4630	4640	TCACACGTTTCTCAAGCAGC	60.183	20	GAAAAGGGAGGGGAGCTAGA	59.783	20	234	4533	4766	TCACACGTTTCTCAAGCAGC	60.183	20	AAGATTTCGAATGGAGGGGT	59.766	20	187	4533	4719	TCACACGTTTCTCAAGCAGC	60.183	20	GCGGGGGATGTAGAAGATTT	60.286	20	200	4533	4732
c38692_g1_i3	2	p1	(A)10	10	851	860	TCACACCACCTGATGCATTT	59.967	20	TTTATGGTCCTTCACCAGTGC	59.985	21	262	708	969	CACCATCTCAAGTGCAGCAT	59.862	20	TTTATGGTCCTTCACCAGTGC	59.985	21	240	730	969	TCACACCACCTGATGCATTT	59.967	20	TTCACCAGTGCTGTACAATCG	59.773	21	252	708	959
c34352_g1_i3	2	p1	(C)11	11	185	195	TCACACACACCGTTCCTCTC	59.712	20	GCTCTGGAATCTTTGGCTCA	60.483	20	279	160	438	CTCTCTTTTCCCCTCACACG	59.837	20	GAAAAGAAGTGGCTGTGGGT	59.187	20	264	95	358	CACACACACCGTTCCTCTCA	60.783	20	GCTCTGGAATCTTTGGCTCA	60.483	20	278	161	438
c39097_g1_i2	1	p3	(GAG)5	15	316	330	TCACAAGCAGAGGGATGTTG	59.831	20	TCATCCTCAACACCACCAAA	59.935	20	225	209	433	AAATCGACGCCTTTCACAAG	60.249	20	TCATCCTCAACACCACCAAA	59.935	20	238	196	433	TCACAAGCAGAGGGATGTTG	59.831	20	CCACCAAACTTTTCCCGTAA	59.833	20	213	209	421
c29475_g1_i1	1	p3	(GTC)5	15	333	347	TCAATTTCTCGTTTTCGCCT	59.823	20	TCAACTTCTACCCATTCGCC	60.074	20	103	291	393	AATTTCTCGTTTTCGCCTGA	59.823	20	TCAACTTCTACCCATTCGCC	60.074	20	101	293	393	TTCAATTTCTCGTTTTCGCC	60.188	20	TCAACTTCTACCCATTCGCC	60.074	20	104	290	393
c16896_g1_i1	1	p2	(AG)7	14	144	157	TCAATTGGTCATGGGTGTTG	60.216	20	TGGAGCCTTCTGACTTGCTT	60.134	20	194	105	298	CAATTGGTCATGGGTGTTGA	60.216	20	TGGAGCCTTCTGACTTGCTT	60.134	20	193	106	298	TCAATTGGTCATGGGTGTTG	60.216	20	CTGGAGCCTTCTGACTTGCT	59.745	20	195	105	299
c42690_g1_i5	1	p2	(CA)6	12	1389	1400	TCAATTGAAGCCCACATGAA	60.049	20	ATGGGGATCCATGTCGATAA	59.975	20	265	1280	1544	TCAATCAATTGAAGCCCACA	60.049	20	ATGGGGATCCATGTCGATAA	59.975	20	269	1276	1544	CCACTTGGGCGAATATTGAT	59.784	20	ATGGGGATCCATGTCGATAA	59.975	20	229	1316	1544
c21113_g1_i1	1	p3	(ACA)5	15	309	323	TCAATTAAATGTGCCCGGAT	60.153	20	AGCTATGCAAGCCAGCAACT	60.183	20	179	185	363	TCAATTAAATGTGCCCGGAT	60.153	20	TGAATTTTGGTTCATGGGCT	60.309	20	236	185	420	TCAATTAAATGTGCCCGGAT	60.153	20	ACGATGATGCTGTGAAATGC	59.685	20	207	185	391
c38445_g1_i5	2	p2	(TC)10	20	395	414	TCAATGGAGTCGACAACAGC	59.837	20	AGCCAAAGCAGAAGCTGAAG	59.898	20	225	245	469	TCAATGGAGTCGACAACAGC	59.837	20	AAGCCAAAGCAGAAGCTGAA	60.27	20	226	245	470	ACCCTATCTTTCCCCTCAGC	59.536	20	GTCCTCCGTCGTGTTGAGAT	60.12	20	191	347	537
c39616_g1_i2	1	p3	(GTT)5	15	1213	1227	TCAATGCTGAACCCTGACTG	59.831	20	CCACCTCCAACAACAATTCC	60.21	20	214	1159	1372	TCAATGCTGAACCCTGACTG	59.831	20	TATGATCAGCACCAGTTCCG	59.673	20	183	1159	1341	GTGTCAATGCTGAACCCTGA	59.682	20	CCACCTCCAACAACAATTCC	60.21	20	217	1156	1372
c64820_g1_i1	1	p3	(AAC)5	15	137	151	TCAATGATCAACAAGGCCAA	60.049	20	CTCCGTACGAGCTGTTGTCA	60.049	20	169	55	223	TTCAATGATCAACAAGGCCA	60.049	20	CTCCGTACGAGCTGTTGTCA	60.049	20	170	54	223	AATGATCAACAAGGCCAAGG	59.933	20	CTCCGTACGAGCTGTTGTCA	60.049	20	167	57	223
c36501_g2_i1	1	p1	(A)10	10	70	79	TCAATGACGACGAGAATGTTTT	59.615	22	ATTTCGAAGAATCCGTGCAT	59.533	20	234	40	273	TCAATGACGACGAGAATGTTTT	59.615	22	GTGCATTGCATTGGAGTGAT	59.533	20	220	40	259	TCAATGACGACGAGAATGTTTT	59.615	22	TTGCATTGGAGTGATGCAAG	60.812	20	215	40	254
c33820_g1_i1	1	p2	(CT)6	12	83	94	TCAATCTTTCGGACACCCTC	60.05	20	GGGATGAGAGGAAGGAAAGG	60.008	20	145	28	172	ACCCTCACGCTGATTGATTC	60.081	20	GGGATGAGAGGAAGGAAAGG	60.008	20	131	42	172	TCAATCTTTCGGACACCCTC	60.05	20	AGAGGAAGGAAAGGAGAGCG	60.088	20	139	28	166
c38288_g6_i2	1	p1	(A)11	11	540	550	TCAATCACTGCAAACCCAAA	60.088	20	TTCTTCTGAAAAGCACCCAGA	59.978	21	160	462	621	CCCAAAGTGGGTTCCACTAA	59.824	20	TTCTTCTGAAAAGCACCCAGA	59.978	21	146	476	621	TCTCAATCACTGCAAACCCA	60.24	20	TTCTTCTGAAAAGCACCCAGA	59.978	21	162	460	621
c41593_g1_i1	1	p1	(A)10	10	93	102	TCAAGTCGCATAGAAATTGAAA	57.602	22	TGAGCTGAAGGTTGTGGAGA	59.545	20	217	6	222	TCAAGTCGCATAGAAATTGAAA	57.602	22	GATAATCGGGTGGCAGAAAG	59.528	20	270	6	275	TCAAGTCGCATAGAAATTGAAA	57.602	22	GCCCTACCACACTTGATTCG	60.517	20	251	6	256
c31912_g2_i1	1	p2	(TC)6	12	1272	1283	TCAAGTCCTCATTGGTTCCC	59.903	20	GCCGAAAACCGCTAAGAAGT	60.741	20	275	1169	1443	CTTCCTCTGAGCTGCATTCC	60.096	20	GTGTAAAGGCGAAGCTCACA	59.076	20	214	1128	1341	TCAAGTCCTCATTGGTTCCC	59.903	20	GTGTAAAGGCGAAGCTCACA	59.076	20	173	1169	1341
c59639_g1_i1	1	p2	(CT)7	14	350	363	TCAAGGTCAAATTGCTGTGC	59.847	20	TCCAACCAAAATCACACTTCC	59.822	21	174	231	404	AAGGTCAAATTGCTGTGCCT	59.74	20	TCCAACCAAAATCACACTTCC	59.822	21	172	233	404	TGAGATTTTCTGGCTGCTCA	59.673	20	TCCAACCAAAATCACACTTCC	59.822	21	200	205	404
c64696_g1_i1	2	p2	(TC)6	12	156	167	TCAAGGGTTTTCCCTTTGTG	59.942	20	TTGCTGTTGAAAAACACAATCA	59.25	22	189	93	281	AAGGGTTTTCCCTTTGTGGT	59.707	20	TTGCTGTTGAAAAACACAATCA	59.25	22	187	95	281	TGGTGGTACTTATCAGGGGG	59.665	20	TTGCTGTTGAAAAACACAATCA	59.25	22	154	128	281
c39671_g1_i3	1	p3	(GTC)5	15	1200	1214	TCAAGGAAGTCAGGGCATTC	60.195	20	GGTCCGTGTGAAGAGGAAGA	60.238	20	255	1044	1298	TCAAGGAAGTCAGGGCATTC	60.195	20	TCCGTGTGAAGAGGAAGACC	60.238	20	253	1044	1296	TTGCTCCTCATCGACATTTG	59.799	20	TCCGTGTGAAGAGGAAGACC	60.238	20	158	1139	1296
c54918_g1_i1	2	p2	(AG)8	16	551	566	TCAAGCAGGGATAAGGGTTG	60.066	20	GGAAATCTCGAAAGAGATCAGG	59.307	22	102	497	598	AAGCAGGGATAAGGGTTGCT	60.096	20	GGAAATCTCGAAAGAGATCAGG	59.307	22	100	499	598	ACACAGGCCAATTTTCAAGC	60.118	20	GGAAATCTCGAAAGAGATCAGG	59.307	22	116	483	598
c38637_g1_i1	1	p3	(CTT)6	18	144	161	TCAAGCAGACTGAGCGAGAA	60.008	20	GTACTCCCTCGCCAATTTCA	60.074	20	226	63	288	CATCAAGCAGACTGAGCGAG	59.88	20	GTACTCCCTCGCCAATTTCA	60.074	20	228	61	288	TCAAGCAGACTGAGCGAGAA	60.008	20	GCAGAGAAACCAAATCCGAA	60.192	20	138	63	200
c36064_g1_i1	1	p1	(A)10	10	63	72	TCAAGACAAGATATCAACACAATCC	59.428	25	TGTATGCGGTCGGTTTGTTA	59.992	20	102	28	129	CGTACCAATCTTAATCCGAATATCA	60.428	25	ATTGTATGCGGTCGGTTTGT	60.257	20	126	6	131	GTACGTACCAATCTTAATCCGAA	57.318	23	TGTATGCGGTCGGTTTGTTA	59.992	20	127	3	129
c36669_g1_i1	1	p1	(T)11	11	1411	1421	TCAACTTTGGGAGGTGGAAC	59.943	20	TTTGAATAGCTCAAAGTGCTCC	58.653	22	121	1328	1448	TCAACTTTGGGAGGTGGAAC	59.943	20	TTTGAATAGCTCAAAGTGCTCCT	59.573	23	121	1328	1448	TCGATGAGGAGACAGGGAAC	60.199	20	TTTGAATAGCTCAAAGTGCTCC	58.653	22	237	1212	1448
c34449_g1_i1	1	p2	(TA)8	16	236	251	TCAACTCAGGAATCGGAACC	60.05	20	GCCGAGACTCCATCACTTTC	59.81	20	255	72	326	CCGGCGAGGGTTTATTATTT	60.161	20	GCCGAGACTCCATCACTTTC	59.81	20	199	128	326	ATGCTCAACTCAGGAATCGG	60.218	20	GCCGAGACTCCATCACTTTC	59.81	20	259	68	326
c26395_g1_i1	2	p1	(A)11	11	122	132	TCAACTACAATGTGCCGCTC	59.871	20	TAGAGGACGTGGAGGTGCTT	59.867	20	191	46	236	TCAACTACAATGTGCCGCTC	59.871	20	GAGAGTGCACAGGGAGAAGC	60.143	20	232	46	277	AACTACAATGTGCCGCTCCT	59.763	20	TAGAGGACGTGGAGGTGCTT	59.867	20	189	48	236
c32853_g1_i2	1	p3	(GAC)5	15	323	337	TCAACGTGATTAGCACTGGC	59.871	20	CATCTGCTTTGCCTTTGTGA	59.988	20	158	275	432	TCAACGTGATTAGCACTGGC	59.871	20	GTAGAGCCATCTGCTTTGCC	59.985	20	165	275	439	AGCGTCGGAATTTTGCTTTA	59.853	20	CATCTGCTTTGCCTTTGTGA	59.988	20	232	201	432
c27349_g1_i1	1	p2	(AT)10	20	956	975	TCAACCGACAAAATGGATGA	59.9	20	GGTTTGGATTCGAGGACTCA	60.05	20	267	900	1166	CATCAGCAAATGGCTTAGCA	59.976	20	TCTTTATGGCAGCGACCTTT	59.845	20	224	817	1040	TGCATCAGCAAATGGCTTAG	59.976	20	TCTTTATGGCAGCGACCTTT	59.845	20	226	815	1040
c40082_g1_i1	1	p1	(A)17	17	210	226	TCAACCAAAATTCCACCAGA	58.947	20	TTCGATACGCTTCGTGACAG	60.011	20	264	58	321	CAACCAAAATTCCACCAGATG	60.213	21	TTCGATACGCTTCGTGACAG	60.011	20	263	59	321	CCAAAATTCCACCAGATGTGT	59.703	21	TTCGATACGCTTCGTGACAG	60.011	20	260	62	321
c51793_g1_i1	2	p3	(CTG)6	18	374	391	TCAACATCGCCGGATATACA	59.914	20	GGGAAACCCTGATGACTCCT	60.314	20	253	172	424	CAAGAGACCCAGAAGAACGC	59.989	20	TCAGCTCGAGAATGGAAACA	59.522	20	135	347	481	CCCAGCAAGCACGAGATAAT	60.235	20	GGGAAACCCTGATGACTCCT	60.314	20	139	286	424
c33313_g1_i1	1	c	(CT)7cccacacatgcacataaaactgtgagaaagaactttcccagtcacagtcagccactgtgatcgatagcgctttaccggg(A)11	104	193	296	TCAAATGGGGAGTTGGAAAC	59.767	20	ATGGCACCCAGCAATAGAAC	59.962	20	227	114	340	TCAAATGGGGAGTTGGAAAC	59.767	20	AAAATGGCACCCAGCAATAG	59.96	20	230	114	343	TTCAAATGGGGAGTTGGAAA	60.28	20	ATGGCACCCAGCAATAGAAC	59.962	20	228	113	340
c40100_g1_i4	1	p1	(A)20	20	163	182	TCAAATCCTTGGGGAATCAG	59.864	20	CCCCACCATGAGAAAGAGAA	60.042	20	154	87	240	CAAATCCTTGGGGAATCAGA	59.864	20	CCCCACCATGAGAAAGAGAA	60.042	20	153	88	240	TCAAATCCTTGGGGAATCAG	59.864	20	CGAGTATGTCGGCTCCATTT	60.096	20	243	87	329
c32144_g1_i2	2	p2	(TA)6	12	429	440	TCAAATCAGGTATGTGTGCCTC	60	22	TGGATCAATTGTGATGTGGC	60.339	20	209	404	612	TCAAATCAGGTATGTGTGCCTC	60	22	CTGCCCGAGACTTTCACTCT	59.598	20	183	404	586	TCAAATCAGGTATGTGTGCCTC	60	22	AATTGTGATGTGGCTTGTGC	59.577	20	203	404	606
c39106_g1_i4	1	p2	(AG)7	14	1698	1711	TCAAATCAGCCCCCTGATAC	59.894	20	TCCGTTTTCCTCCGACTTTA	59.679	20	257	1495	1751	ATCAGCCAGATAGGTCGGTG	60.096	20	AGATTCCGTCCGTTTTCCTC	60.443	20	130	1630	1759	TCAAATCAGCCCCCTGATAC	59.894	20	AGATTCCGTCCGTTTTCCTC	60.443	20	265	1495	1759
c29618_g2_i1	1	p2	(AT)6	12	315	326	TCAAATATGCCGAGCAATCA	60.179	20	TTTTGTACAAGAAGCGCACC	58.967	20	265	141	405	TCAAATATGCCGAGCAATCA	60.179	20	TTGTACAAGAAGCGCACCC	59.856	19	263	141	403	TCAAATATGCCGAGCAATCA	60.179	20	TTTGTACAAGAAGCGCACCC	61.196	20	264	141	404
c14357_g1_i1	1	p2	(AT)6	12	65	76	TCAAATACATTGATAACAGTCTTGAAA	58.332	27	TCCTCTGTCAGCCCTAGCAT	59.973	20	220	15	234	TCAAATACATTGATAACAGTCTTGAA	57.101	26	TCCTCTGTCAGCCCTAGCAT	59.973	20	220	15	234	TCAAATACATTGATAACAGTCTTGAAA	58.332	27	TCTCCTCTGTCAGCCCTAGC	59.703	20	222	15	236
c1904_g1_i1	1	p1	(T)10	10	72	81	TCAAAGGGTAGGAATGCAGG	60.066	20	AATCAACTTCAATGCAGGGG	59.933	20	244	19	262	TCAAAGGGTAGGAATGCAGG	60.066	20	GGGGAGTCAGTCAATAGGCA	60.073	20	228	19	246	CAAGGGTAGCAGTCAAAGGG	59.728	20	AATCAACTTCAATGCAGGGG	59.933	20	256	7	262
c35241_g1_i1	1	p2	(TC)6	12	24	35	TCAAAGCCACACAAAAACCA	60.127	20	CTGGCACAAGTCATCTCGAA	59.984	20	169	1	169	TCAAAGCCACACAAAAACCA	60.127	20	ACTGCACCATTTCCATCACA	59.967	20	279	1	279	TCAAAGCCACACAAAAACCA	60.127	20	TGCACCATTTCCATCACAGT	59.967	20	277	1	277
c30802_g1_i1	1	c	(GA)7gcaacagagaaaaaggctatggtgcggaagagtaacagcag(CGA)5	70	29	98	TCAAAGAAAAGATTGCAGTTGA	57.692	22	AAGAGGAAGAAGGGTAGCGG	59.842	20	129	1	129	CAAAGAAAAGATTGCAGTTGAGA	58.687	23	AAGAGGAAGAAGGGTAGCGG	59.842	20	128	2	129	TCAAAGAAAAGATTGCAGTTGAG	58.687	23	AAGAGGAAGAAGGGTAGCGG	59.842	20	129	1	129
c33453_g1_i1	1	c	(AAC)5gacaacaaac(A)10	35	72	106	TCAAAACGAAATCTGCTGCT	58.651	20	TTCTGAACAGAAAACGGGCT	59.853	20	226	12	237	TCAAAACGAAATCTGCTGCT	58.651	20	TCTGAACAGAAAACGGGCTT	59.853	20	225	12	236	TCAAAACGAAATCTGCTGCT	58.651	20	CTTCTGAACAGAAAACGGGC	59.853	20	227	12	238
c34587_g1_i1	1	p1	(T)19	19	1321	1339	TATTTTTCCTCCCATTCCCC	59.957	20	CTACTGCAGCAACCACCAAA	59.904	20	247	1196	1442	TATTTTTCCTCCCATTCCCC	59.957	20	TACTGCAGCAACCACCAAAG	59.904	20	246	1196	1441	TTGAAGGAGCACTGGTGATG	59.831	20	TTGTCGAAGATGTCAGGCAG	59.984	20	256	1253	1508
c38719_g1_i1	1	p1	(T)10	10	702	711	TATTTGTCGTCCTCCCTTGC	60.074	20	CAAAACAAGAACAAACGCCC	60.514	20	231	516	746	TATTTGTCGTCCTCCCTTGC	60.074	20	GCAAAACAAGAACAAACGCC	60.658	20	232	516	747	TCCTCCCTTGCAAGTTGTTT	59.711	20	CAAAACAAGAACAAACGCCC	60.514	20	222	525	746
c63987_g1_i1	1	p2	(TG)8	16	119	134	TATTTGCATCCTTGCTGCAC	59.839	20	CCTGGATGAAAGCAGTAAGTCC	60.13	22	205	10	214	CCTTGCTGCACAAAGGAAAC	60.807	20	CCTGGATGAAAGCAGTAAGTCC	60.13	22	196	19	214	TATTTGCATCCTTGCTGCAC	59.839	20	AAGTCCATTCAATGCTCATCA	58.159	21	189	10	198
c27459_g1_i1	1	p3	(GCC)5	15	961	975	TATTTGAATCTGCGTCAGCG	59.976	20	ATTGGCCTGATTCCCTCTCT	60.037	20	180	925	1104	TATTTGAATCTGCGTCAGCG	59.976	20	AGACGCCGCAGACTTGTTAT	59.904	20	252	925	1176	TATTTGAATCTGCGTCAGCG	59.976	20	GGTTATTGGCCTGATTCCCT	60.152	20	184	925	1108
c40008_g2_i2	1	p3	(TCT)8	24	2407	2430	TATTGGGGTAGTGCTCTGGG	59.948	20	TCGTCTCGAAATCAGAACCC	60.195	20	240	2326	2565	TATTGGGGTAGTGCTCTGGG	59.948	20	GTCTCGAAATCAGAACCCGA	60.195	20	238	2326	2563	TATTGGGGTAGTGCTCTGGG	59.948	20	AATCAGAACCCGAACGAGAA	59.67	20	231	2326	2556
c30315_g1_i1	1	p2	(CT)6	12	1439	1450	TATTGCTTCTTGGCCAGCTT	59.982	20	TCTACGGTTTTGACCCTTCG	60.103	20	244	1241	1484	CATGTTTTGCATTTTGTGCC	59.976	20	TCTACGGTTTTGACCCTTCG	60.103	20	132	1353	1484	ATGTTTTGCATTTTGTGCCA	59.976	20	TCTACGGTTTTGACCCTTCG	60.103	20	131	1354	1484
c41921_g4_i2	1	p1	(T)12	12	453	464	TATTGAATCCCTGCCAAAGG	59.894	20	GAGAAACTGGTCGGGATCAA	60.05	20	213	339	551	TATTGAATCCCTGCCAAAGG	59.894	20	TGACAAGTCCATGGTGGAGA	60.088	20	231	339	569	TATTGAATCCCTGCCAAAGG	59.894	20	GAAACTGGTCGGGATCAAAA	59.91	20	211	339	549
c63319_g1_i1	1	p1	(T)10	10	178	187	TATTGAAGCCTCTACGGCCA	60.732	20	TCCTCCTGCAGTCTCCAGTT	59.986	20	140	73	212	AGCCTCTACGGCCAAAAGA	59.963	19	TCCTCCTGCAGTCTCCAGTT	59.986	20	134	79	212	CCTCTACGGCCAAAAGAAGTT	59.77	21	TCCTCCTGCAGTCTCCAGTT	59.986	20	132	81	212
c39731_g1_i2	1	p2	(TC)7	14	24	37	TATTCCGCCTTCTCTTTCCA	59.778	20	GTACTGGTGGTGGCGATCTT	59.997	20	173	1	173	TATTCCGCCTTCTCTTTCCA	59.778	20	TTTTGTTACGGCCTTTACGG	59.993	20	102	1	102	TATTCCGCCTTCTCTTTCCA	59.778	20	CCAAACTTGGAGGCTTTGTC	59.711	20	226	1	226
c42444_g1_i2	1	p3	(TTC)5	15	396	410	TATTCCACCTAACCCCTCCC	60.011	20	GCGACATTGTTCTTGCTTGA	59.995	20	191	337	527	TATTCCACCTAACCCCTCCC	60.011	20	TTCAGCGACATTGTTCTTGC	59.995	20	195	337	531	ACCCGGTATTCCACCTAACC	59.94	20	TTCAGCGACATTGTTCTTGC	59.995	20	201	331	531
c37827_g1_i2	1	p2	(AT)7	14	1586	1599	TATTCATGCAGCCAGACTCG	59.972	20	CCAGGAAGAGAATGAAGGCA	60.331	20	149	1527	1675	GCCAGACTCGCTGAGAAAAC	60.142	20	CCAGGAAGAGAATGAAGGCA	60.331	20	139	1537	1675	AGCCAGACTCGCTGAGAAAA	60.277	20	CCAGGAAGAGAATGAAGGCA	60.331	20	140	1536	1675
c39681_g1_i1	1	p2	(AT)7	14	295	308	TATTAGGAGGATTGCGTGCC	60.06	20	ATCCCAAGGATGAAGTTCCC	60.133	20	159	188	346	GAAGTGGATGTTGGGTGGTC	60.223	20	ATCCCAAGGATGAAGTTCCC	60.133	20	247	100	346	ACAATTTTGGGAAACGGTTG	59.702	20	ATCCCAAGGATGAAGTTCCC	60.133	20	196	151	346
c36391_g1_i1	1	p3	(CCT)5	15	242	256	TATTACCCCTCAGAACCCCC	60.011	20	AGTCAGCTGGAGGTGGAAGA	59.986	20	127	217	343	TATTACCCCTCAGAACCCCC	60.011	20	GAGTCAGCTGGAGGTGGAAG	59.986	20	128	217	344	TATTACCCCTCAGAACCCCC	60.011	20	GTCAGCTGGAGGTGGAAGAG	59.986	20	126	217	342
c41874_g1_i3	2	p1	(A)11	11	2485	2495	TATGTTTTGTGCAATCCCCA	59.786	20	TTGCGTGTTTGGTTCTATCG	59.729	20	193	2352	2544	GGGAATGCCAGATGTGATTT	59.756	20	TTGCGTGTTTGGTTCTATCG	59.729	20	216	2329	2544	TATGTTTTGTGCAATCCCCA	59.786	20	GCATTTTGTTTTGGCCTTTG	60.468	20	210	2352	2561
c2914_g1_i1	1	p1	(A)10	10	77	86	TATGTACCTGGGCTCTGCCT	59.717	20	GCAACTGTGGGATTTGGAGT	59.973	20	144	23	166	TGTACCTGGGCTCTGCCTAT	59.717	20	GCAACTGTGGGATTTGGAGT	59.973	20	142	25	166	ATGTACCTGGGCTCTGCCTA	59.717	20	GCAACTGTGGGATTTGGAGT	59.973	20	143	24	166
c29551_g1_i1	1	p1	(T)13	13	1332	1344	TATGGTGTTCATCCGGGTTT	60.051	20	TGGAGACAAAATCTTTGAAGACTAA	58.56	25	212	1180	1391	ACACCTGGATCGAAATCTGG	59.927	20	TGGAGACAAAATCTTTGAAGACTAA	58.56	25	174	1218	1391	AATGAGTTGTCGGTTTTCGC	60.118	20	TGGAGACAAAATCTTTGAAGACTAA	58.56	25	262	1130	1391
c22568_g1_i1	1	p1	(A)10	10	716	725	TATGGTGGGAGTCTGTTCCC	59.779	20	GTCTACAACCGCACTGCCTT	60.321	20	158	614	771	GGAGTCTGTTCCCGATTGTG	60.51	20	GTCTACAACCGCACTGCCTT	60.321	20	151	621	771	TATGGTGGGAGTCTGTTCCC	59.779	20	TTCCTCCCCAGACCAAAAG	60.027	19	135	614	748
c21285_g1_i1	1	p2	(TA)6	12	242	253	TATGGTCGCCTCATTCATCA	60.033	20	TTTTCATCTCATCTCACTCCCA	59.67	22	244	36	279	GCTCCCTCATCCCATGAGTA	60.034	20	TTTTCATCTCATCTCACTCCCA	59.67	22	157	123	279	CCAGTTTCCTGATCCTTCCA	60.042	20	TTTTCATCTCATCTCACTCCCA	59.67	22	219	61	279
c34751_g1_i2	1	p3	(GGA)5	15	292	306	TATGGCCGCAGAACTCTCTT	59.978	20	GTATCCTAGAGCTCGTGGCG	60	20	270	218	487	ATCAACTATGGCCGCAGAAC	60.103	20	GTATCCTAGAGCTCGTGGCG	60	20	276	212	487	TTCCGTCTCGCTAGCATCTT	60.118	20	GTATCCTAGAGCTCGTGGCG	60	20	225	263	487
c33033_g1_i1	1	p3	(TTA)5	15	1591	1605	TATGGCAGTGAGACCCCTTC	60.073	20	CCAATAACAGATGGGTTGGG	60.044	20	192	1500	1691	TATGGCAGTGAGACCCCTTC	60.073	20	ATGGGTTGGGTTCCCTAAAG	60.046	20	182	1500	1681	GAAAGACATCGTAGGGCTCG	59.836	20	CCAATAACAGATGGGTTGGG	60.044	20	245	1447	1691
c40888_g1_i1	1	p1	(T)10	10	1724	1733	TATGGACCTGCACGCTACTG	59.888	20	AACATTGCCCACAAAAGAGC	60.118	20	277	1591	1867	TCATGGCACTCATTCAGCAT	60.233	20	TACCATGCAAGGGTAAAGCC	59.96	20	265	1665	1929	TCATGGCACTCATTCAGCAT	60.233	20	AACATTGCCCACAAAAGAGC	60.118	20	203	1665	1867
c37095_g1_i3	3	p1	(A)10	10	880	889	TATGCTCAAAATGCCACCTG	59.688	20	TGTAAACCGGATTTGGAAATGT	60.451	22	157	761	917	TTGATCCATTGATCTTCCCC	59.685	20	TGTAAACCGGATTTGGAAATGT	60.451	22	115	803	917	GATCCATTGATCTTCCCCAA	59.685	20	TGTAAACCGGATTTGGAAATGT	60.451	22	113	805	917
c30637_g1_i1	1	p1	(A)10	10	170	179	TATGCCTATGAAACCCCCAA	60.146	20	CCAGGGAGTACACCAGCAAT	59.989	20	211	51	261	TATGCCTATGAAACCCCCAA	60.146	20	GGTTGGAGGAGATGGAGTCA	60.048	20	268	51	318	TATGCCTATGAAACCCCCAA	60.146	20	CACTCTTCTTGGCCAGTTCC	59.844	20	165	51	215
c10405_g1_i1	1	p1	(T)17	17	158	174	TATGCCCTGTCGCTTTATCC	60.06	20	GCGTCTCAAAGGGCAATCTA	60.352	20	233	120	352	TATGCCCTGTCGCTTTATCC	60.06	20	ACAGGAGACAAACATGGGGA	60.363	20	269	120	388	AGCGGCTGCTAATATTGTGG	60.251	20	GCGTCTCAAAGGGCAATCTA	60.352	20	272	81	352
c42856_g4_i1	1	p3	(TCA)5	15	794	808	TATGCAGCAGCAGAACCATC	59.979	20	AATCTGCTTGCGGAGAGTGT	60.02	20	205	745	949	TATGCAGCAGCAGAACCATC	59.979	20	CAGCTGCTCATCGGTCATAA	59.972	20	184	745	928	AACAACAGCACCAACAGCAG	59.946	20	CAGCTGCTCATCGGTCATAA	59.972	20	158	771	928
c40050_g1_i2	1	p1	(T)13	13	73	85	TATGATCAAGTTGCCTTCGC	58.872	20	GGCTGGTTGGTTTGTTTGTT	59.875	20	201	49	249	TATGATCAAGTTGCCTTCGC	58.872	20	GTTGGCTGGTTGGTTTGTTT	59.875	20	204	49	252	TATGATCAAGTTGCCTTCGC	58.872	20	GAGTTTGGTTGGTTGGTTGG	60.246	20	219	49	267
c36036_g2_i2	1	p2	(CT)6	12	1070	1081	TATCTTCTGGTTCGCATCCC	60.036	20	AGTCATCATTGGTCTTCCCG	59.927	20	205	1014	1218	GAGGCTGAACTCGTTCCTTG	59.989	20	TATCAACAGCCTGAAGCCCT	59.836	20	233	924	1156	TATCTTCTGGTTCGCATCCC	60.036	20	TATCAACAGCCTGAAGCCCT	59.836	20	143	1014	1156
c38337_g1_i2	1	p2	(TC)6	12	89	100	TATCTCTGCCTTTCGGCATC	60.318	20	TTCCCTCCTTTCATGGTGAG	60.042	20	166	15	180	TATCTCTGCCTTTCGGCATC	60.318	20	TTATTCACGGAAAGCTTGGG	60.067	20	214	15	228	TATCTCTGCCTTTCGGCATC	60.318	20	TGATTTCCCTCCTTTCATGG	59.864	20	170	15	184
c33812_g1_i2	2	p3	(TTC)6	18	362	379	TATCGTTTCGAGCTTTGGCT	59.982	20	CAGCCGTTTGTGAACCTTTT	60.147	20	248	241	488	TATCGTTTCGAGCTTTGGCT	59.982	20	GACTCGAGGAATGCGTTTGT	60.263	20	276	241	516	TATCGTTTCGAGCTTTGGCT	59.982	20	AAAAGCAGCCGTTTGTGAAC	60.292	20	253	241	493
c35890_g1_i1	1	p2	(GA)9	18	1136	1153	TATCCCTCTGTGGATGACCC	59.737	20	ATCGAGCGTACGAATCCAAT	59.556	20	279	910	1188	CCGAGCTTCTCGACTGATTT	59.574	20	ATCGAGCGTACGAATCCAAT	59.556	20	261	928	1188	TATCCCTCTGTGGATGACCC	59.737	20	TATCGAGCGTACGAATCCAA	59.281	20	280	910	1189
c23118_g1_i1	1	p2	(CT)7	14	105	118	TATCCCCACGTAAGGGAACA	60.184	20	ATCCTTGTCGAAGAGGCTGA	59.95	20	225	22	246	TATCCCCACGTAAGGGAACA	60.184	20	GGCCTGGTCGTCTTTGAATA	60.074	20	134	22	155	TATCCCCACGTAAGGGAACA	60.184	20	GAAGAGGCTGAAGGCTTCCT	60.096	20	216	22	237
c34512_g1_i1	1	p1	(T)10	10	203	212	TATCCAAGTGGGGGTCTTTG	59.784	20	TGCTTGTCTGTCAAAGTCGG	60.025	20	154	105	258	TATCCAAGTGGGGGTCTTTG	59.784	20	CTGGATGGGAGGTCATGTTC	60.326	20	227	105	331	GCATACTATCCAAGTGGGGG	59.269	20	TGCTTGTCTGTCAAAGTCGG	60.025	20	160	99	258
c41602_g1_i1	1	c	(T)14cttagctgcaagtctgctgccattattttcccactcgttttctttgcg(C)10	72	316	387	TATCCAACACAGAAGTGCCG	59.716	20	GGATCAAATGGGAAAGACGA	59.871	20	218	218	435	TATCCAACACAGAAGTGCCG	59.716	20	TCGGATCAAATGGGAAAGAC	59.871	20	220	218	437	TCACAGTTGACTGCCCATGT	60.162	20	TTCGGATCAAATGGGAAAGA	60.384	20	257	182	438
c54833_g1_i1	1	p1	(A)10	10	53	62	TATCCAAACCAGCCGAAGAG	60.206	20	ATGGGATTTCTGGGAGGAAA	60.632	20	156	30	185	TATCCAAACCAGCCGAAGAG	60.206	20	CCTATGGGATTTCTGGGAGG	60.643	20	159	30	188	TATCCAAACCAGCCGAAGAG	60.206	20	TATGGGATTTCTGGGAGGAA	59.315	20	157	30	186
c18945_g1_i1	1	p1	(T)10	10	51	60	TATCAGGAGACGAAGGCCC	60.165	19	CATCGCGGGTTTCATTACTT	59.96	20	211	12	222	TATCAGGAGACGAAGGCCC	60.165	19	CATTAACCCCAAAAGGACGA	59.795	20	130	12	141	TATCAGGAGACGAAGGCCC	60.165	19	TTGTGGTGTTCTAACAGCGG	59.758	20	107	12	118
c37510_g1_i1	1	p1	(A)17	17	893	909	TATATGGGCTTGCTTTTGGG	59.922	20	GGGGCAAGGTAAGGTTTCAT	60.187	20	216	802	1017	TATATGGGCTTGCTTTTGGG	59.922	20	CATTTGGTTTACGACAGGGG	60.22	20	199	802	1000	TATATGGGCTTGCTTTTGGG	59.922	20	CAAGGGGCAAGGTAAGGTTT	60.345	20	219	802	1020
c37207_g1_i1	1	p2	(TC)6	12	145	156	TATATCGGCACCCACTCTCC	59.917	20	GTGTAATGCACGGAAAGGCT	60.14	20	146	77	222	TATATCGGCACCCACTCTCC	59.917	20	ACGGAAAGGCTTGTTTCAGA	59.853	20	137	77	213	TATATCGGCACCCACTCTCC	59.917	20	TGTACACCCCCGAAAACTTC	59.83	20	275	77	351
c37207_g1_i1	2	p2	(GA)7	14	311	324	TATATCGGCACCCACTCTCC	59.917	20	TGTACACCCCCGAAAACTTC	59.83	20	275	77	351	TCTGAAACAAGCCTTTCCGT	59.853	20	TGTACACCCCCGAAAACTTC	59.83	20	158	194	351	CCACTCTCCTCCGACGATAA	60.21	20	TGTACACCCCCGAAAACTTC	59.83	20	264	88	351
c29169_g1_i1	1	p2	(GA)6	12	73	84	TATATCCCACAACAACGGCA	59.809	20	AAACGTTGACGGTGAAGTCC	60.012	20	157	44	200	TTGCATGTGGAGGCTACATC	59.679	20	AACCATCTAAACGACACCGC	60	20	121	6	126	TTGCATGTGGAGGCTACATC	59.679	20	AAACGTTGACGGTGAAGTCC	60.012	20	195	6	200
c22993_g1_i1	1	p3	(TTC)5	15	60	74	TATATCCACGCACCAAGCAA	60.096	20	CAGAAGCAAGTCCCACAACA	59.873	20	167	27	193	TATATCCACGCACCAAGCAA	60.096	20	AATTTAGTGGCAGTGGCTGG	60.132	20	129	27	155	TATATCCACGCACCAAGCAA	60.096	20	CTCCCATGCGTTTCTCACTT	60.255	20	269	27	295
c16768_g1_i1	1	p1	(A)10	10	193	202	TATATAACTCAGCCCCCGGA	59.388	20	CACAAAAGGAAAAGAAACACGA	59.286	22	165	96	260	ATATAACTCAGCCCCCGGAA	60.653	20	CACAAAAGGAAAAGAAACACGA	59.286	22	164	97	260	TATATAACTCAGCCCCCGGA	59.388	20	ACACAAAAGGAAAAGAAACACGA	60.062	23	166	96	261
c12485_g1_i1	1	p2	(TG)6	12	595	606	TATAGTTTGCAGGGGAACCG	59.953	20	GAGCCATGCATGAGGTTGAT	61.049	20	242	405	646	TATAGTTTGCAGGGGAACCG	59.953	20	AGGTTGATCAATAGCGCCC	60.051	19	230	405	634	TATAGTTTGCAGGGGAACCG	59.953	20	TGAGGTTGATCAATAGCGCC	61.141	20	232	405	636
c35513_g1_i1	1	p1	(T)10	10	130	139	TATAGGGTGGTGAGACCCGA	60.331	20	GCCATGAGTGACGTACGTTTT	60.052	21	264	40	303	CTATAGGGTGGTGAGACCCG	59.425	20	GCCATGAGTGACGTACGTTTT	60.052	21	265	39	303	TATAGGGTGGTGAGACCCGA	60.331	20	CCACATGATGATGGCGTTT	60.346	19	223	40	262
c50487_g1_i1	1	p1	(T)10	10	40	49	TATACTCAAGCCCCCTGCAA	60.597	20	TTTGGACAGCTTCCATTGGT	60.495	20	206	8	213	TTTATACTCAAGCCCCCTGC	59.182	20	TTTGGACAGCTTCCATTGGT	60.495	20	208	6	213	ATACTCAAGCCCCCTGCAAT	60.846	20	TTTGGACAGCTTCCATTGGT	60.495	20	205	9	213
c42278_g1_i12	1	p2	(CT)6	12	235	246	TATAAACGGCATTACCCCCA	60.033	20	CCGTCCTTTGCCTTCATTTA	60.067	20	110	170	279	TATAAACGGCATTACCCCCA	60.033	20	TCTTGGATCCACCACCCTAC	59.779	20	239	170	408	TATAAACGGCATTACCCCCA	60.033	20	CGTTTTTCTTTCCCGTCCTT	60.455	20	122	170	291
c35928_g1_i1	1	p2	(AG)6	12	2389	2400	TAGTTGTTTTGGTTGTGCCG	59.627	20	GCTTGGGGCTTCACTATTCA	60.214	20	134	2358	2491	TAGTTGTTTTGGTTGTGCCG	59.627	20	CACTGGGTCCATTACCTTGG	60.224	20	171	2358	2528	TAGTTGTTTTGGTTGTGCCG	59.627	20	CCACACTGGGTCCATTACCT	59.697	20	174	2358	2531
c57417_g1_i1	1	p2	(CT)6	12	37	48	TAGTGGGCTCATGGTATGGC	60.884	20	AAATCCTTTGGCAGAGGTGA	59.67	20	100	11	110	TTTAGTGGGCTCATGGTATGG	59.831	21	AATCCTTTGGCAGAGGTGAA	59.67	20	101	9	109	TTTAGTGGGCTCATGGTATGG	59.831	21	AAATCCTTTGGCAGAGGTGA	59.67	20	102	9	110
c27344_g1_i1	2	p1	(T)10	10	1330	1339	TAGTGGCTCATCCCTCTGCT	59.973	20	TCCTTGCTGAAGTTCCCATT	59.67	20	171	1196	1366	TAGTGGCTCATCCCTCTGCT	59.973	20	CATTCCTTGCTGAAGTTCCC	59.67	20	174	1196	1369	TAGTGGCTCATCCCTCTGCT	59.973	20	TTCCTTGCTGAAGTTCCCAT	59.67	20	172	1196	1367
c35779_g2_i1	1	p2	(CT)6	12	544	555	TAGTGAACTCCGTGATGCCA	60.263	20	GTCAAGTTGGACCGAGGTGT	60.009	20	259	493	751	TAGTGAACTCCGTGATGCCA	60.263	20	ATTTTCAGCGTGCCTCTGTT	59.882	20	219	493	711	TAGTGAACTCCGTGATGCCA	60.263	20	AATTTTCAGCGTGCCTCTGT	59.882	20	220	493	712
c38492_g1_i1	3	p3	(TAC)6	18	2227	2244	TAGTCGGAGCGAGGACTTTG	60.529	20	TGGCAAAAGAGACAAATTGATG	60.11	22	222	2062	2283	GAGCGAGGACTTTGGATGAT	59.243	20	TGGCAAAAGAGACAAATTGATG	60.11	22	216	2068	2283	GCGAGGACTTTGGATGATTT	59.129	20	TGGCAAAAGAGACAAATTGATG	60.11	22	214	2070	2283
c15746_g1_i1	1	p1	(T)15	15	184	198	TAGTCACGTTGTCGCTGCTT	59.664	20	CTGTCTTTCCCTGGAACCAA	60.081	20	185	152	336	TTAGTCACGTTGTCGCTGCT	59.664	20	CTGTCTTTCCCTGGAACCAA	60.081	20	186	151	336	TAGTCACGTTGTCGCTGCTT	59.664	20	TTCCCTGGAACCAATTTGAG	59.903	20	179	152	330
c56399_g1_i1	1	p1	(A)10	10	131	140	TAGGGCCAGTTTCCACAATC	59.933	20	CACTCCCTCTCTCCCCTTCT	59.801	20	166	7	172	GTCTAGGGCCAGTTTCCACA	60.111	20	CACTCCCTCTCTCCCCTTCT	59.801	20	169	4	172	TAGGGCCAGTTTCCACAATC	59.933	20	ACACTCCCTCTCTCCCCTTC	59.661	20	167	7	173
c28458_g1_i2	1	p1	(T)10	10	421	430	TAGGGAAGAAGGGTGCATTG	60.066	20	TTTGAACGGCAGAATAACACC	59.989	21	237	219	455	GCATTGGGAGGCCTATATCA	59.885	20	TTTGAACGGCAGAATAACACC	59.989	21	223	233	455	TGCATTGGGAGGCCTATATC	59.885	20	TTTGAACGGCAGAATAACACC	59.989	21	224	232	455
c11241_g1_i1	1	p1	(A)10	10	72	81	TAGGGAAACTGGCTGAATCG	60.206	20	ACATTGCCTTTCTCCGAGGT	61.019	20	104	2	105	TAGGGAAACTGGCTGAATCG	60.206	20	TACGACATTGCCTTTCTCCG	61.157	20	108	2	109	GGTCATGAGGCATCGAGAAT	60.042	20	CACCCCTACTAACGATGCAA	58.649	20	140	29	168
c34142_g1_i1	1	p2	(TC)9	18	107	124	TAGGCCCAACTCACCAAGTC	60.111	20	GTGAGGATCGAAACAACGGT	59.973	20	241	33	273	GTCTTAGGCCCAACTCACCA	60.111	20	GTGAGGATCGAAACAACGGT	59.973	20	245	29	273	TGTCTTAGGCCCAACTCACC	60.111	20	GTGAGGATCGAAACAACGGT	59.973	20	246	28	273
c37396_g1_i2	1	p1	(T)10	10	706	715	TAGGCAAAGTTGGGAGAAGC	59.452	20	GCTTTGCAATTGCTTGTTGA	59.999	20	279	631	909	GCAAAGTTGGGAGAAGCATT	59.316	20	GCTTTGCAATTGCTTGTTGA	59.999	20	276	634	909	ATTTGTTGCTCCTGGCATTC	60.081	20	TGGAGACTGACCAAGGTTGA	59.23	20	247	513	759
c7070_g1_i1	1	p1	(A)12	12	98	109	TAGGAAAGAAGCATCCAGCG	60.481	20	TGGCAGCAAGCAAATGAATA	60.356	20	212	67	278	TAGGAAAGAAGCATCCAGCG	60.481	20	ATACAGTGGCAGCAAGCAAA	59.493	20	218	67	284	TAGGAAAGAAGCATCCAGCG	60.481	20	TACAGTGGCAGCAAGCAAAT	59.493	20	217	67	283
c40346_g3_i1	1	p3	(TTC)5	15	99	113	TAGCTTATTGCCATTTGCCC	60.061	20	AAAGCCGGTGGGTTAGAGTT	59.998	20	240	56	295	TAGCTTATTGCCATTTGCCC	60.061	20	AAGCCGGTGGGTTAGAGTTT	59.998	20	239	56	294	TAGCTTATTGCCATTTGCCC	60.061	20	AAAAGCCGGTGGGTTAGAGT	59.998	20	241	56	296
c40776_g1_i2	1	p3	(GCT)5	15	713	727	TAGCTGGGCGAAGAGGACTA	60.11	20	AGAGCAACACCCATTGTTCC	59.973	20	142	659	800	TAGCTGGGCGAAGAGGACTA	60.11	20	CCCATTGTTCCAACCATTTC	60.029	20	133	659	791	TAGCTGGGCGAAGAGGACTA	60.11	20	CCATTGTTCCAACCATTTCC	60.029	20	132	659	790
c11185_g1_i1	1	p3	(TAC)5	15	151	165	TAGCTGGCTGAGGTGGAACT	60.012	20	AATCGTTGAAGGTGGATTCG	59.933	20	115	115	229	TAGCTGGCTGAGGTGGAACT	60.012	20	CACCCTTCAGATGGTCGATT	59.927	20	213	115	327	CTGAGGTGGAACTCGATGGT	60.112	20	GCATTGGCTGAAATCCTCAT	60.043	20	275	122	396
c27564_g1_i1	1	p2	(AG)8	16	439	454	TAGCTGCATTCTTGGGCTTT	59.982	20	CTCCCGTTGTCGTTGTCTG	60.293	19	154	323	476	TTAGCTGCATTCTTGGGCTT	59.982	20	CTCCCGTTGTCGTTGTCTG	60.293	19	155	322	476	TTTGCACAAACAGCATCTCC	59.847	20	CTCCCGTTGTCGTTGTCTG	60.293	19	270	207	476
c14186_g1_i1	1	p2	(AG)6	12	257	268	TAGCTGCAAAGAGGAGGAGG	59.711	20	TGATCAGCTCTCTCTCACTAGAAAA	58.992	25	125	176	300	TAGCTGCAAAGAGGAGGAGG	59.711	20	TGATCAGCTCTCTCTCACTAGAAAAA	60.197	26	125	176	300	TAGCTGCAAAGAGGAGGAGG	59.711	20	GTGATCAGCTCTCTCTCACTAGAAAA	59.753	26	126	176	301
c37813_g1_i2	1	p3	(GCG)6	18	1713	1730	TAGCTCAGAGAGGCAAACCG	60.668	20	CCATCACCACCTATTGACCC	60.05	20	262	1562	1823	TAGCTCAGAGAGGCAAACCG	60.668	20	CCCATCACCACCTATTGACC	60.05	20	263	1562	1824	TAGCTCAGAGAGGCAAACCG	60.668	20	CAAGCCCATCACCACCTATT	59.813	20	267	1562	1828
c60965_g1_i1	1	p2	(TA)7	14	133	146	TAGCCGGAGTCATCTTTGCT	59.978	20	AAGAACACGCACGCACTTTA	59.536	20	165	7	171	AGCCGGAGTCATCTTTGCTA	59.978	20	AAGAACACGCACGCACTTTA	59.536	20	164	8	171	GCTAGCTCGATCGCTCACTT	59.888	20	AAGAACACGCACGCACTTTA	59.536	20	148	24	171
c37709_g2_i1	1	p2	(TC)9	18	1461	1478	TAGCCCGGAACGTAGAGAGA	59.971	20	TTTTCGGTTTTTGGATGGAG	59.91	20	275	1245	1519	CATGGTCTCCAGTCCCAACT	59.962	20	ATATCGGCAAGTGCGTTTTC	60.103	20	160	1375	1534	CATGGTCTCCAGTCCCAACT	59.962	20	CAAGTGCGTTTTCGGTTTTT	60.145	20	153	1375	1527
c30259_g2_i1	1	p3	(GAT)6	18	330	347	TAGCCCGAGACTTTGTTTGG	60.241	20	TATATTGCCCCAGAGTTGGC	59.923	20	273	196	468	GATGATTTGGAAATGGCAGG	60.274	20	TATATTGCCCCAGAGTTGGC	59.923	20	199	270	468	AGTGAAATTGCATCCAAGGG	59.933	20	TCCAGCGGAAATCTTGACTC	60.34	20	248	123	370
c9011_g1_i1	1	p2	(TC)7	14	131	144	TAGCATGGGGAGACACTTCC	60.073	20	GCACCATATGTTGTGTTCGG	59.847	20	258	56	313	TAGCATGGGGAGACACTTCC	60.073	20	AGATAAGCAACTGCCGGAAA	59.845	20	185	56	240	GAAATGGACTTCTCTTGCCG	59.813	20	GCACCATATGTTGTGTTCGG	59.847	20	230	84	313
c28076_g1_i1	1	p1	(A)10	10	1150	1159	TAGATCCGTGCCCCTAAAAA	59.542	20	AGGATATGGTCGGTTGTGGA	60.195	20	204	990	1193	TAGATCCGTGCCCCTAAAAA	59.542	20	AAGGATATGGTCGGTTGTGG	59.67	20	205	990	1194	TAGATCCGTGCCCCTAAAAA	59.542	20	GGTCGGTTGTGGATTCTGAC	60.372	20	197	990	1186
c41131_g1_i1	2	p3	(GGT)6	18	779	796	TAGATCCGAGGCGTTGATTT	59.668	20	CGTCAGCATAATAGGCAGCA	59.999	20	194	646	839	TCCCCTACTGCTTGGTGTTT	59.592	20	CGTCAGCATAATAGGCAGCA	59.999	20	268	572	839	GAGGCGTTGATTTGGTTTTC	59.551	20	CGTCAGCATAATAGGCAGCA	59.999	20	187	653	839
c18748_g1_i1	1	p1	(G)10	10	159	168	TAGACGGGTCCATTTTGGTC	59.79	20	TTCGGATCTATACATCTTATGCAG	57.546	24	171	39	209	TAGACGGGTCCATTTTGGTC	59.79	20	TCGGATCTATACATCTTATGCAGATT	59.471	26	170	39	208	TAGACGGGTCCATTTTGGTC	59.79	20	CTTCGGATCTATACATCTTATGCAG	58.462	25	172	39	210
c33129_g1_i1	1	p3	(GCC)5	15	603	617	TAGACCCTGACCACGAATCC	59.927	20	AGCGATTTTCAGAGGGGAAT	60.039	20	135	579	713	AGGATCTACCTCCGACCGAT	59.919	20	AGCGATTTTCAGAGGGGAAT	60.039	20	243	471	713	GACTCTTTGGTTCTCACCGC	59.851	20	AGCGATTTTCAGAGGGGAAT	60.039	20	193	521	713
c38125_g1_i1	1	p2	(TG)8	16	547	562	TAGACCAACCAGGGATGGAA	60.309	20	AACCATTCCACTCGTATCGC	59.962	20	262	511	772	CAACCAGGGATGGAAAACAT	59.647	20	AACCATTCCACTCGTATCGC	59.962	20	257	516	772	TAGACCAACCAGGGATGGAA	60.309	20	CCATTCCACTCGTATCGCTT	60.096	20	260	511	770
c33908_g1_i1	1	p3	(CAA)5	15	96	110	TAGAAATGCACTGAATGGCG	59.833	20	TGGAAACATGTTGATGTCCG	60.367	20	153	19	171	TAGAAATGCACTGAATGGCG	59.833	20	AATGGGATTTTCGTCAAGCA	60.448	20	256	19	274	TAGAAATGCACTGAATGGCG	59.833	20	TGGGATTTTCGTCAAGCAAT	60.448	20	254	19	272
c55874_g1_i1	1	p3	(TTC)6	18	123	140	TACTGTTCGATCGCTTTGGG	61.157	20	GCTAAAACGCTGAGCTAGCAA	59.945	21	104	77	180	TACTGTTCGATCGCTTTGGG	61.157	20	TCGATCTTCCACTTCTTCTCG	59.559	21	204	77	280	GACCAGCGAATAGATTCACGA	60.228	21	TCGATCTTCCACTTCTTCTCG	59.559	21	184	97	280
c27605_g1_i1	1	p2	(CT)6	12	34	45	TACTGTCTTGCAGTACGCCG	60.073	20	CCGAACCAGCTACTAAAGCG	60.032	20	165	9	173	TACTGTCTTGCAGTACGCCG	60.073	20	CAAAACCAGAGCAAGCCATT	60.249	20	126	9	134	TACTGTCTTGCAGTACGCCG	60.073	20	AAAACCAGAGCAAGCCATTG	60.249	20	125	9	133
c41194_g1_i1	1	p2	(CT)9	18	662	679	TACTGGTTGACCGGTGTTGA	60.001	20	GGGAGCTGAGTTGGTGAGAG	59.986	20	276	574	849	TACTGGTTGACCGGTGTTGA	60.001	20	GGAGCTGAGTTGGTGAGAGC	60.143	20	275	574	848	GGTACTGGTTGACCGGTGTT	59.745	20	GGGAGCTGAGTTGGTGAGAG	59.986	20	278	572	849
c39612_g1_i8	2	p2	(GA)6	12	1616	1627	TACTGGGTCAGGGTGAGGTC	59.962	20	ATTTTCCTTCGGCTTCAGGT	60.074	20	183	1498	1680	TACTGGGTCAGGGTGAGGTC	59.962	20	ATTCCATTTTCCTTCGGCTT	59.909	20	188	1498	1685	TACTGGGTCAGGGTGAGGTC	59.962	20	AATTCCATTTTCCTTCGGCT	59.909	20	189	1498	1686
c38118_g1_i1	1	p2	(TC)6	12	179	190	TACTGGATTTGGGGGTTGAG	59.784	20	GCGGCATTAAAGTGTTGGAT	59.967	20	194	100	293	TACTGGATTTGGGGGTTGAG	59.784	20	TTTCCGACGAATAAAAACCG	59.937	20	117	100	216	TACTGGATTTGGGGGTTGAG	59.784	20	GTTTGGGACTGAATCTGGGA	59.903	20	264	100	363
c39915_g1_i1	1	p3	(TTC)7	21	209	229	TACTGCAACTCGCAATCCTG	60.011	20	CGACTTTATAGCCCTCGCAG	59.996	20	273	164	436	TACTGCAACTCGCAATCCTG	60.011	20	ACGACTTTATAGCCCTCGCA	59.867	20	274	164	437	TACTGCAACTCGCAATCCTG	60.011	20	ATCAGATGACGCCCTTTCTG	60.218	20	237	164	400
c29691_g1_i1	1	p2	(AT)6	12	149	160	TACTGAAAAGGAGACGGCCA	60.766	20	GCAGCGAAGATAGGAATGGA	60.318	20	117	125	241	TACTGAAAAGGAGACGGCCA	60.766	20	GTGAAGTTGTGAAAGCAGCG	59.64	20	131	125	255	TACTGAAAAGGAGACGGCCA	60.766	20	TTTCCCGTTTTCCGACACTA	60.472	20	173	125	297
c7887_g1_i1	1	p3	(ATC)6	18	165	182	TACTCTCTCCCAGACACCCC	59.101	20	TTCTCACAAACACGCACACA	59.912	20	219	43	261	TACTCTCTCCCAGACACCCC	59.101	20	ACACACATCGCAGAAAGACG	59.905	20	204	43	246	TACTCTCTCCCAGACACCCC	59.101	20	CCTTTGTCTGATCGGTTCGT	60.111	20	170	43	212
c31721_g2_i1	1	p2	(AG)8	16	50	65	TACTCTCCGGGATCCATTTG	59.887	20	TCGCTTTCAAACGTCACTTG	60.027	20	222	22	243	TCTCCGGGATCCATTTGATA	60.23	20	TCGCTTTCAAACGTCACTTG	60.027	20	219	25	243	TACTCTCCGGGATCCATTTG	59.887	20	TGGAAATTATTTGGCGTGGT	60.188	20	177	22	198
c40717_g1_i1	1	p2	(TC)7	14	294	307	TACTCGTAGCCTGCATCACC	58.903	20	GTGCCGGTAATAGTCTCCGA	60.096	20	273	266	538	TACTCGTAGCCTGCATCACC	58.903	20	CGATGGACTAAGTGCGTGAA	59.864	20	256	266	521	GTAGCCTGCATCACCACACT	58.755	20	GTGCCGGTAATAGTCTCCGA	60.096	20	268	271	538
c27301_g1_i1	1	p1	(T)13	13	140	152	TACTCGGCTACAAAGCCCAA	60.762	20	TGCAAGCTGGTCATCTCAAC	59.992	20	261	76	336	GGCTACAAAGCCCAAGTGAT	59.198	20	TGCAAGCTGGTCATCTCAAC	59.992	20	256	81	336	TACTCGGCTACAAAGCCCAA	60.762	20	CTGCAAGCTGGTCATCTCAA	60.136	20	262	76	337
c31344_g1_i1	1	p1	(A)14	14	44	57	TACTCCACGAAAAGCCTCAC	57.951	20	CCGTGAAACGTGATCAAGAA	59.691	20	203	21	223	AATACTCCACGAAAAGCCTCA	58.847	21	CCGTGAAACGTGATCAAGAA	59.691	20	205	19	223	CAATACTCCACGAAAAGCCTC	58.847	21	CCGTGAAACGTGATCAAGAA	59.691	20	206	18	223
c48839_g1_i1	1	p2	(GT)7	14	105	118	TACTCATCTCCTGCGAATGC	58.979	20	CACATGCATAGTTTGGTCGG	59.988	20	112	58	169	TACTCATCTCCTGCGAATGC	58.979	20	CCACATGCATAGTTTGGTCG	59.988	20	113	58	170	GGTGGGGATTATACAGAGGGA	60.025	21	CACATGCATAGTTTGGTCGG	59.988	20	160	10	169
c33722_g2_i1	1	p1	(A)16	16	660	675	TACGTTCATCATCAGGCCAC	59.527	20	TGTAGCTTCGCGTGCTATTG	60.177	20	271	625	895	GTACGTTCATCATCAGGCCA	59.527	20	TGTAGCTTCGCGTGCTATTG	60.177	20	272	624	895	AAAGTGCACGAGAAGGTCGT	59.914	20	AGCATGGCCTTGAAAACTTC	59.316	20	232	512	743
c58085_g1_i1	1	p1	(T)10	10	207	216	TACGTGATTGTCGTGACGGT	60.032	20	CAAACCCCGCCTTTACCTAT	60.197	20	196	113	308	TTAATTTGCATTCATGGCGA	60.037	20	CAAACCCCGCCTTTACCTAT	60.197	20	136	173	308	TTGCATTCATGGCGAAATAA	60.037	20	CAAACCCCGCCTTTACCTAT	60.197	20	131	178	308
c26742_g1_i1	1	p2	(CT)7	14	137	150	TACGTATAATGCGGGGAAGC	59.95	20	GAGTCGGGTGGTTTTGAGAA	60.088	20	144	50	193	TACGTATAATGCGGGGAAGC	59.95	20	ATGAAAAGTACTGCCGCCAC	60.14	20	205	50	254	TACGTATAATGCGGGGAAGC	59.95	20	GCATCTGGAAAAGGGAGTTG	59.67	20	164	50	213
c38130_g1_i1	1	p3	(ACC)5	15	262	276	TACGGTGTTATACGACGCCA	60.014	20	CTCTAGCCGAGTCATCGGAC	59.973	20	214	183	396	TACGGTGTTATACGACGCCA	60.014	20	GCCTTGGAAGTACAATCGGA	60.074	20	182	183	364	GATTTCTACGGGGCAACAAA	59.938	20	CTCTAGCCGAGTCATCGGAC	59.973	20	234	163	396
c52385_g1_i1	1	p1	(T)11	11	380	390	TACGGGTTTTTCGTACCGAG	59.99	20	AGGACGTAATCCTGGACGTG	59.989	20	230	284	513	GAATCCCTCTCTTTCCGCTT	59.789	20	AGGACGTAATCCTGGACGTG	59.989	20	205	309	513	GGTTTTTCGTACCGAGGGTT	60.221	20	AGGACGTAATCCTGGACGTG	59.989	20	226	288	513
c36474_g2_i1	2	p2	(AG)6	12	437	448	TACGGGCTATTACAGCGTCC	60.117	20	TGCTTAACATTCGCGTCATT	59.329	20	262	295	556	TACGGGCTATTACAGCGTCC	60.117	20	TTCTAGAACGCCAGAAACCC	59.312	20	186	295	480	TACGGGCTATTACAGCGTCC	60.117	20	CGCGTCATTTTCTCGAAATC	60.721	20	251	295	545
c54780_g1_i1	2	p1	(A)13	13	934	946	TACGGGATGCGTACAACAAA	59.992	20	CTCCCCTGTCCCACCTTTAC	60.736	20	139	840	978	TACGGGATGCGTACAACAAA	59.992	20	TATGTGGACAGTGGCACAGC	60.756	20	160	840	999	TCTTTGGAGGATGGAGTTCG	60.187	20	CTCCCCTGTCCCACCTTTAC	60.736	20	257	722	978
c23686_g1_i1	1	p2	(GA)6	12	208	219	TACGGAGGAGGACAATCAGG	60.065	20	GCAAAGCGTGAATGTAGCAA	60.021	20	217	79	295	CGGAGGAGGACAATCAGGTA	60.065	20	GCAAAGCGTGAATGTAGCAA	60.021	20	215	81	295	TACGGAGGAGGACAATCAGG	60.065	20	AAAAAGTTGTGGACGCCATC	59.978	20	199	79	277
c33920_g2_i1	1	p1	(A)10	10	564	573	TACGGACGAGTACGCTTGTG	59.928	20	ATCCAGCTATGTCCTCCACG	60.096	20	123	484	606	GGATTCCACTCCAAGCAAGA	60.195	20	ATCCAGCTATGTCCTCCACG	60.096	20	146	461	606	TACGGACGAGTACGCTTGTG	59.928	20	CTCTTAGGCCGTGTCAAACC	59.734	20	209	484	692
c24768_g1_i1	1	p2	(AG)8	16	90	105	TACGGAAGTCCACACACAGC	59.751	20	CGGCAAGAGTAGATTGGAGC	59.978	20	218	64	281	TACGGAAGTCCACACACAGC	59.751	20	TGTCAAACCACCACCAGTGT	59.89	20	170	64	233	ACTCCCCTACGGAAGTCCAC	60.371	20	CGGCAAGAGTAGATTGGAGC	59.978	20	225	57	281
c53739_g1_i1	1	p2	(TA)6	12	199	210	TACGCTTTTCCGCTGAACTT	60.018	20	TCATATTCATGATGTGCGGC	60.463	20	131	106	236	TACGCTTTTCCGCTGAACTT	60.018	20	ATATTCATGATGTGCGGCAG	59.529	20	129	106	234	GTGGATGCATGCCTAAGGTT	59.962	20	TCATATTCATGATGTGCGGC	60.463	20	192	45	236
c41683_g1_i16	1	p2	(TC)9	18	679	696	TACGCTCAATGTTGCTGGAG	60.011	20	TGTGGATCACTAGTCAGGCG	59.855	20	226	594	819	TACGCTCAATGTTGCTGGAG	60.011	20	TTTTGACTGGGGATGTGGAT	60.173	20	239	594	832	TACGCTCAATGTTGCTGGAG	60.011	20	AGGTTTTGACTGGGGATGTG	59.82	20	242	594	835
c41704_g4_i2	1	p2	(TC)6	12	124	135	TACGCGCATGTGAAGAACTC	60.019	20	TGGCAGAGCGGTTTCTAGTT	60.015	20	207	21	227	TACGCGCATGTGAAGAACTC	60.019	20	TTGGCAGAGCGGTTTCTAGT	60.015	20	208	21	228	CCCCAAAACTACGTTCCTCA	59.964	20	TGGCAGAGCGGTTTCTAGTT	60.015	20	180	48	227
c26378_g1_i1	1	p2	(AC)9	18	765	782	TACGCACCTTCCCTCCATAC	59.955	20	GCCAGCTTATCAATTTGCGT	60.238	20	138	687	824	CTTCCCCAATTAGAGGCACA	60.066	20	GCCAGCTTATCAATTTGCGT	60.238	20	118	707	824	CAGTTTACGCACCTTCCCTC	59.734	20	GCCAGCTTATCAATTTGCGT	60.238	20	143	682	824
c28654_g1_i1	1	p2	(GA)6	12	1765	1776	TACGATTTGCCATTGCGATA	60.059	20	AAAACTCGCCGTCTTCTTCA	59.993	20	116	1687	1802	GCGATATCTCCAACCCAAAA	59.901	20	AAAACTCGCCGTCTTCTTCA	59.993	20	102	1701	1802	ATTGCGATATCTCCAACCCA	60.296	20	AAAACTCGCCGTCTTCTTCA	59.993	20	105	1698	1802
c37943_g1_i2	1	p1	(T)10	10	903	912	TACGATAACCCACCGAATCC	59.645	20	ACGGGAATGATTTTGAGTGC	59.939	20	267	872	1138	TACGATAACCCACCGAATCC	59.645	20	AGTGCCTGGAACGCAAGTAT	59.763	20	252	872	1123	TACGATAACCCACCGAATCC	59.645	20	GCCTGGAACGCAAGTATAGG	59.73	20	249	872	1120
c38763_g1_i1	1	c*	(GAA)5(AG)6*	26	1548	1573	TACGAGAGACGGGAGGAGAA	59.943	20	GGAGATCGAGGCAGCTAATG	59.939	20	234	1494	1727	TACGAGAGACGGGAGGAGAA	59.943	20	GAGATCGAGGCAGCTAATGG	59.939	20	233	1494	1726	ATACGAGAGGCACCAGCAAT	59.723	20	GGAGATCGAGGCAGCTAATG	59.939	20	276	1452	1727
c6894_g1_i1	1	p2	(CT)7	14	235	248	TACGAAAACCAACCTGAGGG	59.964	20	TTAGCGAGAGGGAGAGATCG	59.67	20	213	124	336	GAGAAAAATGCTTGAAGCGG	59.96	20	TTAGCGAGAGGGAGAGATCG	59.67	20	251	86	336	TACGAAAACCAACCTGAGGG	59.964	20	TCATCAGTCATCACAAGGGC	59.637	20	171	124	294
c41197_g1_i2	1	p2	(AG)9	18	1054	1071	TACCTTTGTTGGGCTTCCAC	59.971	20	AATGCCATAGAAACCAACGC	59.967	20	230	880	1109	TCCAGATACCTTTGTTGGGC	59.933	20	AATGCCATAGAAACCAACGC	59.967	20	236	874	1109	ACCTCGTTGTTGAGGCAATC	60.119	20	AATGCCATAGAAACCAACGC	59.967	20	269	841	1109
c35818_g1_i2	1	p2	(GA)8	16	458	473	TACCCTTCATCCCCATACCA	60.006	20	GGCAAAATTGGGTAACATGG	60.053	20	252	314	565	TACCCTTCATCCCCATACCA	60.006	20	TATCGGAGCTCGTGAAGTGA	59.547	20	273	314	586	TACCCTTCATCCCCATACCA	60.006	20	GAAGTGAAGGCAAAATTGGG	59.546	20	260	314	573
c59887_g1_i1	1	p1	(T)10	10	416	425	TACCCTGGTGGTTGGACATT	60.088	20	AGGTTCATAACATTCTCCCCC	59.161	21	163	292	454	TTACCCTGGTGGTTGGACAT	60.088	20	AGGTTCATAACATTCTCCCCC	59.161	21	164	291	454	TACCCTGGTGGTTGGACATT	60.088	20	GGTTCATAACATTCTCCCCC	58.16	20	162	292	453
c37792_g2_i2	1	p1	(T)11	11	134	144	TACCCTCACGCTCCTACCAC	60.134	20	TGCAGGATGAATAAAAACATGC	59.971	22	188	80	267	TTCCTACCCTCACGCTCCTA	59.83	20	TGCAGGATGAATAAAAACATGC	59.971	22	192	76	267	CTACCCTCACGCTCCTACCA	60.269	20	TGCAGGATGAATAAAAACATGC	59.971	22	189	79	267
c41189_g1_i3	1	c	(T)10c(T)13	24	1392	1415	TACCCTCAACACAAGAGGGG	59.959	20	CCCAACGTACAACCACAACA	60.315	20	223	1270	1492	TGAAAACCCTCCAGCATTTC	60.051	20	CCCAACGTACAACCACAACA	60.315	20	169	1324	1492	GAGGGGTCCTTTAACCTTGG	59.799	20	CCCAACGTACAACCACAACA	60.315	20	209	1284	1492
c35988_g1_i1	1	p1	(A)10	10	163	172	TACCCCCACCCAAAATACAA	59.91	20	CTGGCTATGAATGCTGCAAA	59.976	20	206	116	321	TTACCCCCACCCAAAATACA	59.91	20	CTGGCTATGAATGCTGCAAA	59.976	20	207	115	321	TACCCCCACCCAAAATACAA	59.91	20	GCAGGATGCCTGAATCTCTC	59.917	20	227	116	342
c38378_g4_i1	1	p2	(GA)9	18	572	589	TACCCATAAACAACCCCCAA	59.91	20	TCCAAGCAGGTGAAGAACCT	59.844	20	273	376	648	TACCCATAAACAACCCCCAA	59.91	20	TTCCAAGCAGGTGAAGAACC	60.232	20	274	376	649	CCCCCAACAATTACAGATGC	60.192	20	TCCAAGCAGGTGAAGAACCT	59.844	20	260	389	648
c21528_g1_i1	1	p3	(CTC)5	15	507	521	TACCCACTGATTTGGGCTTC	59.933	20	TTTCGAAATTGAACGACGTG	59.706	20	273	403	675	TCTTACCCACTGATTTGGGC	59.933	20	TTTCGAAATTGAACGACGTG	59.706	20	276	400	675	CTCCTCCAAACCCTCTTCCT	59.671	20	GCGAAAGGTTTCGAAATTGA	60.188	20	232	452	683
c30117_g1_i3	1	p3	(CTT)6	18	1112	1129	TACCATCTGGCCTATTTCGC	60.06	20	GGGGTCCCAAGTTAAGGAAA	60.159	20	155	1058	1212	TACCATCTGGCCTATTTCGC	60.06	20	GAAGGGGGTCCCAAGTTAAG	59.799	20	159	1058	1216	TACCATCTGGCCTATTTCGC	60.06	20	AAATTCGACATCGAAAAGCG	60.209	20	243	1058	1300
c35819_g1_i1	1	p3	(ACC)5	15	775	789	TACCACCAGCAACACCGTAA	60.027	20	AGTGGATATGGCTCAGGTGG	59.95	20	235	608	842	GCCTCCACTGTTCACACCTT	60.159	20	CAGTGCTTATGGTGGTGGTG	60.025	20	235	648	882	CTGCATAATTACCATCCCCG	60.167	20	CAGTGCTTATGGTGGTGGTG	60.025	20	200	683	882
c26408_g1_i2	1	p2	(AG)7	14	168	181	TACATTCCTGCAAGTTCCCC	59.933	20	ACCACGAGCAATACCTCCAG	60.134	20	217	32	248	TACATTCCTGCAAGTTCCCC	59.933	20	CAAGTCGACCACGAGCAATA	59.864	20	224	32	255	TACATTCCTGCAAGTTCCCC	59.933	20	AGTCGACCACGAGCAATACC	60.142	20	222	32	253
c19935_g1_i1	1	p1	(C)10	10	218	227	TACATACGTTGTCCACCCCA	59.691	20	CAAAGAGTCTGGCGGAAGAA	60.508	20	164	92	255	TGGCTTTGGTACCCCTAAGA	59.564	20	CAAAGAGTCTGGCGGAAGAA	60.508	20	241	15	255	ACATACGTTGTCCACCCCAC	60.555	20	CAAAGAGTCTGGCGGAAGAA	60.508	20	163	93	255
c12537_g1_i1	1	p2	(TC)7	14	37	50	TACATACCGTTGTCCACCCA	59.691	20	CTTCGGATGGAGATGTGGAT	59.886	20	184	13	196	TACATACCGTTGTCCACCCA	59.691	20	TGGATCTGCTTCACATCGTC	59.794	20	169	13	181	TACATACCGTTGTCCACCCA	59.691	20	GTCCTGCTTAAGAATGCCGA	60.352	20	152	13	164
c37351_g1_i2	1	p1	(T)15	15	67	81	TACAGTATGGCCCATCGACA	59.948	20	TGCCAATTACTTGCAAATCG	59.702	20	152	17	168	TACAGTATGGCCCATCGACA	59.948	20	TGTTGCAGGTCAGATTTTGG	59.691	20	194	17	210	TACAGTATGGCCCATCGACA	59.948	20	TGGCCGATGTATACTGTTGC	59.572	20	208	17	224
c29937_g1_i1	1	p3	(GCT)5	15	651	665	TACAGCAATGACTACGGCCA	60.28	20	AATCCCATTGCCTGTTTCAG	59.933	20	258	546	803	TCTGTATGGTGCGAAGATGG	59.673	20	AATCCCATTGCCTGTTTCAG	59.933	20	209	595	803	CCATCTGTATGGTGCGAAGA	59.673	20	AATCCCATTGCCTGTTTCAG	59.933	20	212	592	803
c17579_g1_i1	1	p1	(A)13	13	209	221	TACAGATTTCCCCGCATAGG	59.916	20	ACAATGGCCACATCATCGTA	59.805	20	170	120	289	CCCGCATAGGAAATCTACGA	60.053	20	ATGGCCACATCATCGTATCA	59.763	20	157	130	286	GATTTACAGATTTCCCCGCA	59.901	20	ACAATGGCCACATCATCGTA	59.805	20	174	116	289
c16578_g1_i1	1	p1	(T)17	17	308	324	TACAGAGCCAAAAGCAGCCT	60.154	20	ATGCATCCCATGAATTTGGT	60.021	20	260	155	414	TACAGAGCCAAAAGCAGCCT	60.154	20	TGGGTTCTACCCAACTTTCG	59.964	20	217	155	371	AGGTCACCAGATCCACCATC	59.774	20	TGGGTTCTACCCAACTTTCG	59.964	20	258	114	371
c27073_g1_i1	1	p2	(TC)6	12	1075	1086	TACACTGCTCCGCTTGTTTG	60.05	20	TCGGAAATATCTGGAAACCG	59.894	20	100	1014	1113	GCGTAATCGCCTCGGTATAA	60.082	20	TCGGAAATATCTGGAAACCG	59.894	20	175	939	1113	GCGTAATCGCCTCGGTATAA	60.082	20	CGGAAATATCTGGAAACCGA	59.894	20	174	939	1112
c21673_g1_i1	1	p1	(A)11	11	480	490	TACACGCAGCCAAGTAGACG	60.073	20	CAACTACCCAACGGCAGAAT	59.993	20	157	457	613	TACACGCAGCCAAGTAGACG	60.073	20	ATTCAACTACCCAACGGCAG	59.993	20	160	457	616	TACACGCAGCCAAGTAGACG	60.073	20	ACTACCCAACGGCAGAATTG	59.993	20	155	457	611
c21795_g1_i2	2	p1	(A)15	15	594	608	TACAATCCCAGATCACGCAA	60.073	20	ACATCCCCTCGGTTCTCTCT	60.073	20	115	539	653	TTACAATCCCAGATCACGCA	60.073	20	ACATCCCCTCGGTTCTCTCT	60.073	20	116	538	653	TACAATCCCAGATCACGCAA	60.073	20	AACATCCCCTCGGTTCTCTC	60.456	20	116	539	654
c33737_g2_i1	1	p1	(A)11	11	207	217	TACAACAGACGAGCACCCAA	60.301	20	GTTTCTGCTGTTCCAGAGCC	59.997	20	147	167	313	ATTGCAAACTGGAGGAGGAA	59.67	20	GTTTCTGCTGTTCCAGAGCC	59.997	20	188	126	313	TTGCAAACTGGAGGAGGAAG	60.366	20	GTTTCTGCTGTTCCAGAGCC	59.997	20	187	127	313
c26297_g1_i1	1	p2	(AG)6	12	141	152	TACAAATCCGGGTTCTTGCT	59.569	20	TTTCACATTTTCCAACGTTAAAT	57.694	23	200	5	204	ATACAAATCCGGGTTCTTGC	58.906	20	TTTCACATTTTCCAACGTTAAAT	57.694	23	201	4	204	ATACAAATCCGGGTTCTTGCT	59.849	21	TTTCACATTTTCCAACGTTAAAT	57.694	23	201	4	204
c38041_g1_i2	1	p2	(CT)7	14	197	210	TACAAAGCATGCCTCGACTG	60.011	20	GCTTTTGAAGGAGGAGGCTT	59.962	20	158	105	262	CAAAGCATGCCTCGACTGTA	60.011	20	GCTTTTGAAGGAGGAGGCTT	59.962	20	156	107	262	CAAAGCATGCCTCGACTGTA	60.011	20	AACCCGCCCTCATAAAGAGT	59.962	20	280	107	386
c7890_g1_i1	1	p1	(A)10	10	210	219	TAATTTCCTTGTTGCCCCTG	59.931	20	TAGAACGAACCAAACCAGCC	60.11	20	152	115	266	TAATTTCCTTGTTGCCCCTG	59.931	20	GAACGAACCAAACCAGCCTA	60.11	20	150	115	264	CCTTGCATGCGTCCTACTTT	60.27	20	TAGAACGAACCAAACCAGCC	60.11	20	129	138	266
c65748_g1_i1	1	p3	(TTC)5	15	87	101	TAATTTCCTTCTCCCTCCCC	59.352	20	ATAGGTGGTGCAAAAGACGG	59.993	20	179	27	205	TAATTTCCTTCTCCCTCCCC	59.352	20	AGGACAAAAGAAGGGGCACT	60.11	20	214	27	240	TAATTTCCTTCTCCCTCCCC	59.352	20	ATTGGGGGAAAAATAGGTGG	59.882	20	191	27	217
c59088_g1_i1	1	p2	(CT)7	14	122	135	TAATTGCCTCTAATGCCGCT	59.838	20	AGTCAGAAAGCAAGGGCGTA	60.015	20	135	53	187	CTAATTGCCTCTAATGCCGC	59.838	20	AGTCAGAAAGCAAGGGCGTA	60.015	20	136	52	187	TAATTGCCTCTAATGCCGCT	59.838	20	TCAGAAAGCAAGGGCGTAAT	59.845	20	133	53	185
c2887_g1_i1	1	p3	(CCT)5	15	63	77	TAATTCTGTGGCCCAAAGGT	59.429	20	AATACGCCGAAAACATCCAC	59.829	20	209	28	236	TAATTCTGTGGCCCAAAGGT	59.429	20	CTTTCGAATACGCCGAAAAC	59.72	20	215	28	242	TAATTCTGTGGCCCAAAGGT	59.429	20	TTCGAATACGCCGAAAACAT	60.456	20	213	28	240
c40055_g5_i1	1	p1	(A)10	10	35	44	TAATGTCATCCCCAGCATCA	59.883	20	TGGCCACAGTACACGTCAAT	60.032	20	169	0	168	TAATGTCATCCCCAGCATCA	59.883	20	CATTCAATGCATCAGCATCC	60.041	20	241	0	240	AATGTCATCCCCAGCATCAT	60.166	20	TGGCCACAGTACACGTCAAT	60.032	20	168	1	168
c28028_g1_i1	1	p1	(A)10	10	151	160	TAATGCATCCCATTTCCCAT	59.979	20	GGATGTAGGCACTCGCTCTC	59.981	20	268	94	361	TAATGCATCCCATTTCCCAT	59.979	20	GATGTAGGCACTCGCTCTCC	59.981	20	267	94	360	TAATGCATCCCATTTCCCAT	59.979	20	CTCTCCGAAAGAATTGGCTG	59.948	20	253	94	346
c32640_g1_i1	1	p1	(T)10	10	528	537	TAATGAGCATGCTACGGCTG	59.999	20	CCAAAGGAACCAAAATCCAA	59.772	20	180	387	566	CTCTCAAGAGACCCCAGACG	59.978	20	CCAAAGGAACCAAAATCCAA	59.772	20	147	420	566	TGAAAAAGGAGGTGGGTGAC	59.943	20	CCAAAGGAACCAAAATCCAA	59.772	20	202	365	566
c31998_g2_i1	1	p2	(AT)9	18	1206	1223	TAATGACAGGCAACGTGAGC	59.871	20	TGGCCTTCGATCTGATCTTT	59.773	20	209	1102	1310	TCCAAGCAGCAAGTCTTGAA	59.716	20	TGGCCTTCGATCTGATCTTT	59.773	20	250	1061	1310	GTTAATGCAGAGGCCGAAAC	59.713	20	TGGCCTTCGATCTGATCTTT	59.773	20	157	1154	1310
c38702_g1_i1	1	c	(AG)6aaagaaaagaaaagtggggaggctggagaggggcacgggcgagaaagggggagaaaagaaaa(AG)7	88	802	889	TAATGACAGCACTGCTTCGG	60.011	20	TTCCTCTCCTTTCTCTCCCC	59.749	20	219	708	926	CACTGCTTCGGTGCTTGTTA	60.05	20	TTCCTCTCCTTTCTCTCCCC	59.749	20	210	717	926	TAATGACAGCACTGCTTCGG	60.011	20	TTTCTCTCCCCTTCTTTCCC	59.623	20	210	708	917
c40910_g1_i6	1	p1	(T)10	10	254	263	TAATCCTCGCAGCTTCAACA	59.566	20	CCCCAGGCTTGATGAGATTA	60.029	20	254	207	460	TAATCCTCGCAGCTTCAACA	59.566	20	GGGTGGTAAAGATGCCTTCA	59.933	20	139	207	345	TAATCCTCGCAGCTTCAACA	59.566	20	TGGGTGGTAAAGATGCCTTC	59.933	20	140	207	346
c40482_g1_i1	1	p3	(CTT)5	15	2552	2566	TAATAGCAGCACCATTGCCA	60.237	20	TGCTTTCCTGGGGATTTATG	59.894	20	204	2465	2668	ATCTCCTGTCCTTCCCCAAT	59.755	20	TGCTTTCCTGGGGATTTATG	59.894	20	152	2517	2668	ATCCATCTCCTGTCCTTCCC	60.278	20	TGCTTTCCTGGGGATTTATG	59.894	20	156	2513	2668
c21558_g1_i1	1	p1	(A)10	10	344	353	TAAGTTTCGGGCCATCAATC	59.901	20	TCTGTGCATGGAAAACCAAA	60.088	20	105	283	387	TAAGTTTCGGGCCATCAATC	59.901	20	TTCTGTGCATGGAAAACCAA	60.088	20	106	283	388	TAAGTTTCGGGCCATCAATC	59.901	20	TTTCTGTGCATGGAAAACCA	60.088	20	107	283	389
c54186_g1_i1	1	p2	(AG)8	16	209	224	TAAGTTCTTGGGCATCTGGG	60.066	20	GAAGAAGACACCTCCAACGG	59.697	20	196	52	247	TAAGTTCTTGGGCATCTGGG	60.066	20	GGAAGAAGACACCTCCAACG	59.697	20	197	52	248	AACCGGGTTAAGTTCTTGGG	60.214	20	GAAGAAGACACCTCCAACGG	59.697	20	204	44	247
c37504_g1_i1	1	p1	(A)10	10	279	288	TAAGTGTGCTCCAAAACCCC	59.971	20	TCATGATGAGCTTTGAACCG	59.799	20	242	234	475	TCAGTCCATATCCCCCAAAA	60.126	20	TGAAGCAACACCTGAAGTGG	59.873	20	131	191	321	TAAGTGTGCTCCAAAACCCC	59.971	20	ATGAGCTTTGAACCGTCTGG	60.255	20	237	234	470
c23485_g1_i1	1	p2	(TC)9	18	303	320	TAAGTCGGCCGCATAAAGTT	59.742	20	CAAATCTTCCTGTTGGGCAT	59.933	20	236	127	362	TAAGTCGGCCGCATAAAGTT	59.742	20	ATGCAAATCTTCCTGTTGGG	59.933	20	239	127	365	TCCATGGATCACGAGTGAAG	59.631	20	ATGCAAATCTTCCTGTTGGG	59.933	20	220	146	365
c35204_g1_i1	2	p2	(AT)7	14	2548	2561	TAAGGATATGGTGGCGGAAG	59.916	20	TACATCATCACTGCCGTTCC	59.527	20	138	2461	2598	TGTCGTCCTTGCATCTTTTG	59.84	20	TACATCATCACTGCCGTTCC	59.527	20	243	2356	2598	CCTGTCGTCCTTGCATCTTT	60.255	20	TACATCATCACTGCCGTTCC	59.527	20	245	2354	2598
c38076_g1_i2	1	p2	(GT)6	12	831	842	TAAGCCTGCAGTTTCCGACT	60.015	20	AGCGACGCCATTCTTAGTTC	59.481	20	257	670	926	CCCAATAAAACCGGCAGTAA	59.826	20	TTTGGTGGATGCAAAACTTG	59.561	20	256	722	977	TAAGCCTGCAGTTTCCGACT	60.015	20	TTGCAAAGATCCAATAGCGA	59.401	20	272	670	941
c5160_g1_i1	1	p1	(A)10	10	164	173	TAAGCCACGCACTGTAAAGG	58.989	20	CCACAGTTTCAGGGAAGCTC	59.844	20	196	4	199	GCGTATGAGCTTCCCTGTTC	59.843	20	TTGAAATCCACAGTTTCAGGG	59.956	21	130	77	206	GCCACGCACTGTAAAGGGTA	61.08	20	CCACAGTTTCAGGGAAGCTC	59.844	20	193	7	199
c62470_g1_i1	1	p2	(AT)8	16	149	164	TAAGCAGCCCACCATAAAAA	58.304	20	CGGCAGATGTCAATTTCCTT	60.074	20	146	70	215	TAAGCAGCCCACCATAAAAA	58.304	20	TACGTTTCGGCAGATGTCAA	60.257	20	153	70	222	TAAGCAGCCCACCATAAAAA	58.304	20	TTACGTTTCGGCAGATGTCA	60.257	20	154	70	223
c45446_g1_i1	1	p2	(GA)6	12	222	233	TAAGAAAGAATGGCGGATGG	60.031	20	CCTGATATAAGGCTCTTCTCGC	59.506	22	134	129	262	TAAGAAAGAATGGCGGATGG	60.031	20	ATAAGGCTCTTCTCGCACAG	57.328	20	128	129	256	GAGTTCCCTCTACGGTGGCT	60.649	20	CCTGATATAAGGCTCTTCTCGC	59.506	22	115	148	262
c41509_g1_i2	1	p2	(TC)8	16	171	186	TAAGAAACCCTTGCGGAGTG	60.241	20	CCTCGATGTGTTTGGAGTCA	59.676	20	248	73	320	TATTTCTTCCTGGCGATTGG	60.031	20	AGAAGGATGTGGGAAATGGA	59.336	20	220	35	254	TATTTCTTCCTGGCGATTGG	60.031	20	TGTGTTTGGAGTCATCTGCG	60.873	20	280	35	314
[truncated: 3,817 more rows]
